# Supplementary material for: The transcriptional co-repressor TLE3 suppresses basal signaling on a subset of estrogen receptor α target genes
Source: Nucleic Acids Res. 2014 Sep 15;42(18):11339–48. doi: 10.1093/nar/gku791 (PMC4191390; doi:10.1093/nar/gku791)
Supplement: SUPPLEMENTARY DATA [file supp_gku791_nar-03588-x-2013-File009.xlsx]

## Sheet: Table S1
shTLE3#1	GAGAGAATCCAGTGCGAATAA
shTLE3#2	CCTATGGCTTGAACATTGAAA

## Sheet: Table S2
Antibody	reference	company	quantity	experiment	organism
ERα	sc-543x	santa cruz	4µg, 1/1000	ChIP,IP, WB	rabbit
ERα	sc-8005x	santa cruz	1/500	WB	mouse
FoxA1	ab73238	abcam	2µg	ChIP, IP, WB	rabbit
FoxA1	ab40868	abcam	1/500	WB	mouse
H3	ab1791	abcam	2µg	ChIP	rabbit
H3K27Ac	ab4729	abcam	4µg	ChIP	rabbit
H3panAc	ab47915	abcam	5µg	ChIp	rabbit
H4panAc	06-866	millipore	4µl	ChIP	rabbit
HDAC2	ab51832	abam	5μg	IP	mouse
HDAC2	sc6296x	santa cruz	1/500	WB	rabbit
Med12	A300-774A	bethyl laboratories	5µl	ChIP	rabbit
p300	sc585x	santa cruz	10µg	ChIP	rabbit
TLE3	11372-1-AP	proteintech	2µg	ChIP	rabbit
TLE3	ab94972	abcam	5μg, 1/500	WB, IP	rabbit
TLE3	AF		1/500	WB	mouse

## Sheet: Table S3
ChIP TFF1
primer	region	sequence
a	+1	CCAGCGTTTCCCTGTGAC
		CAGCCAGGAAAAGGAGTGAT
b	-6kb	AGATGGAAGGGTGCCTCTTT
		TGTAGGAACCTGCACACGAG
c	-9kb	GGCCTCTCATCCCTGACTC
		GCGCAGATCACCTTGTTCTC
c'	-10kb	TTCTCACACACATCCCCTCA
		TGGTTGCAGATCTTGTTGGA
RT
gene		sequence
GapDH		GGCCTCCAAGGAGTAAGACC
		AGGGGAGATTCAGTGTGGTG
GPER		CATCAGCTTCCGCGAGAA
		ACCGCCAGGTTGATGAAGTA
IGFBP4		CCCACGAGGACCTCTACATC
		ATCCAGAGCTGGGTGACACT
NR5A2		TGGGAAGAAGTGAATGGTTTG
		CAGGAATCTTCAGGGCCATA
SGK3		TGGGAAGAAGTGAATGGTTTG
		CAGGAATCTTCAGGGCCATA
TFF1		GCAGATCCCTGCAGAAGTGT
		GTGCAAATAAGGGCTGCTGT
ChIP ER responsive genes
IGFBP4	+6kb	CACGGTGCAGAGAAGCTGT
		TCATCCACATCTGCCTTACC
SGK3	-200kb	GAAGTGGAGGATGAGGACCA
		GGTAGGAATGCAGGCAAGAA
NR5A2	-10kb	CCCTTGTCCCCTGTGTCTAC
		TCCCCAGTTGTGAGGCTTAG
control		AGCTCAGCAGGTGTCAGGAT
		CCACAAGCTGGAGATGTTGA

## Sheet: Table S4
test_id	gene_id	gene	locus	sample_1	sample_2	status	value_1	value_2	log2(fold_change)	test_stat	p_value	q_value	significant
AACSP1	AACSP1	AACSP1	chr5:178124469-178135883	pLKO-E2	pLKO+E2	NOTEST	0	0.130305	1,79769e+308	1,79769e+308	0.265176	1	no
AASS	AASS	AASS	chr7:121500833-121571580	pLKO-E2	pLKO+E2	NOTEST	0	0.00104371	1,79769e+308	1,79769e+308	0.31485	1	no
AATK	AATK	AATK	chr17:76623541-76771559	pLKO-E2	pLKO+E2	NOTEST	0	0.00887807	1,79769e+308	1,79769e+308	0.453573	1	no
AATK-AS1	AATK-AS1	AATK-AS1	chr17:76623541-76771559	pLKO-E2	pLKO+E2	NOTEST	0	0.00790417	1,79769e+308	1,79769e+308	0.473248	1	no
ABCA10	ABCA10	ABCA10	chr17:64655742-64834918	pLKO-E2	pLKO+E2	NOTEST	0	0.0404618	1,79769e+308	1,79769e+308	0.286278	1	no
ABCC6	ABCC6	ABCC6	chr16:16150922-16224829	pLKO-E2	pLKO+E2	OK	0	0.250934	1,79769e+308	1,79769e+308	0.277439	0.999939	no
ABI3BP	ABI3BP	ABI3BP	chr3:101950868-102195024	pLKO-E2	pLKO+E2	NOTEST	0	0.0227832	1,79769e+308	1,79769e+308	0.278454	1	no
ACMSD	ACMSD	ACMSD	chr2:135312655-135392646	pLKO-E2	pLKO+E2	NOTEST	0	0.00814649	1,79769e+308	1,79769e+308	0.32099	1	no
ACOT6	ACOT6	ACOT6	chr14:73153300-73156345	pLKO-E2	pLKO+E2	NOTEST	0	0.0425134	1,79769e+308	1,79769e+308	0.226881	1	no
ACOX2	ACOX2	ACOX2	chr3:58465902-58497969	pLKO-E2	pLKO+E2	NOTEST	0	0.0460375	1,79769e+308	1,79769e+308	0.27797	1	no
ACRC	ACRC	ACRC	chrX:70714598-70750158	pLKO-E2	pLKO+E2	NOTEST	0	0.0076924	1,79769e+308	1,79769e+308	0.284747	1	no
ACRV1	ACRV1	ACRV1	chr11:125000240-125056003	pLKO-E2	pLKO+E2	NOTEST	0	0.0636032	1,79769e+308	1,79769e+308	0.459225	1	no
ACSBG2	ACSBG2	ACSBG2	chr19:6086709-6144112	pLKO-E2	pLKO+E2	NOTEST	0	0.0112107	1,79769e+308	1,79769e+308	0.284747	1	no
ACTL8	ACTL8	ACTL8	chr1:17954394-18026145	pLKO-E2	pLKO+E2	NOTEST	0	0.0146187	1,79769e+308	1,79769e+308	0.28703	1	no
ACYP2	ACYP2	ACYP2	chr2:54195913-54385939	pLKO-E2	pLKO+E2	OK	0	0.727547	1,79769e+308	1,79769e+308	0.275661	0.999939	no
ADAM23	ADAM23	ADAM23	chr2:207016612-207190924	pLKO-E2	pLKO+E2	NOTEST	0	0.0561052	1,79769e+308	1,79769e+308	0.269881	1	no
ADAMTS12	ADAMTS12	ADAMTS12	chr5:33563043-33927881	pLKO-E2	pLKO+E2	NOTEST	0	0.00261573	1,79769e+308	1,79769e+308	0.287727	1	no
ADAMTS17	ADAMTS17	ADAMTS17	chr15:98329165-98699706	pLKO-E2	pLKO+E2	NOTEST	0	0.000972653	1,79769e+308	1,79769e+308	0.31485	1	no
ADAMTS4	ADAMTS4	ADAMTS4	chr1:159426161-159435469	pLKO-E2	pLKO+E2	NOTEST	0	0.00320036	1,79769e+308	1,79769e+308	0.286961	1	no
ADAP2	ADAP2	ADAP2	chr17:26272879-26310337	pLKO-E2	pLKO+E2	NOTEST	0	0.0684816	1,79769e+308	1,79769e+308	0.2648	1	no
ADCY4	ADCY4	ADCY4	chr14:23857394-23874117	pLKO-E2	pLKO+E2	NOTEST	0	0.0603451	1,79769e+308	1,79769e+308	0.472767	1	no
ADH6	ADH6	ADH6	chr4:100229030-100441536	pLKO-E2	pLKO+E2	NOTEST	0	0.109285	1,79769e+308	1,79769e+308	0.260866	1	no
ADHFE1	ADHFE1	ADHFE1	chr8:67507271-67543598	pLKO-E2	pLKO+E2	OK	0	0.272229	1,79769e+308	1,79769e+308	0.256249	0.999939	no
ADRA2B	ADRA2B	ADRA2B	chr2:96142349-96145615	pLKO-E2	pLKO+E2	NOTEST	0	0.0144531	1,79769e+308	1,79769e+308	0.284747	1	no
AFAP1-AS1	AFAP1-AS1	AFAP1-AS1	chr4:7806716-7992553	pLKO-E2	pLKO+E2	NOTEST	0	0.0321717	1,79769e+308	1,79769e+308	0.440053	1	no
AGAP6	AGAP6	AGAP6	chr10:51418083-51440265	pLKO-E2	pLKO+E2	NOTEST	0	0.0785476	1,79769e+308	1,79769e+308	0.246777	1	no
AGAP7	AGAP7	AGAP7	chr10:51134167-51156333	pLKO-E2	pLKO+E2	NOTEST	0	0.137675	1,79769e+308	1,79769e+308	0.247568	1	no
AGBL2	AGBL2	AGBL2	chr11:47637718-47693504	pLKO-E2	pLKO+E2	NOTEST	0	0.00963299	1,79769e+308	1,79769e+308	0.285565	1	no
AGBL3	AGBL3	AGBL3	chr7:134321798-134471070	pLKO-E2	pLKO+E2	NOTEST	0	0.00727931	1,79769e+308	1,79769e+308	0.28703	1	no
AGR2	AGR2	AGR2	chr7:16798788-16811263	pLKO-E2	pLKO+E2	NOTEST	0	0.0192219	1,79769e+308	1,79769e+308	0.287727	1	no
AKR7A3	AKR7A3	AKR7A3	chr1:19481643-19487867	pLKO-E2	pLKO+E2	NOTEST	0	0.0233608	1,79769e+308	1,79769e+308	0.287183	1	no
ALDH2	ALDH2	ALDH2	chr12:110689073-110732172	pLKO-E2	pLKO+E2	NOTEST	0	0.0988726	1,79769e+308	1,79769e+308	0.272711	1	no
ALOX15B	ALOX15B	ALOX15B	chr17:7883082-7893176	pLKO-E2	pLKO+E2	NOTEST	0	0.0109225	1,79769e+308	1,79769e+308	0.317674	1	no
ALOX15P1	ALOX15P1	ALOX15P1	chr17:6501761-6505425	pLKO-E2	pLKO+E2	NOTEST	0	0.0295151	1,79769e+308	1,79769e+308	0.287183	1	no
AMHR2	AMHR2	AMHR2	chr12:52103905-52111585	pLKO-E2	pLKO+E2	OK	0	0.581684	1,79769e+308	1,79769e+308	0.242988	0.999939	no
AMPD3	AMPD3	AMPD3	chr11:10428443-10485702	pLKO-E2	pLKO+E2	NOTEST	0	0.00140098	1,79769e+308	1,79769e+308	0.434822	1	no
ANGPTL2	ANGPTL2	ANGPTL2	chr9:128716873-129025266	pLKO-E2	pLKO+E2	NOTEST	0	0.0143902	1,79769e+308	1,79769e+308	0.452063	1	no
ANKRD1	ANKRD1	ANKRD1	chr10:92661836-92671012	pLKO-E2	pLKO+E2	NOTEST	0	0.0184911	1,79769e+308	1,79769e+308	0.283952	1	no
ANKRD2	ANKRD2	ANKRD2	chr10:99322245-99333631	pLKO-E2	pLKO+E2	OK	0	1.91945	1,79769e+308	1,79769e+308	0.254432	0.999939	no
ANKRD37	ANKRD37	ANKRD37	chr4:186554833-186584133	pLKO-E2	pLKO+E2	OK	0	0.807637	1,79769e+308	1,79769e+308	0.3239	0.999939	no
ANO1	ANO1	ANO1	chr11:69602055-69713299	pLKO-E2	pLKO+E2	NOTEST	0	0.244552	1,79769e+308	1,79769e+308	0.304793	1	no
ANXA2P3	ANXA2P3	ANXA2P3	chr10:66255290-66256640	pLKO-E2	pLKO+E2	OK	0	0.404117	1,79769e+308	1,79769e+308	0.245716	0.999939	no
AOX1	AOX1	AOX1	chr2:201158975-201244462	pLKO-E2	pLKO+E2	NOTEST	0	0.0409992	1,79769e+308	1,79769e+308	0.269632	1	no
APCDD1	APCDD1	APCDD1	chr18:10444624-10478698	pLKO-E2	pLKO+E2	NOTEST	0	0.00912981	1,79769e+308	1,79769e+308	0.287727	1	no
APITD1-CORT	APITD1-CORT	APITD1-CORT	chr1:10412745-10434647	pLKO-E2	pLKO+E2	NOTEST	0	0.171565	1,79769e+308	1,79769e+308	0.487284	1	no
APOBEC2	APOBEC2	APOBEC2	chr6:41128917-41140608	pLKO-E2	pLKO+E2	NOTEST	0	0.0338743	1,79769e+308	1,79769e+308	0.283639	1	no
APOC1	APOC1	APOC1	chr19:50109760-50114446	pLKO-E2	pLKO+E2	NOTEST	0	0.0176187	1,79769e+308	1,79769e+308	0.31485	1	no
AQP10	AQP10	AQP10	chr1:152560215-152564425	pLKO-E2	pLKO+E2	NOTEST	0	0.116402	1,79769e+308	1,79769e+308	0.269881	1	no
ARAP3	ARAP3	ARAP3	chr5:141013151-141041984	pLKO-E2	pLKO+E2	NOTEST	0	0.0010994	1,79769e+308	1,79769e+308	0.31485	1	no
ARHGAP42	ARHGAP42	ARHGAP42	chr11:100063616-100366866	pLKO-E2	pLKO+E2	NOTEST	0	0.0301387	1,79769e+308	1,79769e+308	0.274992	1	no
ARL13A	ARL13A	ARL13A	chrX:100111352-100132476	pLKO-E2	pLKO+E2	NOTEST	0	0.1459	1,79769e+308	1,79769e+308	0.269786	1	no
ARMCX2	ARMCX2	ARMCX2	chrX:100796925-100801519	pLKO-E2	pLKO+E2	NOTEST	0	0.187177	1,79769e+308	1,79769e+308	0.254991	1	no
ARMCX5-GPRASP2	ARMCX5-GPRASP2,GPRASP2	ARMCX5-GPRASP2,GPRASP2	chrX:101740751-101859317	pLKO-E2	pLKO+E2	NOTEST	0	0.0509341	1,79769e+308	1,79769e+308	0.472422	1	no
ART1	ART1	ART1	chr11:3622936-3642222	pLKO-E2	pLKO+E2	OK	0	0.331038	1,79769e+308	1,79769e+308	0.260418	0.999939	no
ASAH2B	ASAH2B	ASAH2B	chr10:52169713-52184575	pLKO-E2	pLKO+E2	OK	0	0.664603	1,79769e+308	1,79769e+308	0.263602	0.999939	no
ASAP1-IT1	ASAP1-IT1	ASAP1-IT1	chr8:131133532-131525088	pLKO-E2	pLKO+E2	NOTEST	0	0.246948	1,79769e+308	1,79769e+308	0.43796	1	no
ASB9P1	ASB9P1	ASB9P1	chr15:91139717-91141342	pLKO-E2	pLKO+E2	NOTEST	0	0.0429851	1,79769e+308	1,79769e+308	0.281026	1	no
ASCL4	ASCL4	ASCL4	chr12:106692291-106694551	pLKO-E2	pLKO+E2	OK	0	3.04014	1,79769e+308	1,79769e+308	0.148916	0.999939	no
ASPN	ASPN	ASPN	chr9:94099460-94472368	pLKO-E2	pLKO+E2	NOTEST	0	0.0272452	1,79769e+308	1,79769e+308	0.472987	1	no
ASPRV1	ASPRV1	ASPRV1	chr2:70040727-70167651	pLKO-E2	pLKO+E2	OK	0	0.463246	1,79769e+308	1,79769e+308	0.200029	0.999939	no
ASTL	ASTL	ASTL	chr2:96153315-96167902	pLKO-E2	pLKO+E2	NOTEST	0	0.0326989	1,79769e+308	1,79769e+308	0.28639	1	no
ASTN2	ASTN2	ASTN2	chr9:118227324-119217138	pLKO-E2	pLKO+E2	OK	0	0.414616	1,79769e+308	1,79769e+308	0.336048	0.999939	no
ATF3	ATF3	ATF3	chr1:210805298-210860742	pLKO-E2	pLKO+E2	NOTEST	0	0.2256	1,79769e+308	1,79769e+308	0.259274	1	no
ATG9B	ATG9B	ATG9B	chr7:150319076-150352519	pLKO-E2	pLKO+E2	NOTEST	0	0.0148705	1,79769e+308	1,79769e+308	0.287491	1	no
ATOH8	ATOH8	ATOH8	chr2:85834419-85872017	pLKO-E2	pLKO+E2	NOTEST	0	0.0010781	1,79769e+308	1,79769e+308	0.31485	1	no
ATP5L2	ATP5L2	ATP5L2	chr22:41343789-41375349	pLKO-E2	pLKO+E2	OK	0	1.04542	1,79769e+308	1,79769e+308	0.389796	0.999939	no
AXL	AXL	AXL	chr19:46416947-46459511	pLKO-E2	pLKO+E2	NOTEST	0	0.0317961	1,79769e+308	1,79769e+308	0.272803	1	no
B3GALT5	B3GALT5	B3GALT5	chr21:39951123-39956685	pLKO-E2	pLKO+E2	NOTEST	0	0.227211	1,79769e+308	1,79769e+308	0.248114	1	no
BAIAP2L2	BAIAP2L2	BAIAP2L2	chr22:36810841-36836622	pLKO-E2	pLKO+E2	NOTEST	0	0.0259912	1,79769e+308	1,79769e+308	0.283952	1	no
BASP1P1	BASP1P1	BASP1P1	chr13:22369168-22370320	pLKO-E2	pLKO+E2	NOTEST	0	0.0206538	1,79769e+308	1,79769e+308	0.287183	1	no
BCL11A	BCL11A	BCL11A	chr2:60531805-60634137	pLKO-E2	pLKO+E2	NOTEST	0	0.00118277	1,79769e+308	1,79769e+308	0.408088	1	no
BDKRB2	BDKRB2	BDKRB2	chr14:95740887-95780419	pLKO-E2	pLKO+E2	OK	0	0.34687	1,79769e+308	1,79769e+308	0.223925	0.999939	no
BDNF	BDNF	BDNF	chr11:27484974-27700181	pLKO-E2	pLKO+E2	NOTEST	0	0.190469	1,79769e+308	1,79769e+308	0.246407	1	no
BEGAIN	BEGAIN	BEGAIN	chr14:100073236-100105884	pLKO-E2	pLKO+E2	NOTEST	0	0.0176898	1,79769e+308	1,79769e+308	0.311046	1	no
BEST4	BEST4	BEST4	chr1:45021843-45026013	pLKO-E2	pLKO+E2	NOTEST	0	0.00339534	1,79769e+308	1,79769e+308	0.31485	1	no
BK250D10,8	BK250D10,8	BK250D10,8	chr22:40678136-40684892	pLKO-E2	pLKO+E2	NOTEST	0	0.00525347	1,79769e+308	1,79769e+308	0.31485	1	no
BLK	BLK	BLK	chr8:11388929-11459517	pLKO-E2	pLKO+E2	NOTEST	0	0.126034	1,79769e+308	1,79769e+308	0.260694	1	no
BMP6	BMP6	BMP6	chr6:7672009-8047827	pLKO-E2	pLKO+E2	NOTEST	0	0.121943	1,79769e+308	1,79769e+308	0.451985	1	no
BMS1P4	BMS1P4	BMS1P4	chr10:75128914-75160278	pLKO-E2	pLKO+E2	OK	0	0.362735	1,79769e+308	1,79769e+308	0.242097	0.999939	no
BNC1	BNC1	BNC1	chr15:81715658-81744472	pLKO-E2	pLKO+E2	NOTEST	0	0.0679738	1,79769e+308	1,79769e+308	0.261538	1	no
BOD1P	BOD1P	BOD1P	chr18:52965290-52968637	pLKO-E2	pLKO+E2	OK	0	0.620325	1,79769e+308	1,79769e+308	0.215764	0.999939	no
BRD7P3	BRD7P3	BRD7P3	chr6:118888627-119137931	pLKO-E2	pLKO+E2	NOTEST	0	0.0139386	1,79769e+308	1,79769e+308	0.432596	1	no
BREA2	BREA2	BREA2	chr8:144851272-144852571	pLKO-E2	pLKO+E2	NOTEST	0	0.202662	1,79769e+308	1,79769e+308	0.273531	1	no
BTBD8	BTBD8	BTBD8	chr1:92318449-92385986	pLKO-E2	pLKO+E2	NOTEST	0	0.0606641	1,79769e+308	1,79769e+308	0.279702	1	no
BTC	BTC	BTC	chr4:75890471-75938906	pLKO-E2	pLKO+E2	NOTEST	0	0.00985515	1,79769e+308	1,79769e+308	0.286961	1	no
C10orf108	C10orf108	C10orf108	chr10:310129-725608	pLKO-E2	pLKO+E2	OK	0	0.497303	1,79769e+308	1,79769e+308	0.426855	0.999939	no
C10orf27	C10orf27	C10orf27	chr10:72201000-72215163	pLKO-E2	pLKO+E2	NOTEST	0	0.0552893	1,79769e+308	1,79769e+308	0.266229	1	no
C10orf91	C10orf91	C10orf91	chr10:134108703-134111815	pLKO-E2	pLKO+E2	NOTEST	0	0.0367233	1,79769e+308	1,79769e+308	0.287727	1	no
C10orf95	C10orf95	C10orf95	chr10:104199563-104206040	pLKO-E2	pLKO+E2	OK	0	1.13859	1,79769e+308	1,79769e+308	0.269676	0.999939	no
C11orf20	C11orf20	C11orf20	chr11:63824438-63828815	pLKO-E2	pLKO+E2	NOTEST	0	0.00784564	1,79769e+308	1,79769e+308	0.31485	1	no
C12orf68	C12orf68	C12orf68	chr12:46863632-46865976	pLKO-E2	pLKO+E2	NOTEST	0	0.0496365	1,79769e+308	1,79769e+308	0.27727	1	no
C14orf182	C14orf182	C14orf182	chr14:49518179-49543988	pLKO-E2	pLKO+E2	NOTEST	0	0.117145	1,79769e+308	1,79769e+308	0.263781	1	no
C14orf183	C14orf183	C14orf183	chr14:49620118-49629111	pLKO-E2	pLKO+E2	OK	0	0.813103	1,79769e+308	1,79769e+308	0.242491	0.999939	no
C15orf34	C15orf34	C15orf34	chr15:70422831-70458183	pLKO-E2	pLKO+E2	NOTEST	0	0.234031	1,79769e+308	1,79769e+308	0.386409	1	no
C15orf38-AP3S2	C15orf38-AP3S2	C15orf38-AP3S2	chr15:88174834-88257226	pLKO-E2	pLKO+E2	OK	0	0.892602	1,79769e+308	1,79769e+308	0.416523	0.999939	no
C15orf63	C15orf63	C15orf63	chr15:41825881-41882061	pLKO-E2	pLKO+E2	OK	0	2.69693	1,79769e+308	1,79769e+308	0.459235	0.999939	no
C16orf5	C16orf5	C16orf5	chr16:4500677-4528817	pLKO-E2	pLKO+E2	OK	0	0.279576	1,79769e+308	1,79769e+308	0.293889	0.999939	no
C16orf79	C16orf79	C16orf79	chr16:2195178-2201070	pLKO-E2	pLKO+E2	NOTEST	0	0.210118	1,79769e+308	1,79769e+308	0.441911	1	no
C17orf100	C17orf100	C17orf100	chr17:6495782-6497341	pLKO-E2	pLKO+E2	NOTEST	0	0.172574	1,79769e+308	1,79769e+308	0.26831	1	no
C17orf61-PLSCR3	C17orf61-PLSCR3	C17orf61-PLSCR3	chr17:7225016-7248174	pLKO-E2	pLKO+E2	OK	0	2.17413	1,79769e+308	1,79769e+308	0.289413	0.999939	no
C17orf82	C17orf82	C17orf82	chr17:56843893-56845423	pLKO-E2	pLKO+E2	NOTEST	0	0.135942	1,79769e+308	1,79769e+308	0.214085	1	no
C19orf40	C19orf40	C19orf40	chr19:38154987-38159800	pLKO-E2	pLKO+E2	OK	0	0.431872	1,79769e+308	1,79769e+308	0.195226	0.999939	no
C19orf76	C19orf76	C19orf76	chr19:54883753-54886059	pLKO-E2	pLKO+E2	OK	0	0.253938	1,79769e+308	1,79769e+308	0.254779	0.999939	no
C1QA	C1QA	C1QA	chr1:22835704-22838762	pLKO-E2	pLKO+E2	NOTEST	0	0.0521627	1,79769e+308	1,79769e+308	0.285565	1	no
C1QTNF3	C1QTNF3	C1QTNF3	chr5:34022847-34160390	pLKO-E2	pLKO+E2	NOTEST	0	0.139853	1,79769e+308	1,79769e+308	0.368376	1	no
C1R	C1R	C1R	chr12:7057769-7136184	pLKO-E2	pLKO+E2	NOTEST	0	0.0121863	1,79769e+308	1,79769e+308	0.28703	1	no
C1S	C1S	C1S	chr12:7038240-7048596	pLKO-E2	pLKO+E2	NOTEST	0	0.00863653	1,79769e+308	1,79769e+308	0.317137	1	no
C1orf114	C1orf114	C1orf114	chr1:167603817-167663294	pLKO-E2	pLKO+E2	NOTEST	0	0.0088026	1,79769e+308	1,79769e+308	0.435354	1	no
C1orf116	C1orf116	C1orf116	chr1:205258488-205272724	pLKO-E2	pLKO+E2	NOTEST	0	0.0670697	1,79769e+308	1,79769e+308	0.2582	1	no
C1orf168	C1orf168	C1orf168	chr1:56957064-57057957	pLKO-E2	pLKO+E2	OK	0	1.36197	1,79769e+308	1,79769e+308	0.166187	0.999939	no
C1orf182	C1orf182	C1orf182	chr1:154545375-154583409	pLKO-E2	pLKO+E2	OK	0	0.359675	1,79769e+308	1,79769e+308	0.471189	0.999939	no
C1orf220	C1orf220	C1orf220	chr1:176778553-176784647	pLKO-E2	pLKO+E2	OK	0	0.771953	1,79769e+308	1,79769e+308	0.209222	0.999939	no
C1orf54	C1orf54	C1orf54	chr1:148511806-148519959	pLKO-E2	pLKO+E2	NOTEST	0	0.0747497	1,79769e+308	1,79769e+308	0.28703	1	no
C20orf132	C20orf132	C20orf132	chr20:35163042-35303439	pLKO-E2	pLKO+E2	OK	0	0.259514	1,79769e+308	1,79769e+308	0.426859	0.999939	no
C20orf196	C20orf196	C20orf196	chr20:5679042-5792559	pLKO-E2	pLKO+E2	OK	0	0.391149	1,79769e+308	1,79769e+308	0.257251	0.999939	no
C20orf201	C20orf201	C20orf201	chr20:62181914-62202440	pLKO-E2	pLKO+E2	NOTEST	0	0.017354	1,79769e+308	1,79769e+308	0.408088	1	no
C20orf7	C20orf7	C20orf7	chr20:13713671-13747067	pLKO-E2	pLKO+E2	OK	0	0.348452	1,79769e+308	1,79769e+308	0.252217	0.999939	no
C21orf63	C21orf63	C21orf63	chr21:32706622-32809568	pLKO-E2	pLKO+E2	NOTEST	0	0.0300501	1,79769e+308	1,79769e+308	0.283182	1	no
C21orf88	C21orf88	C21orf88	chr21:39890944-39906619	pLKO-E2	pLKO+E2	NOTEST	0	0.0442303	1,79769e+308	1,79769e+308	0.294474	1	no
C22orf24	C22orf24	C22orf24	chr22:30659506-30683590	pLKO-E2	pLKO+E2	NOTEST	0	0.0320817	1,79769e+308	1,79769e+308	0.479702	1	no
C22orf26	C22orf26	C22orf26	chr22:44825002-44833066	pLKO-E2	pLKO+E2	NOTEST	0	0.0110104	1,79769e+308	1,79769e+308	0.445606	1	no
C2CD2	C2CD2	C2CD2	chr21:42178287-42247068	pLKO-E2	pLKO+E2	NOTEST	0	0.00104181	1,79769e+308	1,79769e+308	0.432885	1	no
C2CD4D	C2CD4D	C2CD4D	chr1:150076962-150083265	pLKO-E2	pLKO+E2	NOTEST	0	0.0150669	1,79769e+308	1,79769e+308	0.32099	1	no
C2orf48	C2orf48	C2orf48	chr2:10199431-10268393	pLKO-E2	pLKO+E2	NOTEST	0	0.0468998	1,79769e+308	1,79769e+308	0.301598	1	no
C2orf50	C2orf50	C2orf50	chr2:11190629-11204367	pLKO-E2	pLKO+E2	NOTEST	0	0.0730972	1,79769e+308	1,79769e+308	0.280354	1	no
C2orf61	C2orf61	C2orf61	chr2:47167633-47236021	pLKO-E2	pLKO+E2	OK	0	0.987813	1,79769e+308	1,79769e+308	0.247384	0.999939	no
C2orf63	C2orf63	C2orf63	chr2:55253187-55316493	pLKO-E2	pLKO+E2	NOTEST	0	0.199425	1,79769e+308	1,79769e+308	0.324044	1	no
C2orf83	C2orf83	C2orf83	chr2:228183049-228206280	pLKO-E2	pLKO+E2	NOTEST	0	0.0142258	1,79769e+308	1,79769e+308	0.317912	1	no
C3orf33	C3orf33	C3orf33	chr3:156963094-157006749	pLKO-E2	pLKO+E2	OK	0	0.299814	1,79769e+308	1,79769e+308	0.253131	0.999939	no
C3orf49	C3orf49	C3orf49	chr3:63780080-63824637	pLKO-E2	pLKO+E2	NOTEST	0	0.0114934	1,79769e+308	1,79769e+308	0.488389	1	no
C4orf27	C4orf27	C4orf27	chr4:170887193-170915668	pLKO-E2	pLKO+E2	NOTEST	0	0.0147901	1,79769e+308	1,79769e+308	0.287727	1	no
C5orf56	C5orf56	C5orf56	chr5:131774363-131839635	pLKO-E2	pLKO+E2	NOTEST	0	0.0783445	1,79769e+308	1,79769e+308	0.284747	1	no
C6orf147	C6orf147	C6orf147	chr6:74007758-74076809	pLKO-E2	pLKO+E2	NOTEST	0	0.185677	1,79769e+308	1,79769e+308	0.364259	1	no
C6orf99	C6orf99	C6orf99	chr6:159229606-159251373	pLKO-E2	pLKO+E2	NOTEST	0	0.0566039	1,79769e+308	1,79769e+308	0.284747	1	no
C7orf10	C7orf10	C7orf10	chr7:40141099-40866891	pLKO-E2	pLKO+E2	NOTEST	0	0.037201	1,79769e+308	1,79769e+308	0.29262	1	no
C7orf34	C7orf34	C7orf34	chr7:142346724-142348079	pLKO-E2	pLKO+E2	NOTEST	0	0.0461002	1,79769e+308	1,79769e+308	0.28639	1	no
C8ORFK29	C8ORFK29	C8ORFK29	chr8:145547693-145549382	pLKO-E2	pLKO+E2	NOTEST	0	0.0112123	1,79769e+308	1,79769e+308	0.426492	1	no
C8orf31	C8orf31	C8orf31	chr8:144192053-144207095	pLKO-E2	pLKO+E2	NOTEST	0	0.00370689	1,79769e+308	1,79769e+308	0.31485	1	no
C8orf48	C8orf48	C8orf48	chr8:13468722-13470168	pLKO-E2	pLKO+E2	NOTEST	0	0.107778	1,79769e+308	1,79769e+308	0.26831	1	no
C8orf80	C8orf80	C8orf80	chr8:27935399-27997307	pLKO-E2	pLKO+E2	NOTEST	0	0.00657989	1,79769e+308	1,79769e+308	0.28703	1	no
C9orf129	C9orf129	C9orf129	chr9:94987032-95148517	pLKO-E2	pLKO+E2	NOTEST	0	0.00736278	1,79769e+308	1,79769e+308	0.48067	1	no
C9orf21	C9orf21	C9orf21	chr9:98443353-98457420	pLKO-E2	pLKO+E2	NOTEST	0	0.0457502	1,79769e+308	1,79769e+308	0.285565	1	no
C9orf66	C9orf66	C9orf66	chr9:203107-455259	pLKO-E2	pLKO+E2	NOTEST	0	0.0112736	1,79769e+308	1,79769e+308	0.454361	1	no
C9orf72	C9orf72	C9orf72	chr9:27536542-27563864	pLKO-E2	pLKO+E2	NOTEST	0	0.0620905	1,79769e+308	1,79769e+308	0.277519	1	no
C9orf95	C9orf95	C9orf95	chr9:76865935-76892953	pLKO-E2	pLKO+E2	NOTEST	0	0.202229	1,79769e+308	1,79769e+308	0.268441	1	no
CA14	CA14	CA14	chr1:148496841-148504102	pLKO-E2	pLKO+E2	OK	0	0.778993	1,79769e+308	1,79769e+308	0.205485	0.999939	no
CA5A	CA5A	CA5A	chr16:86479125-86527613	pLKO-E2	pLKO+E2	NOTEST	0	0.0484245	1,79769e+308	1,79769e+308	0.283952	1	no
CACNA1B	CACNA1B	CACNA1B	chr9:139892061-140138897	pLKO-E2	pLKO+E2	NOTEST	0	0.000541907	1,79769e+308	1,79769e+308	0.434477	1	no
CACNA1G	CACNA1G	CACNA1G	chr17:45988566-46059831	pLKO-E2	pLKO+E2	NOTEST	0	0.0048097	1,79769e+308	1,79769e+308	0.312654	1	no
CACNA2D3	CACNA2D3	CACNA2D3	chr3:54131732-55083624	pLKO-E2	pLKO+E2	NOTEST	0	0.00698162	1,79769e+308	1,79769e+308	0.312654	1	no
CACNG1	CACNG1	CACNG1	chr17:62471113-62483373	pLKO-E2	pLKO+E2	NOTEST	0	0.0700099	1,79769e+308	1,79769e+308	0.281026	1	no
CADPS	CADPS	CADPS	chr3:62359060-62836104	pLKO-E2	pLKO+E2	NOTEST	0	0.00520225	1,79769e+308	1,79769e+308	0.31991	1	no
CAGE1	CAGE1	CAGE1	chr6:7271885-7334941	pLKO-E2	pLKO+E2	NOTEST	0	0.203725	1,79769e+308	1,79769e+308	0.246773	1	no
CALB2	CALB2	CALB2	chr16:69950116-69981843	pLKO-E2	pLKO+E2	NOTEST	0	0.0826456	1,79769e+308	1,79769e+308	0.282121	1	no
CALML5	CALML5	CALML5	chr10:5530657-5531533	pLKO-E2	pLKO+E2	OK	0	0.324041	1,79769e+308	1,79769e+308	0.268007	0.999939	no
CARNS1	CARNS1	CARNS1	chr11:66939724-66949654	pLKO-E2	pLKO+E2	NOTEST	0	0.00854561	1,79769e+308	1,79769e+308	0.317234	1	no
CATSPER2	CATSPER2	CATSPER2	chr15:41710063-41728331	pLKO-E2	pLKO+E2	NOTEST	0	0.162304	1,79769e+308	1,79769e+308	0.269183	1	no
CATSPERG	CATSPERG	CATSPERG	chr19:43518282-43553429	pLKO-E2	pLKO+E2	NOTEST	0	0.0044239	1,79769e+308	1,79769e+308	0.287727	1	no
CBR3-AS1	CBR3-AS1	CBR3-AS1	chr21:36425934-36450476	pLKO-E2	pLKO+E2	OK	0	3.97243	1,79769e+308	1,79769e+308	0.323579	0.999939	no
CBWD2	CBWD2	CBWD2	chr2:113911737-113970251	pLKO-E2	pLKO+E2	OK	0	0.526362	1,79769e+308	1,79769e+308	0.226214	0.999939	no
CBX3P2	CBX3P2	CBX3P2	chr18:2642168-2645394	pLKO-E2	pLKO+E2	OK	0	2.11523	1,79769e+308	1,79769e+308	0.195	0.999939	no
CBY3	CBY3	CBY3	chr5:179038164-179040581	pLKO-E2	pLKO+E2	NOTEST	0	0.0524564	1,79769e+308	1,79769e+308	0.287183	1	no
CCDC110	CCDC110	CCDC110	chr4:186587538-186629907	pLKO-E2	pLKO+E2	OK	0	3.41901	1,79769e+308	1,79769e+308	0.150128	0.999939	no
CCDC135	CCDC135	CCDC135	chr16:56286213-56322868	pLKO-E2	pLKO+E2	NOTEST	0	0.00895109	1,79769e+308	1,79769e+308	0.28703	1	no
CCDC144B	CCDC144B	CCDC144B	chr17:18381839-18469655	pLKO-E2	pLKO+E2	NOTEST	0	0.00175515	1,79769e+308	1,79769e+308	0.287727	1	no
CCDC17	CCDC17	CCDC17	chr1:45858302-45862318	pLKO-E2	pLKO+E2	NOTEST	0	0.0161216	1,79769e+308	1,79769e+308	0.317409	1	no
CCDC27	CCDC27	CCDC27	chr1:3658824-3678069	pLKO-E2	pLKO+E2	NOTEST	0	0.0016146	1,79769e+308	1,79769e+308	0.31485	1	no
CCDC3	CCDC3	CCDC3	chr10:12978630-13083710	pLKO-E2	pLKO+E2	NOTEST	0	0.00255238	1,79769e+308	1,79769e+308	0.31485	1	no
CCDC30	CCDC30	CCDC30	chr1:42773146-42892922	pLKO-E2	pLKO+E2	NOTEST	0	0.01484	1,79769e+308	1,79769e+308	0.282439	1	no
CCDC39	CCDC39	CCDC39	chr3:181814489-181879977	pLKO-E2	pLKO+E2	NOTEST	0	0.0121668	1,79769e+308	1,79769e+308	0.282439	1	no
CCDC61	CCDC61	CCDC61	chr19:51190178-51213714	pLKO-E2	pLKO+E2	NOTEST	0	0.0113727	1,79769e+308	1,79769e+308	0.287727	1	no
CCDC68	CCDC68	CCDC68	chr18:50719737-50777737	pLKO-E2	pLKO+E2	NOTEST	0	0.0154977	1,79769e+308	1,79769e+308	0.288321	1	no
CCDC69	CCDC69	CCDC69	chr5:150540805-150583847	pLKO-E2	pLKO+E2	NOTEST	0	0.123332	1,79769e+308	1,79769e+308	0.216699	1	no
CCDC79	CCDC79	CCDC79	chr16:65346379-65393024	pLKO-E2	pLKO+E2	NOTEST	0	0.0108065	1,79769e+308	1,79769e+308	0.28703	1	no
CCDC88B	CCDC88B	CCDC88B	chr11:63864265-63881582	pLKO-E2	pLKO+E2	NOTEST	0	0.0392946	1,79769e+308	1,79769e+308	0.26869	1	no
CCL22	CCL22	CCL22	chr16:55950195-55957603	pLKO-E2	pLKO+E2	NOTEST	0	0.0906457	1,79769e+308	1,79769e+308	0.269475	1	no
CCR10	CCR10	CCR10	chr17:38084945-38087371	pLKO-E2	pLKO+E2	NOTEST	0	0.022168	1,79769e+308	1,79769e+308	0.286961	1	no
CCR7	CCR7	CCR7	chr17:35963547-35975262	pLKO-E2	pLKO+E2	NOTEST	0	0.122355	1,79769e+308	1,79769e+308	0.266508	1	no
CCT6P1	CCT6P1	CCT6P1	chr7:64749358-64873232	pLKO-E2	pLKO+E2	NOTEST	0	0.015507	1,79769e+308	1,79769e+308	0.312654	1	no
CD1E	CD1E	CD1E	chr1:156590109-156593967	pLKO-E2	pLKO+E2	NOTEST	0	0.0566776	1,79769e+308	1,79769e+308	0.282536	1	no
CD58	CD58	CD58	chr1:116858678-116915238	pLKO-E2	pLKO+E2	NOTEST	0	0.0951759	1,79769e+308	1,79769e+308	0.283696	1	no
CDH18	CDH18	CDH18	chr5:19508911-20024110	pLKO-E2	pLKO+E2	NOTEST	0	0.00873489	1,79769e+308	1,79769e+308	0.329949	1	no
CDRT4	CDRT4	CDRT4	chr17:15280056-15407670	pLKO-E2	pLKO+E2	OK	0	1.67359	1,79769e+308	1,79769e+308	0.285864	0.999939	no
CEACAM1	CEACAM1	CEACAM1	chr19:47703297-47724501	pLKO-E2	pLKO+E2	NOTEST	0	0.0446384	1,79769e+308	1,79769e+308	0.274888	1	no
CEACAM16	CEACAM16	CEACAM16	chr19:49894260-49905826	pLKO-E2	pLKO+E2	NOTEST	0	0.00868843	1,79769e+308	1,79769e+308	0.286961	1	no
CEACAM6	CEACAM6	CEACAM6	chr19:46951237-46967953	pLKO-E2	pLKO+E2	NOTEST	0	0.00984485	1,79769e+308	1,79769e+308	0.287183	1	no
CECR7	CECR7	CECR7	chr22:15897459-15919682	pLKO-E2	pLKO+E2	NOTEST	0	0.00231548	1,79769e+308	1,79769e+308	0.31485	1	no
CEL	CEL	CEL	chr9:134927185-134937069	pLKO-E2	pLKO+E2	NOTEST	0	0.0033862	1,79769e+308	1,79769e+308	0.31485	1	no
CENPP	CENPP	CENPP	chr9:94099460-94472368	pLKO-E2	pLKO+E2	NOTEST	0	0.0901782	1,79769e+308	1,79769e+308	0.490558	1	no
CHADL	CHADL	CHADL	chr22:39931258-39966881	pLKO-E2	pLKO+E2	NOTEST	0	0.06173	1,79769e+308	1,79769e+308	0.43937	1	no
CHGB	CHGB	CHGB	chr20:5839973-5854005	pLKO-E2	pLKO+E2	NOTEST	0	0.0198114	1,79769e+308	1,79769e+308	0.283639	1	no
CHIT1	CHIT1	CHIT1	chr1:201451829-201465483	pLKO-E2	pLKO+E2	NOTEST	0	0.23323	1,79769e+308	1,79769e+308	0.253233	1	no
CHRM4	CHRM4	CHRM4	chr11:46363215-46364683	pLKO-E2	pLKO+E2	NOTEST	0	0.0934796	1,79769e+308	1,79769e+308	0.27727	1	no
CHRNA3	CHRNA3	CHRNA3	chr15:76644916-76700692	pLKO-E2	pLKO+E2	NOTEST	0	0.0933801	1,79769e+308	1,79769e+308	0.393463	1	no
CHRNE	CHRNE	CHRNE	chr17:4683302-4747148	pLKO-E2	pLKO+E2	NOTEST	0	0.00533075	1,79769e+308	1,79769e+308	0.489056	1	no
CHST5	CHST5	CHST5	chr16:74119928-74126569	pLKO-E2	pLKO+E2	NOTEST	0	0.047732	1,79769e+308	1,79769e+308	0.273427	1	no
CHURC1-FNTB	CHURC1-FNTB	CHURC1-FNTB	chr14:64450831-64638980	pLKO-E2	pLKO+E2	OK	0	1.66754	1,79769e+308	1,79769e+308	0.461106	0.999939	no
CILP	CILP	CILP	chr15:63275389-63290893	pLKO-E2	pLKO+E2	NOTEST	0	0.0939729	1,79769e+308	1,79769e+308	0.256002	1	no
CILP2	CILP2	CILP2	chr19:19510073-19518468	pLKO-E2	pLKO+E2	NOTEST	0	0.00571489	1,79769e+308	1,79769e+308	0.287727	1	no
CLCA2	CLCA2	CLCA2	chr1:86662356-86694828	pLKO-E2	pLKO+E2	NOTEST	0	0.0272242	1,79769e+308	1,79769e+308	0.277854	1	no
CLDN11	CLDN11	CLDN11	chr3:171619346-171635173	pLKO-E2	pLKO+E2	OK	0	0.250223	1,79769e+308	1,79769e+308	0.251892	0.999939	no
CLDN20	CLDN20	CLDN20	chr6:155453114-155677309	pLKO-E2	pLKO+E2	NOTEST	0	0.004689	1,79769e+308	1,79769e+308	0.446616	1	no
CLDN25	CLDN25	CLDN25	chr11:113155727-113156417	pLKO-E2	pLKO+E2	NOTEST	0	0.149241	1,79769e+308	1,79769e+308	0.280617	1	no
CLPSL2	CLPSL2	CLPSL2	chr6:35852369-35855307	pLKO-E2	pLKO+E2	NOTEST	0	0.0656553	1,79769e+308	1,79769e+308	0.286961	1	no
CLUL1	CLUL1	CLUL1	chr18:586997-702662	pLKO-E2	pLKO+E2	NOTEST	0	0.0222204	1,79769e+308	1,79769e+308	0.499497	1	no
CMTM3	CMTM3	CMTM3	chr16:65195435-65205296	pLKO-E2	pLKO+E2	NOTEST	0	0.00366998	1,79769e+308	1,79769e+308	0.433279	1	no
CMTM7	CMTM7	CMTM7	chr3:32408166-32471337	pLKO-E2	pLKO+E2	OK	0	0.352414	1,79769e+308	1,79769e+308	0.236692	0.999939	no
CNFN	CNFN	CNFN	chr19:47583010-47586284	pLKO-E2	pLKO+E2	NOTEST	0	0.0985622	1,79769e+308	1,79769e+308	0.287183	1	no
CNTD1	CNTD1	CNTD1	chr17:38204379-38229836	pLKO-E2	pLKO+E2	NOTEST	0	0.124301	1,79769e+308	1,79769e+308	0.483436	1	no
CNTF	CNTF	CNTF	chr11:58103162-58149781	pLKO-E2	pLKO+E2	NOTEST	0	0.146299	1,79769e+308	1,79769e+308	0.472475	1	no
CNTFR	CNTFR	CNTFR	chr9:34541429-34580138	pLKO-E2	pLKO+E2	NOTEST	0	0.00860028	1,79769e+308	1,79769e+308	0.385822	1	no
CNTNAP1	CNTNAP1	CNTNAP1	chr17:38088157-38105537	pLKO-E2	pLKO+E2	NOTEST	0	0.0783908	1,79769e+308	1,79769e+308	0.259066	1	no
COL23A1	COL23A1	COL23A1	chr5:177597222-177950162	pLKO-E2	pLKO+E2	NOTEST	0	0.00370026	1,79769e+308	1,79769e+308	0.286961	1	no
COL24A1	COL24A1	COL24A1	chr1:85967503-86394709	pLKO-E2	pLKO+E2	NOTEST	0	0.00129578	1,79769e+308	1,79769e+308	0.286961	1	no
COL27A1	COL27A1	COL27A1	chr9:115958051-116112796	pLKO-E2	pLKO+E2	NOTEST	0	0.028747	1,79769e+308	1,79769e+308	0.272933	1	no
COL4A2	COL4A2	COL4A2	chr13:109757631-109963374	pLKO-E2	pLKO+E2	NOTEST	0	0.00400018	1,79769e+308	1,79769e+308	0.28703	1	no
COL6A4P1	COL6A4P1	COL6A4P1	chr3:15181872-15222470	pLKO-E2	pLKO+E2	NOTEST	0	0.00212503	1,79769e+308	1,79769e+308	0.31485	1	no
COL6A6	COL6A6	COL6A6	chr3:131761867-131878578	pLKO-E2	pLKO+E2	NOTEST	0	0.000485976	1,79769e+308	1,79769e+308	0.31485	1	no
COPZ2	COPZ2	COPZ2	chr17:43458531-43470151	pLKO-E2	pLKO+E2	NOTEST	0	0.0096445	1,79769e+308	1,79769e+308	0.32099	1	no
CORT	CORT	CORT	chr1:10412745-10434647	pLKO-E2	pLKO+E2	NOTEST	0	0.00546247	1,79769e+308	1,79769e+308	0.486475	1	no
CPA6	CPA6	CPA6	chr8:68496958-68821174	pLKO-E2	pLKO+E2	OK	0	0.275574	1,79769e+308	1,79769e+308	0.249749	0.999939	no
CPLX3	CPLX3	CPLX3	chr15:72906003-72911189	pLKO-E2	pLKO+E2	OK	0	7.62252	1,79769e+308	1,79769e+308	0.118611	0.999939	no
CPNE4	CPNE4	CPNE4	chr3:132736266-133236534	pLKO-E2	pLKO+E2	NOTEST	0	0.00218788	1,79769e+308	1,79769e+308	0.31485	1	no
CRHR1	CRHR1	CRHR1	chr17:41053492-41268975	pLKO-E2	pLKO+E2	NOTEST	0	0.22475	1,79769e+308	1,79769e+308	0.461443	1	no
CROCCP3	CROCCP3	CROCCP3	chr1:16666517-16691783	pLKO-E2	pLKO+E2	NOTEST	0	0.0210708	1,79769e+308	1,79769e+308	0.256586	1	no
CSTA	CSTA	CSTA	chr3:123526700-123543505	pLKO-E2	pLKO+E2	NOTEST	0	0.0425144	1,79769e+308	1,79769e+308	0.287183	1	no
CT62	CT62	CT62	chr15:69189636-69194893	pLKO-E2	pLKO+E2	OK	0	0.428324	1,79769e+308	1,79769e+308	0.239775	0.999939	no
CTAGE10P	CTAGE10P	CTAGE10P	chr13:49362545-49365517	pLKO-E2	pLKO+E2	NOTEST	0	0.174742	1,79769e+308	1,79769e+308	0.24953	1	no
CTH	CTH	CTH	chr1:70649488-70678122	pLKO-E2	pLKO+E2	NOTEST	0	0.144259	1,79769e+308	1,79769e+308	0.250516	1	no
CTHRC1	CTHRC1	CTHRC1	chr8:104452918-104464408	pLKO-E2	pLKO+E2	OK	0	0.249672	1,79769e+308	1,79769e+308	0.26571	0.999939	no
CTRL	CTRL	CTRL	chr16:66484675-66523279	pLKO-E2	pLKO+E2	OK	0	0.304412	1,79769e+308	1,79769e+308	0.478354	0.999939	no
CTSW	CTSW	CTSW	chr11:65403859-65412586	pLKO-E2	pLKO+E2	NOTEST	0	0.125126	1,79769e+308	1,79769e+308	0.450674	1	no
CXorf31	CXorf31	CXorf31	chrX:46631795-46644083	pLKO-E2	pLKO+E2	OK	0	0.519779	1,79769e+308	1,79769e+308	0.266171	0.999939	no
CYBB	CYBB	CYBB	chrX:37524213-37557658	pLKO-E2	pLKO+E2	NOTEST	0	0.0117815	1,79769e+308	1,79769e+308	0.283639	1	no
CYP27B1	CYP27B1	CYP27B1	chr12:56442383-56447243	pLKO-E2	pLKO+E2	NOTEST	0	0.00843127	1,79769e+308	1,79769e+308	0.287727	1	no
CYP2E1	CYP2E1	CYP2E1	chr10:135190856-135202610	pLKO-E2	pLKO+E2	NOTEST	0	0.115203	1,79769e+308	1,79769e+308	0.269475	1	no
CYP2R1	CYP2R1	CYP2R1	chr11:14856131-14870327	pLKO-E2	pLKO+E2	NOTEST	0	0.217769	1,79769e+308	1,79769e+308	0.231646	1	no
CYP4F3	CYP4F3	CYP4F3	chr19:15612706-15632570	pLKO-E2	pLKO+E2	NOTEST	0	0.00400433	1,79769e+308	1,79769e+308	0.39311	1	no
DACH1	DACH1	DACH1	chr13:70910098-71339331	pLKO-E2	pLKO+E2	NOTEST	0	0.00328411	1,79769e+308	1,79769e+308	0.368739	1	no
DAND5	DAND5	DAND5	chr19:12941431-12946567	pLKO-E2	pLKO+E2	OK	0	0.252239	1,79769e+308	1,79769e+308	0.257506	0.999939	no
DBIL5P	DBIL5P	DBIL5P	chr17:602649-605326	pLKO-E2	pLKO+E2	NOTEST	0	0.186155	1,79769e+308	1,79769e+308	0.255798	1	no
DBIL5P2	DBIL5P2	DBIL5P2	chr2:63198489-63200181	pLKO-E2	pLKO+E2	NOTEST	0	0.187494	1,79769e+308	1,79769e+308	0.26422	1	no
DCDC2B	DCDC2B	DCDC2B	chr1:32447281-32454384	pLKO-E2	pLKO+E2	NOTEST	0	0.180864	1,79769e+308	1,79769e+308	0.247109	1	no
DDTL	DDTL	DDTL	chr22:22639025-22652019	pLKO-E2	pLKO+E2	NOTEST	0	0.103849	1,79769e+308	1,79769e+308	0.481596	1	no
DEFB126	DEFB126	DEFB126	chr20:71251-74392	pLKO-E2	pLKO+E2	OK	0	2.73661	1,79769e+308	1,79769e+308	0.200605	0.999939	no
DEFB132	DEFB132	DEFB132	chr20:186376-189736	pLKO-E2	pLKO+E2	OK	0	0.668844	1,79769e+308	1,79769e+308	0.227812	0.999939	no
DERL3	DERL3	DERL3	chr22:22459149-22511199	pLKO-E2	pLKO+E2	NOTEST	0	0.0669632	1,79769e+308	1,79769e+308	0.439209	1	no
DFFB	DFFB	DFFB	chr1:3763704-3791853	pLKO-E2	pLKO+E2	NOTEST	0	0.215136	1,79769e+308	1,79769e+308	0.235178	1	no
DKFZP434I0714	DKFZP434I0714	DKFZP434I0714	chr4:153676865-153679865	pLKO-E2	pLKO+E2	OK	0	0.351937	1,79769e+308	1,79769e+308	0.316369	0.999939	no
DLEU2	DLEU2	DLEU2	chr13:49454688-49597678	pLKO-E2	pLKO+E2	NOTEST	0	0.132301	1,79769e+308	1,79769e+308	0.382243	1	no
DLK1	DLK1	DLK1	chr14:100262954-100271220	pLKO-E2	pLKO+E2	NOTEST	0	0.0141076	1,79769e+308	1,79769e+308	0.287727	1	no
DLK2	DLK2	DLK2	chr6:43503269-43531764	pLKO-E2	pLKO+E2	OK	0	0.349505	1,79769e+308	1,79769e+308	0.437806	0.999939	no
DMBX1	DMBX1	DMBX1	chr1:46745254-46752473	pLKO-E2	pLKO+E2	NOTEST	0	0.0543333	1,79769e+308	1,79769e+308	0.276903	1	no
DNAH11	DNAH11	DNAH11	chr7:21549357-21952067	pLKO-E2	pLKO+E2	NOTEST	0	0.00539163	1,79769e+308	1,79769e+308	0.470027	1	no
DNAH8	DNAH8	DNAH8	chr6:38791094-39106552	pLKO-E2	pLKO+E2	NOTEST	0	0.000319582	1,79769e+308	1,79769e+308	0.408088	1	no
DNAI1	DNAI1	DNAI1	chr9:34448810-34510982	pLKO-E2	pLKO+E2	NOTEST	0	0.105774	1,79769e+308	1,79769e+308	0.261755	1	no
DNAJB4	DNAJB4	DNAJB4	chr1:78243223-78255583	pLKO-E2	pLKO+E2	OK	0	5.9428	1,79769e+308	1,79769e+308	0.122341	0.999939	no
DNAJC12	DNAJC12	DNAJC12	chr10:69226432-69267943	pLKO-E2	pLKO+E2	OK	0	0.534721	1,79769e+308	1,79769e+308	0.392697	0.999939	no
DNAJC28	DNAJC28	DNAJC28	chr21:33782107-33785893	pLKO-E2	pLKO+E2	NOTEST	0	0.00536853	1,79769e+308	1,79769e+308	0.32099	1	no
DNM1P35	DNM1P35	DNM1P35	chr15:73803373-73872079	pLKO-E2	pLKO+E2	NOTEST	0	0.00708364	1,79769e+308	1,79769e+308	0.336721	1	no
DPCR1	DPCR1	DPCR1	chr6_qbl_hap2:2155696-2168916	pLKO-E2	pLKO+E2	NOTEST	0	0.217813	1,79769e+308	1,79769e+308	0.219859	1	no
DPPA2	DPPA2	DPPA2	chr3:110495324-110518054	pLKO-E2	pLKO+E2	NOTEST	0	0.0616168	1,79769e+308	1,79769e+308	0.280617	1	no
DPY19L2P1	DPY19L2P1	DPY19L2P1	chr7:35087423-35192299	pLKO-E2	pLKO+E2	NOTEST	0	0.0025414	1,79769e+308	1,79769e+308	0.31485	1	no
DPYD	DPYD	DPYD	chr1:97315887-98159203	pLKO-E2	pLKO+E2	NOTEST	0	0.00571173	1,79769e+308	1,79769e+308	0.312654	1	no
DSCR9	DSCR9	DSCR9	chr21:37502673-37515907	pLKO-E2	pLKO+E2	NOTEST	0	0.0335535	1,79769e+308	1,79769e+308	0.284747	1	no
DUOX2	DUOX2	DUOX2	chr15:43172143-43193651	pLKO-E2	pLKO+E2	NOTEST	0	0.00394614	1,79769e+308	1,79769e+308	0.28703	1	no
DUSP9	DUSP9	DUSP9	chrX:152561090-152569975	pLKO-E2	pLKO+E2	NOTEST	0	0.060691	1,79769e+308	1,79769e+308	0.209283	1	no
DYX1C1	DYX1C1	DYX1C1	chr15:53398424-53587724	pLKO-E2	pLKO+E2	NOTEST	0	0.186232	1,79769e+308	1,79769e+308	0.418005	1	no
EAF2	EAF2	EAF2	chr3:123036723-123088063	pLKO-E2	pLKO+E2	NOTEST	0	0.010718	1,79769e+308	1,79769e+308	0.286961	1	no
EBF2	EBF2	EBF2	chr8:25755162-25958557	pLKO-E2	pLKO+E2	NOTEST	0	0.0023721	1,79769e+308	1,79769e+308	0.286961	1	no
ECM2	ECM2	ECM2	chr9:94099460-94472368	pLKO-E2	pLKO+E2	NOTEST	0	0.0143069	1,79769e+308	1,79769e+308	0.475839	1	no
EDIL3	EDIL3	EDIL3	chr5:83273881-83716367	pLKO-E2	pLKO+E2	NOTEST	0	0.0139824	1,79769e+308	1,79769e+308	0.285565	1	no
EDN2	EDN2	EDN2	chr1:41717032-41722931	pLKO-E2	pLKO+E2	NOTEST	0	0.135364	1,79769e+308	1,79769e+308	0.270297	1	no
EGR4	EGR4	EGR4	chr2:73371564-73374337	pLKO-E2	pLKO+E2	NOTEST	0	0.00590259	1,79769e+308	1,79769e+308	0.31485	1	no
EIF4EBP3	EIF4EBP3	EIF4EBP3	chr5:139761582-139909347	pLKO-E2	pLKO+E2	OK	0	14.1643	1,79769e+308	1,79769e+308	0.45745	0.999939	no
ELAC1	ELAC1	ELAC1	chr18:46748384-46768488	pLKO-E2	pLKO+E2	NOTEST	0	0.0476589	1,79769e+308	1,79769e+308	0.277854	1	no
ELOVL3	ELOVL3	ELOVL3	chr10:103976132-103979334	pLKO-E2	pLKO+E2	OK	0	1.22018	1,79769e+308	1,79769e+308	0.225113	0.999939	no
EMILIN3	EMILIN3	EMILIN3	chr20:39402973-39428912	pLKO-E2	pLKO+E2	NOTEST	0	0.129598	1,79769e+308	1,79769e+308	0.459403	1	no
EMR2	EMR2	EMR2	chr19:14704204-14750353	pLKO-E2	pLKO+E2	NOTEST	0	0.149978	1,79769e+308	1,79769e+308	0.314709	1	no
ENG	ENG	ENG	chr9:129617111-129656868	pLKO-E2	pLKO+E2	NOTEST	0	0.00848423	1,79769e+308	1,79769e+308	0.329711	1	no
ENTPD3	ENTPD3	ENTPD3	chr3:40403676-40469803	pLKO-E2	pLKO+E2	NOTEST	0	0.00437932	1,79769e+308	1,79769e+308	0.483281	1	no
EPHA8	EPHA8	EPHA8	chr1:22762590-22802674	pLKO-E2	pLKO+E2	NOTEST	0	0.00884034	1,79769e+308	1,79769e+308	0.299033	1	no
ERVFRD-1	ERVFRD-1	ERVFRD-1	chr6:11202251-11246955	pLKO-E2	pLKO+E2	OK	0	0.395882	1,79769e+308	1,79769e+308	0.290891	0.999939	no
ESR2	ESR2	ESR2	chr14:63763503-63875021	pLKO-E2	pLKO+E2	NOTEST	0	0.0110955	1,79769e+308	1,79769e+308	0.301598	1	no
ETV4	ETV4	ETV4	chr17:38960736-38979288	pLKO-E2	pLKO+E2	NOTEST	0	0.0865653	1,79769e+308	1,79769e+308	0.273825	1	no
ETV5	ETV5	ETV5	chr3:187246799-187309595	pLKO-E2	pLKO+E2	NOTEST	0	0.00621709	1,79769e+308	1,79769e+308	0.28703	1	no
EVI2A	EVI2A	EVI2A	chr17:26446070-26728821	pLKO-E2	pLKO+E2	NOTEST	0	0.0273176	1,79769e+308	1,79769e+308	0.468921	1	no
EVI2B	EVI2B	EVI2B	chr17:26446070-26728821	pLKO-E2	pLKO+E2	NOTEST	0	0.0103965	1,79769e+308	1,79769e+308	0.484797	1	no
EXD1	EXD1	EXD1	chr15:39262222-39310187	pLKO-E2	pLKO+E2	NOTEST	0	0.0266272	1,79769e+308	1,79769e+308	0.280617	1	no
F10	F10	F10	chr13:112825113-112851844	pLKO-E2	pLKO+E2	OK	0	0.272731	1,79769e+308	1,79769e+308	0.260138	0.999939	no
F3	F3	F3	chr1:94767319-94780001	pLKO-E2	pLKO+E2	OK	0	0.269287	1,79769e+308	1,79769e+308	0.255041	0.999939	no
FABP1	FABP1	FABP1	chr2:88203622-88208765	pLKO-E2	pLKO+E2	NOTEST	0	0.0672813	1,79769e+308	1,79769e+308	0.28703	1	no
FABP3	FABP3	FABP3	chr1:31610686-31618510	pLKO-E2	pLKO+E2	OK	0	0.560893	1,79769e+308	1,79769e+308	0.250189	0.999939	no
FAHD2B	FAHD2B	FAHD2B	chr2:97113049-97124309	pLKO-E2	pLKO+E2	NOTEST	0	0.00892271	1,79769e+308	1,79769e+308	0.286961	1	no
FAM129C	FAM129C	FAM129C	chr19:17495109-17525648	pLKO-E2	pLKO+E2	NOTEST	0	0.0583504	1,79769e+308	1,79769e+308	0.274869	1	no
FAM13C	FAM13C	FAM13C	chr10:60606353-60792667	pLKO-E2	pLKO+E2	NOTEST	0	0.0554396	1,79769e+308	1,79769e+308	0.272959	1	no
FAM149A	FAM149A	FAM149A	chr4:187302988-187330811	pLKO-E2	pLKO+E2	NOTEST	0	0.0770538	1,79769e+308	1,79769e+308	0.272037	1	no
FAM154B	FAM154B	FAM154B	chr15:80342206-80364322	pLKO-E2	pLKO+E2	NOTEST	0	0.0914205	1,79769e+308	1,79769e+308	0.269078	1	no
FAM157A	FAM157A	FAM157A	chr3:199363633-199392125	pLKO-E2	pLKO+E2	NOTEST	0	0.0678226	1,79769e+308	1,79769e+308	0.280617	1	no
FAM163A	FAM163A	FAM163A	chr1:177978920-178051957	pLKO-E2	pLKO+E2	NOTEST	0	0.170134	1,79769e+308	1,79769e+308	0.255798	1	no
FAM182B	FAM182B	FAM182B	chr20:25692101-25729927	pLKO-E2	pLKO+E2	NOTEST	0	0.0146425	1,79769e+308	1,79769e+308	0.336721	1	no
FAM189A2	FAM189A2	FAM189A2	chr9:71129307-71197190	pLKO-E2	pLKO+E2	NOTEST	0	0.125894	1,79769e+308	1,79769e+308	0.263135	1	no
FAM18A	FAM18A	FAM18A	chr16:10745198-10820122	pLKO-E2	pLKO+E2	NOTEST	0	0.142942	1,79769e+308	1,79769e+308	0.453067	1	no
FAM203A	FAM203A	FAM203A	chr8:145408687-145411636	pLKO-E2	pLKO+E2	NOTEST	0	0.0220154	1,79769e+308	1,79769e+308	0.283639	1	no
FAM22D	FAM22D	FAM22D	chr10:89107456-89120432	pLKO-E2	pLKO+E2	NOTEST	0	0.0459883	1,79769e+308	1,79769e+308	0.26686	1	no
FAM22G	FAM22G	FAM22G	chr9:98731106-98744393	pLKO-E2	pLKO+E2	NOTEST	0	0.0728854	1,79769e+308	1,79769e+308	0.264023	1	no
FAM24B-CUZD1	FAM24B-CUZD1	FAM24B-CUZD1	chr10:124581660-124648220	pLKO-E2	pLKO+E2	NOTEST	0	0.00289245	1,79769e+308	1,79769e+308	0.489814	1	no
FAM72B	FAM72B	FAM72B	chr1:120640527-120657204	pLKO-E2	pLKO+E2	OK	0	0.433064	1,79769e+308	1,79769e+308	0.243284	0.999939	no
FAM86B1	FAM86B1	FAM86B1	chr8:12077021-12089033	pLKO-E2	pLKO+E2	NOTEST	0	0.0369301	1,79769e+308	1,79769e+308	0.285616	1	no
FBLN7	FBLN7	FBLN7	chr2:112612432-112662262	pLKO-E2	pLKO+E2	OK	0	1.16735	1,79769e+308	1,79769e+308	0.258572	0.999939	no
FBXO16	FBXO16	FBXO16	chr8:28341847-28403703	pLKO-E2	pLKO+E2	NOTEST	0	0.21082	1,79769e+308	1,79769e+308	0.262113	1	no
FBXO22-AS1	FBXO22-AS1	FBXO22-AS1	chr15:73983254-74014663	pLKO-E2	pLKO+E2	OK	0	6.05053	1,79769e+308	1,79769e+308	0.363091	0.999939	no
FBXO43	FBXO43	FBXO43	chr8:101214763-101227275	pLKO-E2	pLKO+E2	NOTEST	0	0.247454	1,79769e+308	1,79769e+308	0.247661	1	no
FCGR1B	FCGR1B	FCGR1B	chr1:120727650-120737467	pLKO-E2	pLKO+E2	OK	0	0.986931	1,79769e+308	1,79769e+308	0.283052	0.999939	no
FCGRT	FCGRT	FCGRT	chr19:54707347-54721497	pLKO-E2	pLKO+E2	NOTEST	0	0.00433066	1,79769e+308	1,79769e+308	0.42567	1	no
FCRLB	FCRLB	FCRLB	chr1:159959080-159964557	pLKO-E2	pLKO+E2	NOTEST	0	0.226757	1,79769e+308	1,79769e+308	0.254444	1	no
FERMT3	FERMT3	FERMT3	chr11:63730727-63750302	pLKO-E2	pLKO+E2	NOTEST	0	0.00402798	1,79769e+308	1,79769e+308	0.479132	1	no
FGF18	FGF18	FGF18	chr5:170779271-170817235	pLKO-E2	pLKO+E2	NOTEST	0	0.00815406	1,79769e+308	1,79769e+308	0.286961	1	no
FGF2	FGF2	FGF2	chr4:123967312-124063609	pLKO-E2	pLKO+E2	NOTEST	0	0.0134838	1,79769e+308	1,79769e+308	0.456436	1	no
FGFBP2	FGFBP2	FGFBP2	chr4:15570960-15573957	pLKO-E2	pLKO+E2	NOTEST	0	0.0259347	1,79769e+308	1,79769e+308	0.285565	1	no
FGL2	FGL2	FGL2	chr7:76589869-76762457	pLKO-E2	pLKO+E2	NOTEST	0	0.0471424	1,79769e+308	1,79769e+308	0.299033	1	no
FKBP14	FKBP14	FKBP14	chr7:30019408-30032793	pLKO-E2	pLKO+E2	NOTEST	0	0.0381736	1,79769e+308	1,79769e+308	0.266229	1	no
FLJ10661	FLJ10661	FLJ10661	chr8:8123501-8139797	pLKO-E2	pLKO+E2	OK	0	1.83294	1,79769e+308	1,79769e+308	0.168686	0.999939	no
FLJ11235	FLJ11235	FLJ11235	chr5:111783178-111784574	pLKO-E2	pLKO+E2	NOTEST	0	0.00749866	1,79769e+308	1,79769e+308	0.31485	1	no
FLJ33065	FLJ33065	FLJ33065	chr3:39826306-40328919	pLKO-E2	pLKO+E2	NOTEST	0	0.0806854	1,79769e+308	1,79769e+308	0.435705	1	no
FLJ39534	FLJ39534	FLJ39534	chr3:47180863-47363310	pLKO-E2	pLKO+E2	NOTEST	0	0.136364	1,79769e+308	1,79769e+308	0.468982	1	no
FLJ41200	FLJ41200	FLJ41200	chr9:13396378-13421328	pLKO-E2	pLKO+E2	NOTEST	0	0.00603973	1,79769e+308	1,79769e+308	0.286961	1	no
FLJ41484	FLJ41484	FLJ41484	chr13:113546896-113590421	pLKO-E2	pLKO+E2	NOTEST	0	0.195879	1,79769e+308	1,79769e+308	0.282102	1	no
FLJ42393	FLJ42393	FLJ42393	chr3:189351687-190091154	pLKO-E2	pLKO+E2	NOTEST	0	0.0049707	1,79769e+308	1,79769e+308	0.483073	1	no
FLJ45974	FLJ45974	FLJ45974	chr7:53690695-53847118	pLKO-E2	pLKO+E2	OK	0	0.397504	1,79769e+308	1,79769e+308	0.20878	0.999939	no
FNDC8	FNDC8	FNDC8	chr17:30472743-30481864	pLKO-E2	pLKO+E2	OK	0	2.06663	1,79769e+308	1,79769e+308	0.180477	0.999939	no
FOXD3	FOXD3	FOXD3	chr1:63561317-63563385	pLKO-E2	pLKO+E2	NOTEST	0	0.0503897	1,79769e+308	1,79769e+308	0.284747	1	no
FOXH1	FOXH1	FOXH1	chr8:145662545-145672526	pLKO-E2	pLKO+E2	NOTEST	0	0.169061	1,79769e+308	1,79769e+308	0.484121	1	no
FRK	FRK	FRK	chr6:116369385-116488614	pLKO-E2	pLKO+E2	NOTEST	0	0.0541599	1,79769e+308	1,79769e+308	0.284534	1	no
FRMD6-AS1	FRMD6-AS1	FRMD6-AS1	chr14:51025604-51267194	pLKO-E2	pLKO+E2	NOTEST	0	0.0119716	1,79769e+308	1,79769e+308	0.463867	1	no
FSD1	FSD1	FSD1	chr19:4255590-4274843	pLKO-E2	pLKO+E2	OK	0	0.809348	1,79769e+308	1,79769e+308	0.220989	0.999939	no
FSTL4	FSTL4	FSTL4	chr5:132560050-132976122	pLKO-E2	pLKO+E2	NOTEST	0	0.0154128	1,79769e+308	1,79769e+308	0.280564	1	no
FTCD	FTCD	FTCD	chr21:46380603-46399909	pLKO-E2	pLKO+E2	NOTEST	0	0.00325297	1,79769e+308	1,79769e+308	0.433768	1	no
FUT6	FUT6	FUT6	chr19:5781636-5790742	pLKO-E2	pLKO+E2	NOTEST	0	0.0172769	1,79769e+308	1,79769e+308	0.293376	1	no
FYN	FYN	FYN	chr6:112088227-112301348	pLKO-E2	pLKO+E2	NOTEST	0	0.00173388	1,79769e+308	1,79769e+308	0.408088	1	no
GAB3	GAB3	GAB3	chrX:153556720-153632542	pLKO-E2	pLKO+E2	NOTEST	0	0.000992042	1,79769e+308	1,79769e+308	0.434717	1	no
GATM	GATM	GATM	chr15:43440613-43459613	pLKO-E2	pLKO+E2	NOTEST	0	0.0101717	1,79769e+308	1,79769e+308	0.312654	1	no
GBP3	GBP3	GBP3	chr1:89244947-89261137	pLKO-E2	pLKO+E2	NOTEST	0	0.00854413	1,79769e+308	1,79769e+308	0.28703	1	no
GBP7	GBP7	GBP7	chr1:89370021-89414311	pLKO-E2	pLKO+E2	NOTEST	0	0.0109844	1,79769e+308	1,79769e+308	0.284747	1	no
GCNT7	GCNT7	GCNT7	chr20:54477053-54534615	pLKO-E2	pLKO+E2	NOTEST	0	0.00286922	1,79769e+308	1,79769e+308	0.494111	1	no
GDF5	GDF5	GDF5	chr20:33484562-33489441	pLKO-E2	pLKO+E2	NOTEST	0	0.00234178	1,79769e+308	1,79769e+308	0.31485	1	no
GDPD5	GDPD5	GDPD5	chr11:74823332-74914247	pLKO-E2	pLKO+E2	NOTEST	0	0.0291323	1,79769e+308	1,79769e+308	0.279702	1	no
GEM	GEM	GEM	chr8:95330660-95343723	pLKO-E2	pLKO+E2	NOTEST	0	0.0681607	1,79769e+308	1,79769e+308	0.268818	1	no
GFRA3	GFRA3	GFRA3	chr5:137615967-137638152	pLKO-E2	pLKO+E2	NOTEST	0	0.0439412	1,79769e+308	1,79769e+308	0.223692	1	no
GGT1	GGT1	GGT1	chr22:23309717-23354972	pLKO-E2	pLKO+E2	NOTEST	0	0.209956	1,79769e+308	1,79769e+308	0.305731	1	no
GHRLOS	GHRLOS	GHRLOS	chr3:10302433-10310133	pLKO-E2	pLKO+E2	NOTEST	0	0.0389881	1,79769e+308	1,79769e+308	0.287819	1	no
GJB3	GJB3	GJB3	chr1:35019376-35024554	pLKO-E2	pLKO+E2	NOTEST	0	0.0375537	1,79769e+308	1,79769e+308	0.28644	1	no
GJC3	GJC3	GJC3	chr7:99358827-99365179	pLKO-E2	pLKO+E2	OK	0	10.9093	1,79769e+308	1,79769e+308	0.130025	0.999939	no
GK	GK	GK	chrX:30581396-30659498	pLKO-E2	pLKO+E2	NOTEST	0	0.032441	1,79769e+308	1,79769e+308	0.277436	1	no
GLOD5	GLOD5	GLOD5	chrX:48505097-48517008	pLKO-E2	pLKO+E2	OK	0	1.33227	1,79769e+308	1,79769e+308	0.239205	0.999939	no
GLTPD2	GLTPD2	GLTPD2	chr17:4638993-4640624	pLKO-E2	pLKO+E2	OK	0	0.441961	1,79769e+308	1,79769e+308	0.267572	0.999939	no
GNAS-AS1	GNAS-AS1	GNAS-AS1	chr20:56827367-56919645	pLKO-E2	pLKO+E2	NOTEST	0	0.183356	1,79769e+308	1,79769e+308	0.48527	1	no
GNAT2	GNAT2	GNAT2	chr1:109947411-109957228	pLKO-E2	pLKO+E2	NOTEST	0	0.083428	1,79769e+308	1,79769e+308	0.27797	1	no
GNG3	GNG3	GNG3	chr11:62214309-62251433	pLKO-E2	pLKO+E2	NOTEST	0	0.0711096	1,79769e+308	1,79769e+308	0.485224	1	no
GNG4	GNG4	GNG4	chr1:233777607-233880677	pLKO-E2	pLKO+E2	NOTEST	0	0.0505884	1,79769e+308	1,79769e+308	0.2697	1	no
GNN	GNN	GNN	chr12:102761656-102848119	pLKO-E2	pLKO+E2	NOTEST	0	0.0896059	1,79769e+308	1,79769e+308	0.255756	1	no
GPC5	GPC5	GPC5	chr13:90848935-92317488	pLKO-E2	pLKO+E2	NOTEST	0	0.00182699	1,79769e+308	1,79769e+308	0.31485	1	no
GPR132	GPR132	GPR132	chr14:104586781-104602799	pLKO-E2	pLKO+E2	NOTEST	0	0.00870572	1,79769e+308	1,79769e+308	0.251259	1	no
GPR135	GPR135	GPR135	chr14:58999992-59001812	pLKO-E2	pLKO+E2	OK	0	0.404468	1,79769e+308	1,79769e+308	0.216458	0.999939	no
GPR139	GPR139	GPR139	chr16:19950543-19992601	pLKO-E2	pLKO+E2	OK	0	2.24754	1,79769e+308	1,79769e+308	0.203966	0.999939	no
GPR157	GPR157	GPR157	chr1:9087062-9111816	pLKO-E2	pLKO+E2	NOTEST	0	0.203453	1,79769e+308	1,79769e+308	0.271613	1	no
GPR17	GPR17	GPR17	chr2:128112465-128155830	pLKO-E2	pLKO+E2	NOTEST	0	0.00319793	1,79769e+308	1,79769e+308	0.432357	1	no
GPR179	GPR179	GPR179	chr17:33735018-33753219	pLKO-E2	pLKO+E2	NOTEST	0	0.00106949	1,79769e+308	1,79769e+308	0.286961	1	no
GPR19	GPR19	GPR19	chr12:12705261-12740388	pLKO-E2	pLKO+E2	NOTEST	0	0.22968	1,79769e+308	1,79769e+308	0.260418	1	no
GPR22	GPR22	GPR22	chr7:106596641-107006204	pLKO-E2	pLKO+E2	NOTEST	0	0.220508	1,79769e+308	1,79769e+308	0.420892	1	no
GPR89B	GPR89B	GPR89B	chr1:145867129-145932379	pLKO-E2	pLKO+E2	NOTEST	0	0.0173899	1,79769e+308	1,79769e+308	0.299033	1	no
GPRC5D	GPRC5D	GPRC5D	chr12:12984975-12994585	pLKO-E2	pLKO+E2	NOTEST	0	0.098232	1,79769e+308	1,79769e+308	0.279069	1	no
GPSM3	GPSM3	GPSM3	chr6_qbl_hap2:3373507-3406812	pLKO-E2	pLKO+E2	NOTEST	0	0.14221	1,79769e+308	1,79769e+308	0.267501	1	no
GPX2	GPX2	GPX2	chr14:64450831-64638980	pLKO-E2	pLKO+E2	NOTEST	0	0.0897704	1,79769e+308	1,79769e+308	0.477635	1	no
GRAMD2	GRAMD2	GRAMD2	chr15:70239200-70277190	pLKO-E2	pLKO+E2	NOTEST	0	0.0392359	1,79769e+308	1,79769e+308	0.275596	1	no
GRB10	GRB10	GRB10	chr7:50625253-50828653	pLKO-E2	pLKO+E2	NOTEST	0	0.240629	1,79769e+308	1,79769e+308	0.193633	1	no
GRID2IP	GRID2IP	GRID2IP	chr7:6502933-6557592	pLKO-E2	pLKO+E2	NOTEST	0	0.0414373	1,79769e+308	1,79769e+308	0.270723	1	no
GRIN2C	GRIN2C	GRIN2C	chr17:70349762-70367602	pLKO-E2	pLKO+E2	NOTEST	0	0.0119382	1,79769e+308	1,79769e+308	0.283639	1	no
GRIN3A	GRIN3A	GRIN3A	chr9:103371454-103540683	pLKO-E2	pLKO+E2	NOTEST	0	0.0288283	1,79769e+308	1,79769e+308	0.268132	1	no
GRIN3B	GRIN3B	GRIN3B	chr19:951436-972141	pLKO-E2	pLKO+E2	NOTEST	0	0.0240971	1,79769e+308	1,79769e+308	0.468648	1	no
GRM2	GRM2	GRM2	chr3:51716120-51727665	pLKO-E2	pLKO+E2	NOTEST	0	0.00937469	1,79769e+308	1,79769e+308	0.32099	1	no
GSG1L	GSG1L	GSG1L	chr16:27706350-27982331	pLKO-E2	pLKO+E2	OK	0	0.685139	1,79769e+308	1,79769e+308	0.224082	0.999939	no
GSTM2	GSTM2	GSTM2	chr1:110012166-110028142	pLKO-E2	pLKO+E2	NOTEST	0	0.21855	1,79769e+308	1,79769e+308	0.268132	1	no
GTF2IRD2P1	GTF2IRD2P1	GTF2IRD2P1	chr7:72294837-72323594	pLKO-E2	pLKO+E2	NOTEST	0	0.00423545	1,79769e+308	1,79769e+308	0.287727	1	no
GUCY2C	GUCY2C	GUCY2C	chr12:14656834-14740786	pLKO-E2	pLKO+E2	NOTEST	0	0.00666125	1,79769e+308	1,79769e+308	0.28703	1	no
HAAO	HAAO	HAAO	chr2:42847732-42873255	pLKO-E2	pLKO+E2	NOTEST	0	0.0133508	1,79769e+308	1,79769e+308	0.287727	1	no
HABP2	HABP2	HABP2	chr10:115300579-115413795	pLKO-E2	pLKO+E2	NOTEST	0	0.00194794	1,79769e+308	1,79769e+308	0.433721	1	no
HAP1	HAP1	HAP1	chr17:37132416-37144424	pLKO-E2	pLKO+E2	NOTEST	0	0.211278	1,79769e+308	1,79769e+308	0.309159	1	no
HAR1B	HAR1B	HAR1B	chr20:61197289-61206182	pLKO-E2	pLKO+E2	NOTEST	0	0.00942656	1,79769e+308	1,79769e+308	0.408088	1	no
HEATR4	HEATR4	HEATR4	chr14:73014941-73095404	pLKO-E2	pLKO+E2	NOTEST	0	0.0207213	1,79769e+308	1,79769e+308	0.465225	1	no
HERC2P9	HERC2P9	HERC2P9	chr15:26698628-26729451	pLKO-E2	pLKO+E2	NOTEST	0	0.0226643	1,79769e+308	1,79769e+308	0.279702	1	no
HERC5	HERC5	HERC5	chr4:89597290-89646337	pLKO-E2	pLKO+E2	NOTEST	0	0.00270995	1,79769e+308	1,79769e+308	0.286961	1	no
HES7	HES7	HES7	chr17:7964632-7968135	pLKO-E2	pLKO+E2	OK	0	0.303637	1,79769e+308	1,79769e+308	0.403472	0.999939	no
HGC6,3	HGC6,3	HGC6,3	chr6:168119452-168120468	pLKO-E2	pLKO+E2	NOTEST	0	0.0461653	1,79769e+308	1,79769e+308	0.287183	1	no
HGD	HGD	HGD	chr3_random:18897-73308	pLKO-E2	pLKO+E2	NOTEST	0	0.0530501	1,79769e+308	1,79769e+308	0.2767	1	no
HHEX	HHEX	HHEX	chr10:94439660-94445388	pLKO-E2	pLKO+E2	NOTEST	0	0.0311536	1,79769e+308	1,79769e+308	0.283639	1	no
HHLA3	HHLA3	HHLA3	chr1:70593080-70606293	pLKO-E2	pLKO+E2	OK	0	0.600834	1,79769e+308	1,79769e+308	0.256323	0.999939	no
HIATL2	HIATL2	HIATL2	chr9:98748147-98815683	pLKO-E2	pLKO+E2	OK	0	0.528699	1,79769e+308	1,79769e+308	0.269881	0.999939	no
HIF1A-AS2	HIF1A-AS2	HIF1A-AS2	chr14:61231871-61285560	pLKO-E2	pLKO+E2	NOTEST	0	0.0156075	1,79769e+308	1,79769e+308	0.486555	1	no
HLA-DMB	HLA-DMB	HLA-DMB	chr6_qbl_hap2:4088479-4094920	pLKO-E2	pLKO+E2	NOTEST	0	0.00403066	1,79769e+308	1,79769e+308	0.31485	1	no
HLA-DPA1	HLA-DPA1	HLA-DPA1	chr6_qbl_hap2:4218743-4243873	pLKO-E2	pLKO+E2	NOTEST	0	0.00353468	1,79769e+308	1,79769e+308	0.434492	1	no
HLA-DRA	HLA-DRA	HLA-DRA	chr6_qbl_hap2:3622433-3627646	pLKO-E2	pLKO+E2	OK	0	2.78774	1,79769e+308	1,79769e+308	0.187129	0.999939	no
HLA-DRB5	HLA-DRB5	HLA-DRB5	chr6:32593131-32605984	pLKO-E2	pLKO+E2	NOTEST	0	0.100454	1,79769e+308	1,79769e+308	0.27797	1	no
HLA-DRB6	HLA-DRB6	HLA-DRB6	chr6_qbl_hap2:3674895-3751959	pLKO-E2	pLKO+E2	OK	0	0.268437	1,79769e+308	1,79769e+308	0.257251	0.999939	no
HLA-G	HLA-G	HLA-G	chr6_qbl_hap2:1049287-1053445	pLKO-E2	pLKO+E2	NOTEST	0	0.0176268	1,79769e+308	1,79769e+308	0.28703	1	no
HLA-H	HLA-H	HLA-H	chr6_qbl_hap2:1104022-1107483	pLKO-E2	pLKO+E2	NOTEST	0	0.165794	1,79769e+308	1,79769e+308	0.206727	1	no
HLF	HLF	HLF	chr17:50697319-50757425	pLKO-E2	pLKO+E2	NOTEST	0	0.115173	1,79769e+308	1,79769e+308	0.251981	1	no
HMGA1P7	HMGA1P7	HMGA1P7	chr6:134476800-134480511	pLKO-E2	pLKO+E2	NOTEST	0	0.121546	1,79769e+308	1,79769e+308	0.221439	1	no
HMGN2P46	HMGN2P46	HMGN2P46	chr15:43561969-43636220	pLKO-E2	pLKO+E2	NOTEST	0	0.0026546	1,79769e+308	1,79769e+308	0.408088	1	no
HNF4G	HNF4G	HNF4G	chr8:76614757-76641616	pLKO-E2	pLKO+E2	NOTEST	0	0.0297545	1,79769e+308	1,79769e+308	0.278454	1	no
HNRNPU-AS1	HNRNPU-AS1	HNRNPU-AS1	chr1:243065261-243076866	pLKO-E2	pLKO+E2	NOTEST	0	0.137675	1,79769e+308	1,79769e+308	0.335705	1	no
HOMER3	HOMER3	HOMER3	chr19:18901009-18913041	pLKO-E2	pLKO+E2	OK	0	0.328148	1,79769e+308	1,79769e+308	0.289719	0.999939	no
HOXA11	HOXA11	HOXA11	chr7:27187300-27191360	pLKO-E2	pLKO+E2	NOTEST	0	0.00536139	1,79769e+308	1,79769e+308	0.286961	1	no
HOXA13	HOXA13	HOXA13	chr7:27203023-27206250	pLKO-E2	pLKO+E2	NOTEST	0	0.0524428	1,79769e+308	1,79769e+308	0.275596	1	no
HOXC5	HOXC5	HOXC5	chr12:52696908-52736081	pLKO-E2	pLKO+E2	NOTEST	0	0.0365397	1,79769e+308	1,79769e+308	0.491056	1	no
HPCA	HPCA	HPCA	chr1:33124684-33139540	pLKO-E2	pLKO+E2	OK	0	0.34991	1,79769e+308	1,79769e+308	0.390592	0.999939	no
HPGD	HPGD	HPGD	chr4:175647902-175680624	pLKO-E2	pLKO+E2	NOTEST	0	0.182051	1,79769e+308	1,79769e+308	0.261473	1	no
HRC	HRC	HRC	chr19:54346267-54350493	pLKO-E2	pLKO+E2	NOTEST	0	0.0472549	1,79769e+308	1,79769e+308	0.261825	1	no
HRH1	HRH1	HRH1	chr3:11153778-11279939	pLKO-E2	pLKO+E2	NOTEST	0	0.0188982	1,79769e+308	1,79769e+308	0.285389	1	no
HRH2	HRH2	HRH2	chr5:175017645-175045851	pLKO-E2	pLKO+E2	NOTEST	0	0.0424946	1,79769e+308	1,79769e+308	0.277891	1	no
HS3ST4	HS3ST4	HS3ST4	chr16:25610847-26056510	pLKO-E2	pLKO+E2	NOTEST	0	0.00232122	1,79769e+308	1,79769e+308	0.31485	1	no
HSD17B2	HSD17B2	HSD17B2	chr16:80626358-80689640	pLKO-E2	pLKO+E2	NOTEST	0	0.0393764	1,79769e+308	1,79769e+308	0.283639	1	no
HSPA7	HSPA7	HSPA7	chr1:159842472-159844965	pLKO-E2	pLKO+E2	NOTEST	0	0.00219459	1,79769e+308	1,79769e+308	0.31485	1	no
HSPB6	HSPB6	HSPB6	chr19:40937306-40939770	pLKO-E2	pLKO+E2	NOTEST	0	0.0385622	1,79769e+308	1,79769e+308	0.283639	1	no
HSPC072	HSPC072	HSPC072	chr20:18716614-18724709	pLKO-E2	pLKO+E2	NOTEST	0	0.0536212	1,79769e+308	1,79769e+308	0.282771	1	no
HTR1D	HTR1D	HTR1D	chr1:23390974-23393809	pLKO-E2	pLKO+E2	NOTEST	0	0.00920953	1,79769e+308	1,79769e+308	0.28703	1	no
HTR2B	HTR2B	HTR2B	chr2:231629821-231745784	pLKO-E2	pLKO+E2	NOTEST	0	0.0254598	1,79769e+308	1,79769e+308	0.474831	1	no
HYAL3	HYAL3	HYAL3	chr3:50305262-50311903	pLKO-E2	pLKO+E2	NOTEST	0	0.086124	1,79769e+308	1,79769e+308	0.253563	1	no
ID2B	ID2B	ID2B	chr3:61522282-62279662	pLKO-E2	pLKO+E2	NOTEST	0	0.00643708	1,79769e+308	1,79769e+308	0.482472	1	no
IFIT1	IFIT1	IFIT1	chr10:91142301-91153724	pLKO-E2	pLKO+E2	OK	0	1.47738	1,79769e+308	1,79769e+308	0.198027	0.999939	no
IGSF11	IGSF11	IGSF11	chr3:120102168-120347588	pLKO-E2	pLKO+E2	OK	0	0.761611	1,79769e+308	1,79769e+308	0.189829	0.999939	no
IL10RA	IL10RA	IL10RA	chr11:117362315-117377408	pLKO-E2	pLKO+E2	NOTEST	0	0.00701994	1,79769e+308	1,79769e+308	0.329996	1	no
IL11	IL11	IL11	chr19:60567568-60573626	pLKO-E2	pLKO+E2	NOTEST	0	0.0254577	1,79769e+308	1,79769e+308	0.283952	1	no
IL18	IL18	IL18	chr11:111519183-111540050	pLKO-E2	pLKO+E2	NOTEST	0	0.0260797	1,79769e+308	1,79769e+308	0.319129	1	no
IL1RAP	IL1RAP	IL1RAP	chr3:191714533-191857680	pLKO-E2	pLKO+E2	NOTEST	0	0.00149599	1,79769e+308	1,79769e+308	0.434056	1	no
IL20RA	IL20RA	IL20RA	chr6:137362800-137407991	pLKO-E2	pLKO+E2	NOTEST	0	0.123775	1,79769e+308	1,79769e+308	0.260418	1	no
IL24	IL24	IL24	chr1:205137410-205162001	pLKO-E2	pLKO+E2	OK	0	0.670174	1,79769e+308	1,79769e+308	0.406998	0.999939	no
IL29	IL29	IL29	chr19:44478804-44481152	pLKO-E2	pLKO+E2	OK	0	0.511333	1,79769e+308	1,79769e+308	0.263909	0.999939	no
IMMP1L	IMMP1L	IMMP1L	chr11:31347952-31487745	pLKO-E2	pLKO+E2	OK	0	1.93941	1,79769e+308	1,79769e+308	0.204006	0.999939	no
INHBE	INHBE	INHBE	chr12:56135362-56138058	pLKO-E2	pLKO+E2	NOTEST	0	0.132519	1,79769e+308	1,79769e+308	0.262113	1	no
INPP5D	INPP5D	INPP5D	chr2:233633279-233781288	pLKO-E2	pLKO+E2	NOTEST	0	0.0057151	1,79769e+308	1,79769e+308	0.312654	1	no
IQCA1	IQCA1	IQCA1	chr2:236897532-237080831	pLKO-E2	pLKO+E2	NOTEST	0	0.00111266	1,79769e+308	1,79769e+308	0.31485	1	no
IQSEC3	IQSEC3	IQSEC3	chr12:46309-157886	pLKO-E2	pLKO+E2	NOTEST	0	0.0100859	1,79769e+308	1,79769e+308	0.305368	1	no
IRAK1BP1	IRAK1BP1	IRAK1BP1	chr6:79633907-79665039	pLKO-E2	pLKO+E2	NOTEST	0	0.00748608	1,79769e+308	1,79769e+308	0.31485	1	no
IRAK3	IRAK3	IRAK3	chr12:64869244-64934661	pLKO-E2	pLKO+E2	NOTEST	0	0.000809005	1,79769e+308	1,79769e+308	0.433493	1	no
ISG15	ISG15	ISG15	chr1:938709-939782	pLKO-E2	pLKO+E2	NOTEST	0	0.231331	1,79769e+308	1,79769e+308	0.27727	1	no
ISG20	ISG20	ISG20	chr15:86983042-86999883	pLKO-E2	pLKO+E2	NOTEST	0	0.0126638	1,79769e+308	1,79769e+308	0.286961	1	no
ISPD	ISPD	ISPD	chr7:16093676-16427472	pLKO-E2	pLKO+E2	NOTEST	0	0.021156	1,79769e+308	1,79769e+308	0.282536	1	no
ITGB2	ITGB2	ITGB2	chr21:45130296-45174023	pLKO-E2	pLKO+E2	NOTEST	0	0.00202097	1,79769e+308	1,79769e+308	0.434401	1	no
ITGB3	ITGB3	ITGB3	chr17:42686206-42745076	pLKO-E2	pLKO+E2	NOTEST	0	0.0164995	1,79769e+308	1,79769e+308	0.279702	1	no
ITGB7	ITGB7	ITGB7	chr12:51871373-51887267	pLKO-E2	pLKO+E2	NOTEST	0	0.00943902	1,79769e+308	1,79769e+308	0.28703	1	no
IYD	IYD	IYD	chr6:150731720-150767458	pLKO-E2	pLKO+E2	NOTEST	0	0.00336712	1,79769e+308	1,79769e+308	0.330392	1	no
JAZF1	JAZF1	JAZF1	chr7:27836717-28247521	pLKO-E2	pLKO+E2	NOTEST	0	0.0161815	1,79769e+308	1,79769e+308	0.286416	1	no
JMJD7-PLA2G4B	JMJD7-PLA2G4B	JMJD7-PLA2G4B	chr15:39907574-39973567	pLKO-E2	pLKO+E2	NOTEST	0	0.00305752	1,79769e+308	1,79769e+308	0.480439	1	no
JPH2	JPH2	JPH2	chr20:42173750-42249632	pLKO-E2	pLKO+E2	NOTEST	0	0.0110404	1,79769e+308	1,79769e+308	0.314102	1	no
KANK3	KANK3	KANK3	chr19:8293467-8314146	pLKO-E2	pLKO+E2	NOTEST	0	0.0776342	1,79769e+308	1,79769e+308	0.247025	1	no
KANSL1-AS1	KANSL1-AS1	KANSL1-AS1	chr17:41463128-41658517	pLKO-E2	pLKO+E2	NOTEST	0	0.0195255	1,79769e+308	1,79769e+308	0.49139	1	no
KBTBD12	KBTBD12	KBTBD12	chr3:129124591-129189204	pLKO-E2	pLKO+E2	NOTEST	0	0.0400353	1,79769e+308	1,79769e+308	0.267938	1	no
KCNB1	KCNB1	KCNB1	chr20:47421911-47532588	pLKO-E2	pLKO+E2	NOTEST	0	0.0285277	1,79769e+308	1,79769e+308	0.266878	1	no
KCNF1	KCNF1	KCNF1	chr2:10969513-10971802	pLKO-E2	pLKO+E2	OK	0	1.29075	1,79769e+308	1,79769e+308	0.143501	0.999939	no
KCNJ14	KCNJ14	KCNJ14	chr19:53650577-53661179	pLKO-E2	pLKO+E2	NOTEST	0	0.0816128	1,79769e+308	1,79769e+308	0.232133	1	no
KCNJ4	KCNJ4	KCNJ4	chr22:37152278-37181149	pLKO-E2	pLKO+E2	NOTEST	0	0.0518429	1,79769e+308	1,79769e+308	0.280017	1	no
KCNJ9	KCNJ9	KCNJ9	chr1:158317983-158325836	pLKO-E2	pLKO+E2	OK	0	0.322312	1,79769e+308	1,79769e+308	0.228663	0.999939	no
KCNK7	KCNK7	KCNK7	chr11:65116901-65120043	pLKO-E2	pLKO+E2	NOTEST	0	0.124748	1,79769e+308	1,79769e+308	0.272037	1	no
KCNQ4	KCNQ4	KCNQ4	chr1:41022270-41078711	pLKO-E2	pLKO+E2	NOTEST	0	0.173563	1,79769e+308	1,79769e+308	0.251923	1	no
KCNQ5	KCNQ5	KCNQ5	chr6:73388291-73965294	pLKO-E2	pLKO+E2	NOTEST	0	0.037149	1,79769e+308	1,79769e+308	0.263234	1	no
KCNT1	KCNT1	KCNT1	chr9:137733851-137824814	pLKO-E2	pLKO+E2	NOTEST	0	0.0296672	1,79769e+308	1,79769e+308	0.273038	1	no
KDR	KDR	KDR	chr4:55639182-55686519	pLKO-E2	pLKO+E2	NOTEST	0	0.000741974	1,79769e+308	1,79769e+308	0.31485	1	no
KIAA0319	KIAA0319	KIAA0319	chr6:24652310-24754362	pLKO-E2	pLKO+E2	NOTEST	0	0.0221288	1,79769e+308	1,79769e+308	0.275427	1	no
KIAA1210	KIAA1210	KIAA1210	chrX:118096625-118168570	pLKO-E2	pLKO+E2	NOTEST	0	0.00130015	1,79769e+308	1,79769e+308	0.286961	1	no
KIAA1257	KIAA1257	KIAA1257	chr3:130172471-130195676	pLKO-E2	pLKO+E2	NOTEST	0	0.0536725	1,79769e+308	1,79769e+308	0.253239	1	no
KIR2DS4	KIR2DS4	KIR2DS4	chr19:60035985-60051835	pLKO-E2	pLKO+E2	NOTEST	0	0.0178081	1,79769e+308	1,79769e+308	0.28703	1	no
KLHL14	KLHL14	KLHL14	chr18:28506631-28606972	pLKO-E2	pLKO+E2	NOTEST	0	0.00143626	1,79769e+308	1,79769e+308	0.31485	1	no
KLHL29	KLHL29	KLHL29	chr2:23461802-23784987	pLKO-E2	pLKO+E2	NOTEST	0	0.0958564	1,79769e+308	1,79769e+308	0.256999	1	no
KPNA7	KPNA7	KPNA7	chr7:98609132-98643025	pLKO-E2	pLKO+E2	NOTEST	0	0.0327088	1,79769e+308	1,79769e+308	0.283639	1	no
KRT13	KRT13	KRT13	chr17:36910758-36915391	pLKO-E2	pLKO+E2	NOTEST	0	0.212035	1,79769e+308	1,79769e+308	0.262757	1	no
KRT16	KRT16	KRT16	chr17:37019556-37022605	pLKO-E2	pLKO+E2	NOTEST	0	0.00470262	1,79769e+308	1,79769e+308	0.286961	1	no
KRT19P2	KRT19P2	KRT19P2	chr12:93752304-93752935	pLKO-E2	pLKO+E2	NOTEST	0	0.039815	1,79769e+308	1,79769e+308	0.474606	1	no
KRT24	KRT24	KRT24	chr17:36107768-36113528	pLKO-E2	pLKO+E2	NOTEST	0	0.0771002	1,79769e+308	1,79769e+308	0.267572	1	no
KRT32	KRT32	KRT32	chr17:36869290-36877164	pLKO-E2	pLKO+E2	NOTEST	0	0.00532455	1,79769e+308	1,79769e+308	0.286961	1	no
KRT37	KRT37	KRT37	chr17:36830334-36834348	pLKO-E2	pLKO+E2	NOTEST	0	0.0866584	1,79769e+308	1,79769e+308	0.269475	1	no
KRT73	KRT73	KRT73	chr12:51287620-51298610	pLKO-E2	pLKO+E2	NOTEST	0	0.00758367	1,79769e+308	1,79769e+308	0.287183	1	no
KRTAP5-1	KRTAP5-1	KRTAP5-1	chr11:1447260-1742077	pLKO-E2	pLKO+E2	NOTEST	0	0.0246623	1,79769e+308	1,79769e+308	0.489483	1	no
KSR1	KSR1	KSR1	chr17:22823162-22974845	pLKO-E2	pLKO+E2	NOTEST	0	0.046418	1,79769e+308	1,79769e+308	0.263779	1	no
LAG3	LAG3	LAG3	chr12:6751930-6757882	pLKO-E2	pLKO+E2	NOTEST	0	0.0135484	1,79769e+308	1,79769e+308	0.28703	1	no
LAT2	LAT2	LAT2	chr7:73262022-73282100	pLKO-E2	pLKO+E2	NOTEST	0	0.0614126	1,79769e+308	1,79769e+308	0.277273	1	no
LBX2	LBX2	LBX2	chr2:74578151-74588329	pLKO-E2	pLKO+E2	NOTEST	0	0.0259984	1,79769e+308	1,79769e+308	0.474659	1	no
LCTL	LCTL	LCTL	chr15:64584484-64644889	pLKO-E2	pLKO+E2	NOTEST	0	0.0333615	1,79769e+308	1,79769e+308	0.491524	1	no
LDHB	LDHB	LDHB	chr12:21679541-21702056	pLKO-E2	pLKO+E2	NOTEST	0	0.0217554	1,79769e+308	1,79769e+308	0.326092	1	no
LEPREL1	LEPREL1	LEPREL1	chr3:191157210-191322920	pLKO-E2	pLKO+E2	NOTEST	0	0.00846653	1,79769e+308	1,79769e+308	0.325663	1	no
LGI2	LGI2	LGI2	chr4:24609568-24641512	pLKO-E2	pLKO+E2	NOTEST	0	0.000932685	1,79769e+308	1,79769e+308	0.31485	1	no
LHFP	LHFP	LHFP	chr13:38815028-39075356	pLKO-E2	pLKO+E2	NOTEST	0	0.121226	1,79769e+308	1,79769e+308	0.267572	1	no
LHX6	LHX6	LHX6	chr9:124004676-124030912	pLKO-E2	pLKO+E2	NOTEST	0	0.103357	1,79769e+308	1,79769e+308	0.263721	1	no
LINC00173	LINC00173	LINC00173	chr12:115455609-115458701	pLKO-E2	pLKO+E2	NOTEST	0	0.202283	1,79769e+308	1,79769e+308	0.247749	1	no
LINC00235	LINC00235	LINC00235	chr16:516847-517408	pLKO-E2	pLKO+E2	OK	0	0.291818	1,79769e+308	1,79769e+308	0.283182	0.999939	no
LINC00311	LINC00311	LINC00311	chr16:83874064-83894503	pLKO-E2	pLKO+E2	NOTEST	0	0.204875	1,79769e+308	1,79769e+308	0.294577	1	no
LINC00312	LINC00312	LINC00312	chr3:8588467-8591354	pLKO-E2	pLKO+E2	OK	0	0.301344	1,79769e+308	1,79769e+308	0.244086	0.999939	no
LINC00340	LINC00340	LINC00340	chr6:21774653-22302595	pLKO-E2	pLKO+E2	NOTEST	0	0.00222383	1,79769e+308	1,79769e+308	0.408088	1	no
LINC00341	LINC00341	LINC00341	chr14:94943356-94946180	pLKO-E2	pLKO+E2	NOTEST	0	0.167197	1,79769e+308	1,79769e+308	0.215488	1	no
LINC00482	LINC00482	LINC00482	chr17:76891218-76897643	pLKO-E2	pLKO+E2	NOTEST	0	0.0262808	1,79769e+308	1,79769e+308	0.280617	1	no
LIPT2	LIPT2	LIPT2	chr11:73880570-73882403	pLKO-E2	pLKO+E2	NOTEST	0	0.12888	1,79769e+308	1,79769e+308	0.279702	1	no
LMAN1L	LMAN1L	LMAN1L	chr15:72892246-72905152	pLKO-E2	pLKO+E2	NOTEST	0	0.00708788	1,79769e+308	1,79769e+308	0.286961	1	no
LMO1	LMO1	LMO1	chr11:8202432-8241982	pLKO-E2	pLKO+E2	NOTEST	0	0.0734145	1,79769e+308	1,79769e+308	0.266229	1	no
LOC100128288	LOC100128288	LOC100128288	chr17:8202455-8204584	pLKO-E2	pLKO+E2	OK	0	0.739285	1,79769e+308	1,79769e+308	0.226457	0.999939	no
LOC100128573	LOC100128573	LOC100128573	chr19:7443722-7444247	pLKO-E2	pLKO+E2	NOTEST	0	0.0752136	1,79769e+308	1,79769e+308	0.28703	1	no
LOC100128788	LOC100128788	LOC100128788	chr16:2727077-2761414	pLKO-E2	pLKO+E2	NOTEST	0	0.0437811	1,79769e+308	1,79769e+308	0.491937	1	no
LOC100129196	LOC100129196	LOC100129196	chr1:30956710-30972180	pLKO-E2	pLKO+E2	NOTEST	0	0.0814035	1,79769e+308	1,79769e+308	0.278233	1	no
LOC100129518	LOC100129518	LOC100129518	chr6:160101280-160130725	pLKO-E2	pLKO+E2	NOTEST	0	0.0879244	1,79769e+308	1,79769e+308	0.475437	1	no
LOC100129617	LOC100129617	LOC100129617	chr16:80036275-80302868	pLKO-E2	pLKO+E2	OK	0	0.451463	1,79769e+308	1,79769e+308	0.395459	0.999939	no
LOC100130357	LOC100130357	LOC100130357	chr6:12825022-13403797	pLKO-E2	pLKO+E2	NOTEST	0	0.0115324	1,79769e+308	1,79769e+308	0.457563	1	no
LOC100130987	LOC100130987	LOC100130987	chr11:66841885-66915734	pLKO-E2	pLKO+E2	OK	0	0.532271	1,79769e+308	1,79769e+308	0.375065	0.999939	no
LOC100131089	LOC100131089	LOC100131089	chr15:38118803-38147002	pLKO-E2	pLKO+E2	NOTEST	0	0.122002	1,79769e+308	1,79769e+308	0.268666	1	no
LOC100132215	LOC100132215	LOC100132215	chr2:62754489-63129160	pLKO-E2	pLKO+E2	NOTEST	0	0.00353567	1,79769e+308	1,79769e+308	0.492098	1	no
LOC100132247	LOC100132247	LOC100132247	chr16:22432344-22455342	pLKO-E2	pLKO+E2	NOTEST	0	0.0185002	1,79769e+308	1,79769e+308	0.218303	1	no
LOC100132774	LOC100132774	LOC100132774	chr1:43888383-43945599	pLKO-E2	pLKO+E2	NOTEST	0	0.0130972	1,79769e+308	1,79769e+308	0.477654	1	no
LOC100132831	LOC100132831	LOC100132831	chrX:40575413-40577393	pLKO-E2	pLKO+E2	NOTEST	0	0.0431873	1,79769e+308	1,79769e+308	0.266229	1	no
LOC100133315	LOC100133315	LOC100133315	chr11:71254202-71317141	pLKO-E2	pLKO+E2	OK	0	0.60959	1,79769e+308	1,79769e+308	0.315895	0.999939	no
LOC100133669	LOC100133669	LOC100133669	chr8:144134822-144171182	pLKO-E2	pLKO+E2	OK	0	0.294463	1,79769e+308	1,79769e+308	0.274544	0.999939	no
LOC100134368	LOC100134368	LOC100134368	chr16:372241-382961	pLKO-E2	pLKO+E2	NOTEST	0	0.00538198	1,79769e+308	1,79769e+308	0.31485	1	no
LOC100144603	LOC100144603	LOC100144603	chr22:49368320-49369221	pLKO-E2	pLKO+E2	NOTEST	0	0.0765471	1,79769e+308	1,79769e+308	0.287183	1	no
LOC100271722	LOC100271722	LOC100271722	chr22:44814450-44819412	pLKO-E2	pLKO+E2	NOTEST	0	0.0135282	1,79769e+308	1,79769e+308	0.287727	1	no
LOC100287015	LOC100287015	LOC100287015	chr8:6248484-6251477	pLKO-E2	pLKO+E2	NOTEST	0	0.17928	1,79769e+308	1,79769e+308	0.255946	1	no
LOC100288432	LOC100288432	LOC100288432	chr21:33559806-33560435	pLKO-E2	pLKO+E2	NOTEST	0	0.247011	1,79769e+308	1,79769e+308	0.280354	1	no
LOC100288748	LOC100288748	LOC100288748	chr8:95718688-95720871	pLKO-E2	pLKO+E2	NOTEST	0	0.00386629	1,79769e+308	1,79769e+308	0.31485	1	no
LOC100335030	LOC100335030	LOC100335030	chr12:48046954-48207474	pLKO-E2	pLKO+E2	NOTEST	0	0.159393	1,79769e+308	1,79769e+308	0.465425	1	no
LOC100499227	LOC100499227	LOC100499227	chr11:118757697-118875154	pLKO-E2	pLKO+E2	OK	0	1.35894	1,79769e+308	1,79769e+308	0.194419	0.999939	no
LOC100499467	LOC100499467	LOC100499467	chr17:67911057-68100538	pLKO-E2	pLKO+E2	OK	0	0.25946	1,79769e+308	1,79769e+308	0.192321	0.999939	no
LOC100499489	LOC100499489	LOC100499489	chr10:22764359-22766864	pLKO-E2	pLKO+E2	NOTEST	0	0.135398	1,79769e+308	1,79769e+308	0.265503	1	no
LOC100505483	LOC100505483	LOC100505483	chr7:150884133-151207241	pLKO-E2	pLKO+E2	NOTEST	0	0.126889	1,79769e+308	1,79769e+308	0.447809	1	no
LOC100505536	LOC100505536	LOC100505536	chr20:13150417-13229297	pLKO-E2	pLKO+E2	NOTEST	0	0.00707019	1,79769e+308	1,79769e+308	0.408088	1	no
LOC100505648	LOC100505648	LOC100505648	chr15:38773244-38774595	pLKO-E2	pLKO+E2	NOTEST	0	0.0387063	1,79769e+308	1,79769e+308	0.284747	1	no
LOC100505681	LOC100505681	LOC100505681	chr19:52679350-52710327	pLKO-E2	pLKO+E2	OK	0	0.303236	1,79769e+308	1,79769e+308	0.42	0.999939	no
LOC100505716	LOC100505716	LOC100505716	chr2:27857769-28415271	pLKO-E2	pLKO+E2	NOTEST	0	0.0536644	1,79769e+308	1,79769e+308	0.439611	1	no
LOC100505812	LOC100505812	LOC100505812	chr19:53403154-53453262	pLKO-E2	pLKO+E2	NOTEST	0	0.00384497	1,79769e+308	1,79769e+308	0.488029	1	no
LOC100505894	LOC100505894	LOC100505894	chr5:87600454-87768247	pLKO-E2	pLKO+E2	NOTEST	0	0.0417243	1,79769e+308	1,79769e+308	0.313802	1	no
LOC100505978	LOC100505978	LOC100505978	chr12:105275565-105807224	pLKO-E2	pLKO+E2	OK	0	0.844408	1,79769e+308	1,79769e+308	0.370676	0.999939	no
LOC100506083	LOC100506083	LOC100506083	chr16:68890572-68938151	pLKO-E2	pLKO+E2	OK	0	0.57053	1,79769e+308	1,79769e+308	0.45095	0.999939	no
LOC100506321	LOC100506321	LOC100506321	chr14:64450831-64638980	pLKO-E2	pLKO+E2	OK	0	4.32118	1,79769e+308	1,79769e+308	0.460697	0.999939	no
LOC100506343	LOC100506343	LOC100506343	chr1:112066208-112111722	pLKO-E2	pLKO+E2	OK	0	0.713286	1,79769e+308	1,79769e+308	0.359802	0.999939	no
LOC100506394	LOC100506394	LOC100506394	chr13:113544137-113546793	pLKO-E2	pLKO+E2	OK	0	1.18159	1,79769e+308	1,79769e+308	0.217948	0.999939	no
LOC100506409	LOC100506409	LOC100506409	chr6:11088978-11187363	pLKO-E2	pLKO+E2	NOTEST	0	0.0326321	1,79769e+308	1,79769e+308	0.47772	1	no
LOC100506472	LOC100506472	LOC100506472	chr22:38125704-38163079	pLKO-E2	pLKO+E2	OK	0	0.47572	1,79769e+308	1,79769e+308	0.266893	0.999939	no
LOC100506660	LOC100506660	LOC100506660	chr12:31064963-31148992	pLKO-E2	pLKO+E2	NOTEST	0	0.141175	1,79769e+308	1,79769e+308	0.397705	1	no
LOC100506757	LOC100506757	LOC100506757	chrX:133511719-133522094	pLKO-E2	pLKO+E2	NOTEST	0	0.0545415	1,79769e+308	1,79769e+308	0.283952	1	no
LOC100507053	LOC100507053	LOC100507053	chr4:100229030-100441536	pLKO-E2	pLKO+E2	NOTEST	0	0.00524464	1,79769e+308	1,79769e+308	0.400452	1	no
LOC100507091	LOC100507091	LOC100507091	chr12:122033979-122160928	pLKO-E2	pLKO+E2	NOTEST	0	0.0684553	1,79769e+308	1,79769e+308	0.440059	1	no
LOC100507218	LOC100507218	LOC100507218	chr17:71644009-71747985	pLKO-E2	pLKO+E2	OK	0	0.622754	1,79769e+308	1,79769e+308	0.402773	0.999939	no
LOC100507341	LOC100507341	LOC100507341	chr8:30555572-30635280	pLKO-E2	pLKO+E2	OK	0	0.269447	1,79769e+308	1,79769e+308	0.398766	0.999939	no
LOC100507577	LOC100507577	LOC100507577	chr16:46832103-46978060	pLKO-E2	pLKO+E2	NOTEST	0	0.0123907	1,79769e+308	1,79769e+308	0.487424	1	no
LOC100616530	LOC100616530	LOC100616530	chr8:96326316-96891547	pLKO-E2	pLKO+E2	OK	0	11.9961	1,79769e+308	1,79769e+308	0.278276	0.999939	no
LOC100652768	LOC100652768	LOC100652768	chr11:116555148-116580718	pLKO-E2	pLKO+E2	NOTEST	0	0.0201631	1,79769e+308	1,79769e+308	0.482562	1	no
LOC100652846	LOC100652846	LOC100652846	chr12:2032676-2677376	pLKO-E2	pLKO+E2	NOTEST	0	0.00852283	1,79769e+308	1,79769e+308	0.336721	1	no
LOC115110	LOC115110	LOC115110	chr1:2471218-2474144	pLKO-E2	pLKO+E2	NOTEST	0	0.0260807	1,79769e+308	1,79769e+308	0.281026	1	no
LOC127841	LOC127841	LOC127841	chr1:202604180-202605470	pLKO-E2	pLKO+E2	NOTEST	0	0.0679131	1,79769e+308	1,79769e+308	0.281026	1	no
LOC143188	LOC143188	LOC143188	chr10:114600662-114605117	pLKO-E2	pLKO+E2	NOTEST	0	0.0451313	1,79769e+308	1,79769e+308	0.273038	1	no
LOC158257	LOC158257	LOC158257	chr9:95978672-96006669	pLKO-E2	pLKO+E2	NOTEST	0	0.210059	1,79769e+308	1,79769e+308	0.269786	1	no
LOC1720	LOC1720	LOC1720	chr2:82937437-82938404	pLKO-E2	pLKO+E2	NOTEST	0	0.0317178	1,79769e+308	1,79769e+308	0.28703	1	no
LOC221442	LOC221442	LOC221442	chr6:41148684-41216551	pLKO-E2	pLKO+E2	NOTEST	0	0.00114837	1,79769e+308	1,79769e+308	0.488158	1	no
LOC283299	LOC283299	LOC283299	chr11:7828873-7884078	pLKO-E2	pLKO+E2	NOTEST	0	0.00992238	1,79769e+308	1,79769e+308	0.287183	1	no
LOC283547	LOC283547	LOC283547	chr14:38288293-38455837	pLKO-E2	pLKO+E2	OK	0	0.992544	1,79769e+308	1,79769e+308	0.170735	0.999939	no
LOC283663	LOC283663	LOC283663	chr15:55379854-55387259	pLKO-E2	pLKO+E2	NOTEST	0	0.020959	1,79769e+308	1,79769e+308	0.283639	1	no
LOC284379	LOC284379	LOC284379	chr19:58794696-58798563	pLKO-E2	pLKO+E2	NOTEST	0	0.091569	1,79769e+308	1,79769e+308	0.277854	1	no
LOC284408	LOC284408	LOC284408	chr19:41980291-42099033	pLKO-E2	pLKO+E2	NOTEST	0	0.0737619	1,79769e+308	1,79769e+308	0.446764	1	no
LOC284454	LOC284454	LOC284454	chr19:13806329-13808173	pLKO-E2	pLKO+E2	NOTEST	0	0.0104472	1,79769e+308	1,79769e+308	0.32099	1	no
LOC285359	LOC285359	LOC285359	chr3:102913967-102914950	pLKO-E2	pLKO+E2	NOTEST	0	0.00405537	1,79769e+308	1,79769e+308	0.31485	1	no
LOC285593	LOC285593	LOC285593	chr5:172939251-172944681	pLKO-E2	pLKO+E2	OK	0	0.89457	1,79769e+308	1,79769e+308	0.253474	0.999939	no
LOC285847	LOC285847	LOC285847	chr6:35649339-35812702	pLKO-E2	pLKO+E2	NOTEST	0	0.00315553	1,79769e+308	1,79769e+308	0.490286	1	no
LOC286189	LOC286189	LOC286189	chr8:69378256-69893812	pLKO-E2	pLKO+E2	NOTEST	0	0.128286	1,79769e+308	1,79769e+308	0.276924	1	no
LOC338651	LOC338651	LOC338651	chr11:1447260-1742077	pLKO-E2	pLKO+E2	NOTEST	0	0.00914392	1,79769e+308	1,79769e+308	0.485117	1	no
LOC339862	LOC339862	LOC339862	chr3:18030150-18285414	pLKO-E2	pLKO+E2	OK	0	0.477944	1,79769e+308	1,79769e+308	0.235447	0.999939	no
LOC388630	LOC388630	LOC388630	chr1:47998786-48235149	pLKO-E2	pLKO+E2	NOTEST	0	0.00355131	1,79769e+308	1,79769e+308	0.28703	1	no
LOC399715	LOC399715	LOC399715	chr10:6359655-6417943	pLKO-E2	pLKO+E2	NOTEST	0	0.0603479	1,79769e+308	1,79769e+308	0.272078	1	no
LOC399815	LOC399815	LOC399815	chr10:124581660-124648220	pLKO-E2	pLKO+E2	NOTEST	0	0.111237	1,79769e+308	1,79769e+308	0.447689	1	no
LOC400043	LOC400043	LOC400043	chr12:52806121-52812893	pLKO-E2	pLKO+E2	NOTEST	0	0.00603894	1,79769e+308	1,79769e+308	0.31485	1	no
LOC400752	LOC400752	LOC400752	chr1:45542168-45543878	pLKO-E2	pLKO+E2	NOTEST	0	0.0462254	1,79769e+308	1,79769e+308	0.283182	1	no
LOC401431	LOC401431	LOC401431	chr7:149195715-149208720	pLKO-E2	pLKO+E2	NOTEST	0	0.0314162	1,79769e+308	1,79769e+308	0.44612	1	no
LOC440028	LOC440028	LOC440028	chr11:9732892-10272330	pLKO-E2	pLKO+E2	NOTEST	0	0.0735377	1,79769e+308	1,79769e+308	0.415892	1	no
LOC440894	LOC440894	LOC440894	chr2:110567222-110576650	pLKO-E2	pLKO+E2	NOTEST	0	0.234579	1,79769e+308	1,79769e+308	0.258389	1	no
LOC442028	LOC442028	LOC442028	chr2:94898156-94976814	pLKO-E2	pLKO+E2	NOTEST	0	0.00485258	1,79769e+308	1,79769e+308	0.45016	1	no
LOC595101	LOC595101	LOC595101	chr16:30186414-30254196	pLKO-E2	pLKO+E2	NOTEST	0	2.46e-07	1,79769e+308	1,79769e+308	0.499984	1	no
LOC643802	LOC643802	LOC643802	chr16:51960774-51962542	pLKO-E2	pLKO+E2	NOTEST	0	0.00558406	1,79769e+308	1,79769e+308	0.286961	1	no
LOC644189	LOC644189	LOC644189	chr19:41603915-41605639	pLKO-E2	pLKO+E2	OK	0	0.249905	1,79769e+308	1,79769e+308	0.194117	0.999939	no
LOC645638	LOC645638	LOC645638	chr17:55515708-55520610	pLKO-E2	pLKO+E2	NOTEST	0	0.0320602	1,79769e+308	1,79769e+308	0.286961	1	no
LOC646626	LOC646626	LOC646626	chr1:85504047-85516359	pLKO-E2	pLKO+E2	NOTEST	0	0.0375758	1,79769e+308	1,79769e+308	0.462904	1	no
LOC653653	LOC653653	LOC653653	chr17:55533902-55535062	pLKO-E2	pLKO+E2	OK	0	0.438783	1,79769e+308	1,79769e+308	0.259871	0.999939	no
LOC653712	LOC653712	LOC653712	chr3:130063040-130073074	pLKO-E2	pLKO+E2	OK	0	0.532289	1,79769e+308	1,79769e+308	0.25041	0.999939	no
LOC727710	LOC727710	LOC727710	chr16:83874064-83894503	pLKO-E2	pLKO+E2	NOTEST	0	0.102632	1,79769e+308	1,79769e+308	0.356778	1	no
LOC728392	LOC728392	LOC728392	chr17:5343470-5345043	pLKO-E2	pLKO+E2	NOTEST	0	0.0115231	1,79769e+308	1,79769e+308	0.286961	1	no
LOC728723	LOC728723	LOC728723	chr5:76408287-76479932	pLKO-E2	pLKO+E2	NOTEST	0	0.111732	1,79769e+308	1,79769e+308	0.401574	1	no
LOC728730	LOC728730	LOC728730	chr2:39518060-39681988	pLKO-E2	pLKO+E2	NOTEST	0	0.170408	1,79769e+308	1,79769e+308	0.247054	1	no
LOC728819	LOC728819	LOC728819	chr2:43717942-43848630	pLKO-E2	pLKO+E2	NOTEST	0	0.168424	1,79769e+308	1,79769e+308	0.281062	1	no
LOC729513	LOC729513	LOC729513	chr16:68810984-68817437	pLKO-E2	pLKO+E2	NOTEST	0	0.181051	1,79769e+308	1,79769e+308	0.2627	1	no
LOC729737	LOC729737	LOC729737	chr1:124635-130429	pLKO-E2	pLKO+E2	NOTEST	0	0.00384318	1,79769e+308	1,79769e+308	0.286961	1	no
LOC731223	LOC731223	LOC731223	chr14:74830859-74832864	pLKO-E2	pLKO+E2	OK	0	0.509804	1,79769e+308	1,79769e+308	0.273427	0.999939	no
LOC731275	LOC731275	LOC731275	chr1:241286238-241331669	pLKO-E2	pLKO+E2	NOTEST	0	0.00966041	1,79769e+308	1,79769e+308	0.285565	1	no
LOC91450	LOC91450	LOC91450	chr15:76072629-76073622	pLKO-E2	pLKO+E2	OK	0	0.395167	1,79769e+308	1,79769e+308	0.265503	0.999939	no
LOX	LOX	LOX	chr5:121426788-121441954	pLKO-E2	pLKO+E2	NOTEST	0	0.0188219	1,79769e+308	1,79769e+308	0.288025	1	no
LPAR4	LPAR4	LPAR4	chrX:77889861-77899234	pLKO-E2	pLKO+E2	NOTEST	0	0.0100411	1,79769e+308	1,79769e+308	0.28703	1	no
LRGUK	LRGUK	LRGUK	chr7:133462644-133599473	pLKO-E2	pLKO+E2	NOTEST	0	0.183517	1,79769e+308	1,79769e+308	0.251754	1	no
LRP2	LRP2	LRP2	chr2:169691864-169927368	pLKO-E2	pLKO+E2	NOTEST	0	0.0392618	1,79769e+308	1,79769e+308	0.244896	1	no
LRRC19	LRRC19	LRRC19	chr9:26893367-27052931	pLKO-E2	pLKO+E2	NOTEST	0	0.0783088	1,79769e+308	1,79769e+308	0.401768	1	no
LRRC2	LRRC2	LRRC2	chr3:46531881-46583044	pLKO-E2	pLKO+E2	NOTEST	0	0.00116544	1,79769e+308	1,79769e+308	0.31485	1	no
LRRC37A2	LRRC37A2	LRRC37A2	chr17:41945391-42012404	pLKO-E2	pLKO+E2	NOTEST	0	0.0195019	1,79769e+308	1,79769e+308	0.280155	1	no
LRRC37B	LRRC37B	LRRC37B	chr17:27372267-27404632	pLKO-E2	pLKO+E2	NOTEST	0	0.171001	1,79769e+308	1,79769e+308	0.252731	1	no
LRRC39	LRRC39	LRRC39	chr1:100371293-100416417	pLKO-E2	pLKO+E2	OK	0	0.258073	1,79769e+308	1,79769e+308	0.303143	0.999939	no
LRRC4B	LRRC4B	LRRC4B	chr19:55711961-55763114	pLKO-E2	pLKO+E2	NOTEST	0	0.00460871	1,79769e+308	1,79769e+308	0.286961	1	no
LRRC69	LRRC69	LRRC69	chr8:92184022-92300640	pLKO-E2	pLKO+E2	NOTEST	0	0.00407963	1,79769e+308	1,79769e+308	0.408088	1	no
LRRK1	LRRK1	LRRK1	chr15:99276982-99427840	pLKO-E2	pLKO+E2	NOTEST	0	0.0488893	1,79769e+308	1,79769e+308	0.233218	1	no
LRRK2	LRRK2	LRRK2	chr12:38905079-39049353	pLKO-E2	pLKO+E2	NOTEST	0	0.00730281	1,79769e+308	1,79769e+308	0.280354	1	no
LRTM2	LRTM2	LRTM2	chr12:1771383-1898131	pLKO-E2	pLKO+E2	NOTEST	0	0.0235475	1,79769e+308	1,79769e+308	0.295951	1	no
LSP1	LSP1	LSP1	chr11:1830775-1870069	pLKO-E2	pLKO+E2	NOTEST	0	0.00384524	1,79769e+308	1,79769e+308	0.441368	1	no
LTB4R2	LTB4R2	LTB4R2	chr14:23844232-23857082	pLKO-E2	pLKO+E2	NOTEST	0	0.0982066	1,79769e+308	1,79769e+308	0.447086	1	no
LTF	LTF	LTF	chr3:46452499-46481602	pLKO-E2	pLKO+E2	NOTEST	0	0.0358843	1,79769e+308	1,79769e+308	0.280823	1	no
LY6K	LY6K	LY6K	chr8:143778530-143805393	pLKO-E2	pLKO+E2	OK	0	0.580271	1,79769e+308	1,79769e+308	0.383701	0.999939	no
MAB21L1	MAB21L1	MAB21L1	chr13:34414423-35603514	pLKO-E2	pLKO+E2	NOTEST	0	0.0158775	1,79769e+308	1,79769e+308	0.46272	1	no
MAF	MAF	MAF	chr16:78185245-78192123	pLKO-E2	pLKO+E2	OK	0	0.3212	1,79769e+308	1,79769e+308	0.257486	0.999939	no
MAMSTR	MAMSTR	MAMSTR	chr19:53908066-53914788	pLKO-E2	pLKO+E2	NOTEST	0	0.00856379	1,79769e+308	1,79769e+308	0.365109	1	no
MAP3K10	MAP3K10	MAP3K10	chr19:45389490-45413322	pLKO-E2	pLKO+E2	NOTEST	0	0.0468738	1,79769e+308	1,79769e+308	0.265785	1	no
MAPK4	MAPK4	MAPK4	chr18:46340481-46512194	pLKO-E2	pLKO+E2	NOTEST	0	0.00120214	1,79769e+308	1,79769e+308	0.31485	1	no
MAPT-AS1	MAPT-AS1	MAPT-AS1	chr17:41276501-41461546	pLKO-E2	pLKO+E2	OK	0	0.456507	1,79769e+308	1,79769e+308	0.443104	0.999939	no
MAPT-IT1	MAPT-IT1	MAPT-IT1	chr17:41276501-41461546	pLKO-E2	pLKO+E2	NOTEST	0	0.0616933	1,79769e+308	1,79769e+308	0.462341	1	no
MARK1	MARK1	MARK1	chr1:218768190-218904422	pLKO-E2	pLKO+E2	NOTEST	0	0.0181851	1,79769e+308	1,79769e+308	0.280354	1	no
MCCD1	MCCD1	MCCD1	chr6_qbl_hap2:2744366-2762243	pLKO-E2	pLKO+E2	NOTEST	0	0.162814	1,79769e+308	1,79769e+308	0.46598	1	no
MCOLN3	MCOLN3	MCOLN3	chr1:85256352-85286811	pLKO-E2	pLKO+E2	NOTEST	0	0.002433	1,79769e+308	1,79769e+308	0.431993	1	no
MEIG1	MEIG1	MEIG1	chr10:15041443-15054856	pLKO-E2	pLKO+E2	NOTEST	0	0.144999	1,79769e+308	1,79769e+308	0.280354	1	no
METTL18	METTL18	METTL18	chr1:168028295-168030655	pLKO-E2	pLKO+E2	NOTEST	0	0.19796	1,79769e+308	1,79769e+308	0.263602	1	no
MFSD6L	MFSD6L	MFSD6L	chr17:8641152-8643392	pLKO-E2	pLKO+E2	NOTEST	0	0.00331923	1,79769e+308	1,79769e+308	0.31485	1	no
MGAT5B	MGAT5B	MGAT5B	chr17:72376392-72458066	pLKO-E2	pLKO+E2	NOTEST	0	0.00685455	1,79769e+308	1,79769e+308	0.336534	1	no
MGC16121	MGC16121	MGC16121	chrX:133505072-133508407	pLKO-E2	pLKO+E2	NOTEST	0	0.0872457	1,79769e+308	1,79769e+308	0.293764	1	no
MGC16142	MGC16142	MGC16142	chr7:92005724-92007015	pLKO-E2	pLKO+E2	OK	0	0.40002	1,79769e+308	1,79769e+308	0.255026	0.999939	no
MID1	MID1	MID1	chrX:10373349-10761730	pLKO-E2	pLKO+E2	NOTEST	0	0.0112476	1,79769e+308	1,79769e+308	0.348092	1	no
MIR1296	MIR1296	MIR1296	chr10:64596993-64896328	pLKO-E2	pLKO+E2	OK	0	4.87618	1,79769e+308	1,79769e+308	0.49068	0.999939	no
MIR17	MIR17	MIR17	chr13:90798074-90804830	pLKO-E2	pLKO+E2	LOWDATA	0	0	1,79769e+308	0	1	1	no
MIR17HG	MIR17HG	MIR17HG	chr13:90798074-90804830	pLKO-E2	pLKO+E2	OK	0	0.579655	1,79769e+308	1,79769e+308	0.438782	0.999939	no
MIR18A	MIR18A	MIR18A	chr13:90798074-90804830	pLKO-E2	pLKO+E2	LOWDATA	0	0	1,79769e+308	0	1	1	no
MIR19A	MIR19A	MIR19A	chr13:90798074-90804830	pLKO-E2	pLKO+E2	LOWDATA	0	0	1,79769e+308	0	1	1	no
MIR19B1	MIR19B1	MIR19B1	chr13:90798074-90804830	pLKO-E2	pLKO+E2	LOWDATA	0	0	1,79769e+308	0	1	1	no
MIR20A	MIR20A	MIR20A	chr13:90798074-90804830	pLKO-E2	pLKO+E2	LOWDATA	0	0	1,79769e+308	0	1	1	no
MIR3064	MIR3064	MIR3064	chr17:59924835-59932946	pLKO-E2	pLKO+E2	OK	0	331.033	1,79769e+308	1,79769e+308	0.470034	0.999939	no
MIR3653	MIR3653	MIR3653	chr22:28053668-28114572	pLKO-E2	pLKO+E2	OK	0	6.67693	1,79769e+308	1,79769e+308	0.499916	0.999939	no
MIR3911	MIR3911	MIR3911	chr9:129414306-129494816	pLKO-E2	pLKO+E2	OK	0	4.55235	1,79769e+308	1,79769e+308	0.473517	0.999939	no
MIR3916	MIR3916	MIR3916	chr1:245431891-245431985	pLKO-E2	pLKO+E2	OK	0	1.00453	1,79769e+308	1,79769e+308	0.31485	0.999939	no
MIR4258	MIR4258	MIR4258	chr1:153213741-153218349	pLKO-E2	pLKO+E2	OK	0	130.378	1,79769e+308	1,79769e+308	0.38779	0.999939	no
MIR4434	MIR4434	MIR4434	chr2:64604942-64673642	pLKO-E2	pLKO+E2	OK	0	863.615	1,79769e+308	1,79769e+308	0.468947	0.999939	no
MIR4453	MIR4453	MIR4453	chr4:153676865-153679865	pLKO-E2	pLKO+E2	LOWDATA	0	0	1,79769e+308	0	1	1	no
MIR4712	MIR4712	MIR4712	chr15:48439817-48439899	pLKO-E2	pLKO+E2	OK	0	8215.08	1,79769e+308	1,79769e+308	0.136373	0.999939	no
MIR4737	MIR4737	MIR4737	chr17:55475167-55475248	pLKO-E2	pLKO+E2	OK	0	4.34057	1,79769e+308	1,79769e+308	0.31485	0.999939	no
MIR636	MIR636	MIR636	chr17:72241791-72286931	pLKO-E2	pLKO+E2	OK	0	143.914	1,79769e+308	1,79769e+308	0.469147	0.999939	no
MIR92A1	MIR92A1	MIR92A1	chr13:90798074-90804830	pLKO-E2	pLKO+E2	LOWDATA	0	0	1,79769e+308	0	1	1	no
MIR93	MIR93	MIR93	chr7:99528339-99561064	pLKO-E2	pLKO+E2	OK	0	216.496	1,79769e+308	1,79769e+308	0.471926	0.999939	no
MLANA	MLANA	MLANA	chr9:5880908-5899822	pLKO-E2	pLKO+E2	NOTEST	0	0.0183472	1,79769e+308	1,79769e+308	0.28703	1	no
MRAP	MRAP	MRAP	chr21:32585994-32687183	pLKO-E2	pLKO+E2	OK	0	0.491771	1,79769e+308	1,79769e+308	0.420058	0.999939	no
MRC2	MRC2	MRC2	chr17:58058493-58124694	pLKO-E2	pLKO+E2	NOTEST	0	0.0230334	1,79769e+308	1,79769e+308	0.258034	1	no
MRPL23-AS1	MRPL23-AS1	MRPL23-AS1	chr11:1961014-1967726	pLKO-E2	pLKO+E2	OK	0	0.298659	1,79769e+308	1,79769e+308	0.258539	0.999939	no
MSLNL	MSLNL	MSLNL	chr16:759428-772927	pLKO-E2	pLKO+E2	NOTEST	0	0.00261767	1,79769e+308	1,79769e+308	0.408088	1	no
MSMB	MSMB	MSMB	chr10:51219558-51232523	pLKO-E2	pLKO+E2	OK	0	0.811154	1,79769e+308	1,79769e+308	0.271923	0.999939	no
MST1P9	MST1P9	MST1P9	chr1:16953987-16963562	pLKO-E2	pLKO+E2	NOTEST	0	0.00167223	1,79769e+308	1,79769e+308	0.31485	1	no
MSTO2P	MSTO2P	MSTO2P	chr1:153982232-154093596	pLKO-E2	pLKO+E2	OK	0	2.67479	1,79769e+308	1,79769e+308	0.433984	0.999939	no
MSX2P1	MSX2P1	MSX2P1	chr17:53589318-53591479	pLKO-E2	pLKO+E2	NOTEST	0	0.106358	1,79769e+308	1,79769e+308	0.272078	1	no
MTAP	MTAP	MTAP	chr9:21792634-21855969	pLKO-E2	pLKO+E2	OK	0	2.35246	1,79769e+308	1,79769e+308	0.114793	0.999939	no
MTUS2	MTUS2	MTUS2	chr13:28496747-28978084	pLKO-E2	pLKO+E2	NOTEST	0	0.069942	1,79769e+308	1,79769e+308	0.252055	1	no
MUCL1	MUCL1	MUCL1	chr12:53534565-53538441	pLKO-E2	pLKO+E2	OK	0	1.2187	1,79769e+308	1,79769e+308	0.262405	0.999939	no
MUM1L1	MUM1L1	MUM1L1	chrX:105298953-105339605	pLKO-E2	pLKO+E2	NOTEST	0	0.00729906	1,79769e+308	1,79769e+308	0.308437	1	no
MYO1H	MYO1H	MYO1H	chr12:108310906-108370559	pLKO-E2	pLKO+E2	NOTEST	0	0.00232886	1,79769e+308	1,79769e+308	0.286961	1	no
MYZAP	MYZAP	MYZAP	chr15:55671393-55797047	pLKO-E2	pLKO+E2	OK	0	0.648545	1,79769e+308	1,79769e+308	0.391003	0.999939	no
NAA11	NAA11	NAA11	chr4:80457295-80466195	pLKO-E2	pLKO+E2	NOTEST	0	0.0914832	1,79769e+308	1,79769e+308	0.273531	1	no
NAP1L6	NAP1L6	NAP1L6	chrX:72262600-72264644	pLKO-E2	pLKO+E2	NOTEST	0	0.175204	1,79769e+308	1,79769e+308	0.259333	1	no
NAPSB	NAPSB	NAPSB	chr19:55528868-55539817	pLKO-E2	pLKO+E2	NOTEST	0	0.00534244	1,79769e+308	1,79769e+308	0.31485	1	no
NAT16	NAT16	NAT16	chr7:100600493-100610277	pLKO-E2	pLKO+E2	NOTEST	0	0.0532348	1,79769e+308	1,79769e+308	0.273427	1	no
NAV2	NAV2	NAV2	chr11:19328846-20099723	pLKO-E2	pLKO+E2	NOTEST	0	0.0134848	1,79769e+308	1,79769e+308	0.314503	1	no
NEFH	NEFH	NEFH	chr22:28206180-28217277	pLKO-E2	pLKO+E2	NOTEST	0	0.0497018	1,79769e+308	1,79769e+308	0.2627	1	no
NEK10	NEK10	NEK10	chr3:27232100-27385916	pLKO-E2	pLKO+E2	NOTEST	0	0.019276	1,79769e+308	1,79769e+308	0.283182	1	no
NHLH1	NHLH1	NHLH1	chr1:158603484-158609262	pLKO-E2	pLKO+E2	NOTEST	0	0.119292	1,79769e+308	1,79769e+308	0.26869	1	no
NHSL2	NHSL2	NHSL2	chrX:71047662-71280149	pLKO-E2	pLKO+E2	OK	0	0.358395	1,79769e+308	1,79769e+308	0.252961	0.999939	no
NID2	NID2	NID2	chr14:51541269-51605696	pLKO-E2	pLKO+E2	NOTEST	0	0.0777551	1,79769e+308	1,79769e+308	0.256747	1	no
NKX3-1	NKX3-1	NKX3-1	chr8:23592150-23596395	pLKO-E2	pLKO+E2	NOTEST	0	0.17434	1,79769e+308	1,79769e+308	0.242722	1	no
NLRC3	NLRC3	NLRC3	chr16:3529036-3567393	pLKO-E2	pLKO+E2	NOTEST	0	0.0978097	1,79769e+308	1,79769e+308	0.249961	1	no
NOTUM	NOTUM	NOTUM	chr17:77503672-77512347	pLKO-E2	pLKO+E2	NOTEST	0	0.0395904	1,79769e+308	1,79769e+308	0.281026	1	no
NOXO1	NOXO1	NOXO1	chr16:1968918-1971441	pLKO-E2	pLKO+E2	NOTEST	0	0.00534767	1,79769e+308	1,79769e+308	0.408088	1	no
NOXRED1	NOXRED1	NOXRED1	chr14:76930117-76959152	pLKO-E2	pLKO+E2	OK	0	0.5173	1,79769e+308	1,79769e+308	0.24551	0.999939	no
NPAS2	NPAS2	NPAS2	chr2:100803044-100979719	pLKO-E2	pLKO+E2	NOTEST	0	0.0435088	1,79769e+308	1,79769e+308	0.273531	1	no
NPEPL1	NPEPL1	NPEPL1	chr20:56659714-56724307	pLKO-E2	pLKO+E2	OK	0	7.14874	1,79769e+308	1,79769e+308	0.233988	0.999939	no
NPFF	NPFF	NPFF	chr12:52186740-52187689	pLKO-E2	pLKO+E2	NOTEST	0	0.124539	1,79769e+308	1,79769e+308	0.283639	1	no
NPIP	NPIP	NPIP	chr16:14938800-14953432	pLKO-E2	pLKO+E2	NOTEST	0	0.0109511	1,79769e+308	1,79769e+308	0.286961	1	no
NPIPL3	NPIPL3	NPIPL3	chr16:21320955-21344159	pLKO-E2	pLKO+E2	NOTEST	0	0.01598	1,79769e+308	1,79769e+308	0.283182	1	no
NPY	NPY	NPY	chr7:24290331-24298009	pLKO-E2	pLKO+E2	NOTEST	0	0.0678462	1,79769e+308	1,79769e+308	0.28703	1	no
NRL	NRL	NRL	chr14:23619155-23623672	pLKO-E2	pLKO+E2	NOTEST	0	0.0245903	1,79769e+308	1,79769e+308	0.285565	1	no
NRP2	NRP2	NRP2	chr2:206255468-206371102	pLKO-E2	pLKO+E2	NOTEST	0	0.00084994	1,79769e+308	1,79769e+308	0.445683	1	no
NSUN5P1	NSUN5P1	NSUN5P1	chr7:74877559-74953504	pLKO-E2	pLKO+E2	OK	0	0.554641	1,79769e+308	1,79769e+308	0.352765	0.999939	no
NTRK2	NTRK2	NTRK2	chr9:86473285-86828325	pLKO-E2	pLKO+E2	NOTEST	0	0.0550222	1,79769e+308	1,79769e+308	0.263725	1	no
NTS	NTS	NTS	chr12:84792203-84800901	pLKO-E2	pLKO+E2	NOTEST	0	0.0701787	1,79769e+308	1,79769e+308	0.280617	1	no
NUDT9P1	NUDT9P1	NUDT9P1	chr10:92901745-92902817	pLKO-E2	pLKO+E2	NOTEST	0	0.0941054	1,79769e+308	1,79769e+308	0.2767	1	no
NXNL2	NXNL2	NXNL2	chr9:90339835-90380524	pLKO-E2	pLKO+E2	OK	0	0.294756	1,79769e+308	1,79769e+308	0.280855	0.999939	no
OOEP	OOEP	OOEP	chr6:74135000-74136236	pLKO-E2	pLKO+E2	OK	0	1.13446	1,79769e+308	1,79769e+308	0.249969	0.999939	no
OR10K2	OR10K2	OR10K2	chr1:156656341-156657280	pLKO-E2	pLKO+E2	OK	0	0.608317	1,79769e+308	1,79769e+308	0.260143	0.999939	no
OR2B6	OR2B6	OR2B6	chr6:28032997-28033939	pLKO-E2	pLKO+E2	NOTEST	0	0.0983711	1,79769e+308	1,79769e+308	0.280617	1	no
OR8D1	OR8D1	OR8D1	chr11:123684945-123685872	pLKO-E2	pLKO+E2	OK	0	0.942512	1,79769e+308	1,79769e+308	0.253834	0.999939	no
OSCAR	OSCAR	OSCAR	chr19:59289744-59295960	pLKO-E2	pLKO+E2	NOTEST	0	0.00401853	1,79769e+308	1,79769e+308	0.408088	1	no
OTUD7A	OTUD7A	OTUD7A	chr15:29562620-29734834	pLKO-E2	pLKO+E2	NOTEST	0	0.0608251	1,79769e+308	1,79769e+308	0.270723	1	no
P2RX7	P2RX7	P2RX7	chr12:120055004-120108737	pLKO-E2	pLKO+E2	OK	0	0.262994	1,79769e+308	1,79769e+308	0.295639	0.999939	no
P2RY1	P2RY1	P2RY1	chr3:154035425-154038533	pLKO-E2	pLKO+E2	NOTEST	0	0.0324212	1,79769e+308	1,79769e+308	0.281026	1	no
PAMR1	PAMR1	PAMR1	chr11:35409951-35503752	pLKO-E2	pLKO+E2	NOTEST	0	0.00199525	1,79769e+308	1,79769e+308	0.433015	1	no
PARD6A	PARD6A	PARD6A	chr16:66252351-66254182	pLKO-E2	pLKO+E2	NOTEST	0	0.0458522	1,79769e+308	1,79769e+308	0.293967	1	no
PATL2	PATL2	PATL2	chr15:42745221-42756378	pLKO-E2	pLKO+E2	NOTEST	0	0.0277323	1,79769e+308	1,79769e+308	0.283639	1	no
PAX6	PAX6	PAX6	chr11:31762915-31865163	pLKO-E2	pLKO+E2	NOTEST	0	0.0257485	1,79769e+308	1,79769e+308	0.27706	1	no
PCAT1	PCAT1	PCAT1	chr8:128094580-128102441	pLKO-E2	pLKO+E2	OK	0	0.496266	1,79769e+308	1,79769e+308	0.235316	0.999939	no
PCDHA7	PCDHA7	PCDHA7	chr5:140146059-140372113	pLKO-E2	pLKO+E2	OK	0	0.934427	1,79769e+308	1,79769e+308	0.317975	0.999939	no
PCDHB11	PCDHB11	PCDHB11	chr5:140559531-140562802	pLKO-E2	pLKO+E2	NOTEST	0	0.0258207	1,79769e+308	1,79769e+308	0.266229	1	no
PCDHB18	PCDHB18	PCDHB18	chr5:140594121-140597285	pLKO-E2	pLKO+E2	NOTEST	0	0.0693791	1,79769e+308	1,79769e+308	0.224828	1	no
PCDHB6	PCDHB6	PCDHB6	chr5:140510022-140513052	pLKO-E2	pLKO+E2	NOTEST	0	0.141897	1,79769e+308	1,79769e+308	0.260694	1	no
PCDHB8	PCDHB8	PCDHB8	chr5:140537554-140540265	pLKO-E2	pLKO+E2	NOTEST	0	0.00218779	1,79769e+308	1,79769e+308	0.31485	1	no
PCDHGA10	PCDHGA10	PCDHGA10	chr5:140690435-140872732	pLKO-E2	pLKO+E2	NOTEST	0	0.0129656	1,79769e+308	1,79769e+308	0.499054	1	no
PCDHGB7	PCDHGB7	PCDHGB7	chr5:140690435-140872732	pLKO-E2	pLKO+E2	NOTEST	0	0.00235466	1,79769e+308	1,79769e+308	0.489892	1	no
PCDHGB8P	PCDHGB8P	PCDHGB8P	chr5:140690435-140872732	pLKO-E2	pLKO+E2	NOTEST	0	0.00283069	1,79769e+308	1,79769e+308	0.492541	1	no
PCDHGC4	PCDHGC4	PCDHGC4	chr5:140690435-140872732	pLKO-E2	pLKO+E2	NOTEST	0	0.0606119	1,79769e+308	1,79769e+308	0.493929	1	no
PCNA-AS1	PCNA-AS1	PCNA-AS1	chr20:5043598-5055268	pLKO-E2	pLKO+E2	OK	0	1.98588	1,79769e+308	1,79769e+308	0.487891	0.999939	no
PCOLCE2	PCOLCE2	PCOLCE2	chr3:144019391-144090735	pLKO-E2	pLKO+E2	NOTEST	0	0.0166035	1,79769e+308	1,79769e+308	0.28639	1	no
PDC	PDC	PDC	chr1:184679320-184696862	pLKO-E2	pLKO+E2	NOTEST	0	0.0533861	1,79769e+308	1,79769e+308	0.287908	1	no
PDE1A	PDE1A	PDE1A	chr2:182715427-183095710	pLKO-E2	pLKO+E2	NOTEST	0	0.0166946	1,79769e+308	1,79769e+308	0.301874	1	no
PDE4C	PDE4C	PDE4C	chr19:18179770-18220010	pLKO-E2	pLKO+E2	NOTEST	0	0.00985199	1,79769e+308	1,79769e+308	0.286416	1	no
PDE6A	PDE6A	PDE6A	chr5:149217711-149304549	pLKO-E2	pLKO+E2	NOTEST	0	0.0324366	1,79769e+308	1,79769e+308	0.26831	1	no
PDE8B	PDE8B	PDE8B	chr5:76542461-76759836	pLKO-E2	pLKO+E2	NOTEST	0	0.0885006	1,79769e+308	1,79769e+308	0.261471	1	no
PDZD7	PDZD7	PDZD7	chr10:102746853-102780904	pLKO-E2	pLKO+E2	OK	0	2.09578	1,79769e+308	1,79769e+308	0.227105	0.999939	no
PEG3	PEG3	PEG3	chr19:61977739-62043909	pLKO-E2	pLKO+E2	NOTEST	0	0.00296755	1,79769e+308	1,79769e+308	0.353591	1	no
PEX5L	PEX5L	PEX5L	chr3:180995440-181237535	pLKO-E2	pLKO+E2	NOTEST	0	0.010777	1,79769e+308	1,79769e+308	0.285441	1	no
PGBD2	PGBD2	PGBD2	chr1:247167064-247179968	pLKO-E2	pLKO+E2	OK	0	0.325279	1,79769e+308	1,79769e+308	0.259405	0.999939	no
PGF	PGF	PGF	chr14:74478285-74492220	pLKO-E2	pLKO+E2	NOTEST	0	0.0266437	1,79769e+308	1,79769e+308	0.293942	1	no
PHACTR1	PHACTR1	PHACTR1	chr6:12825022-13403797	pLKO-E2	pLKO+E2	OK	0	0.309319	1,79769e+308	1,79769e+308	0.294449	0.999939	no
PHKG1	PHKG1	PHKG1	chr7:56116168-56128183	pLKO-E2	pLKO+E2	NOTEST	0	0.0197363	1,79769e+308	1,79769e+308	0.28703	1	no
PHYHIPL	PHYHIPL	PHYHIPL	chr10:60606353-60792667	pLKO-E2	pLKO+E2	NOTEST	0	8.83e-06	1,79769e+308	1,79769e+308	0.499678	1	no
PIGF	PIGF	PIGF	chr2:46623370-46697755	pLKO-E2	pLKO+E2	OK	0	1.78385	1,79769e+308	1,79769e+308	0.369814	0.999939	no
PIK3CG	PIK3CG	PIK3CG	chr7:106293159-106334828	pLKO-E2	pLKO+E2	NOTEST	0	0.00468333	1,79769e+308	1,79769e+308	0.28703	1	no
PIP5KL1	PIP5KL1	PIP5KL1	chr9:129723628-129732897	pLKO-E2	pLKO+E2	NOTEST	0	0.0806901	1,79769e+308	1,79769e+308	0.282771	1	no
PITX3	PITX3	PITX3	chr10:103979935-103991221	pLKO-E2	pLKO+E2	NOTEST	0	0.209878	1,79769e+308	1,79769e+308	0.27727	1	no
PIWIL2	PIWIL2	PIWIL2	chr8:22188754-22269529	pLKO-E2	pLKO+E2	NOTEST	0	0.0229789	1,79769e+308	1,79769e+308	0.280519	1	no
PLAC1	PLAC1	PLAC1	chrX:133527538-133620179	pLKO-E2	pLKO+E2	OK	0	0.748065	1,79769e+308	1,79769e+308	0.247808	0.999939	no
PLAC4	PLAC4	PLAC4	chr21:41461597-41570394	pLKO-E2	pLKO+E2	NOTEST	0	0.011433	1,79769e+308	1,79769e+308	0.458566	1	no
PLAUR	PLAUR	PLAUR	chr19:48842086-48866338	pLKO-E2	pLKO+E2	NOTEST	0	0.219805	1,79769e+308	1,79769e+308	0.260244	1	no
PLCXD3	PLCXD3	PLCXD3	chr5:41342804-41546487	pLKO-E2	pLKO+E2	NOTEST	0	0.0275839	1,79769e+308	1,79769e+308	0.211715	1	no
PLIN2	PLIN2	PLIN2	chr9:19105758-19117604	pLKO-E2	pLKO+E2	NOTEST	0	0.0402181	1,79769e+308	1,79769e+308	0.286097	1	no
PLTP	PLTP	PLTP	chr20:43950673-43974410	pLKO-E2	pLKO+E2	NOTEST	0	0.0323899	1,79769e+308	1,79769e+308	0.471055	1	no
PLXNC1	PLXNC1	PLXNC1	chr12:93066629-93225582	pLKO-E2	pLKO+E2	NOTEST	0	0.0205274	1,79769e+308	1,79769e+308	0.45054	1	no
PM20D1	PM20D1	PM20D1	chr1:204063772-204085899	pLKO-E2	pLKO+E2	NOTEST	0	0.0327171	1,79769e+308	1,79769e+308	0.281721	1	no
PMS2P4	PMS2P4	PMS2P4	chr7:66378552-66404864	pLKO-E2	pLKO+E2	OK	0	1.05771	1,79769e+308	1,79769e+308	0.253886	0.999939	no
PNCK	PNCK	PNCK	chrX:152588381-152593010	pLKO-E2	pLKO+E2	NOTEST	0	0.00377921	1,79769e+308	1,79769e+308	0.42819	1	no
PNPLA3	PNPLA3	PNPLA3	chr22:42650951-42674781	pLKO-E2	pLKO+E2	OK	0	0.291744	1,79769e+308	1,79769e+308	0.242688	0.999939	no
POLR2J4	POLR2J4	POLR2J4	chr7:43932559-44025273	pLKO-E2	pLKO+E2	NOTEST	0	0.00119529	1,79769e+308	1,79769e+308	0.466698	1	no
POU3F1	POU3F1	POU3F1	chr1:38282109-38285037	pLKO-E2	pLKO+E2	NOTEST	0	0.0153752	1,79769e+308	1,79769e+308	0.287183	1	no
POU6F2	POU6F2	POU6F2	chr7:38984133-39470915	pLKO-E2	pLKO+E2	OK	0	0.260755	1,79769e+308	1,79769e+308	0.260039	0.999939	no
PP2D1	PP2D1	PP2D1	chr3:19963575-20028769	pLKO-E2	pLKO+E2	NOTEST	0	0.124117	1,79769e+308	1,79769e+308	0.4212	1	no
PPAN-P2RY11	PPAN-P2RY11	PPAN-P2RY11	chr19:10077898-10091599	pLKO-E2	pLKO+E2	NOTEST	0	0.0195486	1,79769e+308	1,79769e+308	0.498908	1	no
PPP1R14C	PPP1R14C	PPP1R14C	chr6:150505880-150613221	pLKO-E2	pLKO+E2	NOTEST	0	0.0979206	1,79769e+308	1,79769e+308	0.26686	1	no
PPP1R27	PPP1R27	PPP1R27	chr17:77384656-77386215	pLKO-E2	pLKO+E2	NOTEST	0	0.214815	1,79769e+308	1,79769e+308	0.274033	1	no
PPP1R3C	PPP1R3C	PPP1R3C	chr10:93378176-93382838	pLKO-E2	pLKO+E2	NOTEST	0	0.0022073	1,79769e+308	1,79769e+308	0.31485	1	no
PPT2-EGFL8	PPT2-EGFL8	PPT2-EGFL8	chr6_qbl_hap2:3335539-3360855	pLKO-E2	pLKO+E2	NOTEST	0	0.107519	1,79769e+308	1,79769e+308	0.490422	1	no
PRDM1	PRDM1	PRDM1	chr6:106640887-106664507	pLKO-E2	pLKO+E2	NOTEST	0	0.0053276	1,79769e+308	1,79769e+308	0.328556	1	no
PRG4	PRG4	PRG4	chr1:184532027-184611080	pLKO-E2	pLKO+E2	NOTEST	0	0.00985126	1,79769e+308	1,79769e+308	0.488362	1	no
PRH1	PRH1	PRH1	chr12:10889714-11216990	pLKO-E2	pLKO+E2	NOTEST	0	0.0103685	1,79769e+308	1,79769e+308	0.484757	1	no
PRICKLE1	PRICKLE1	PRICKLE1	chr12:41138406-41269839	pLKO-E2	pLKO+E2	NOTEST	0	0.118245	1,79769e+308	1,79769e+308	0.251688	1	no
PRINS	PRINS	PRINS	chr10:24023680-24876778	pLKO-E2	pLKO+E2	NOTEST	0	0.00715571	1,79769e+308	1,79769e+308	0.48232	1	no
PRKACG	PRKACG	PRKACG	chr9:70817268-70818859	pLKO-E2	pLKO+E2	NOTEST	0	0.0523852	1,79769e+308	1,79769e+308	0.280617	1	no
PRKG1	PRKG1	PRKG1	chr10:52420916-53743894	pLKO-E2	pLKO+E2	NOTEST	0	0.121616	1,79769e+308	1,79769e+308	0.37143	1	no
PRODH	PRODH	PRODH	chr22:17280286-17304066	pLKO-E2	pLKO+E2	NOTEST	0	0.127323	1,79769e+308	1,79769e+308	0.263135	1	no
PRPS1L1	PRPS1L1	PRPS1L1	chr7:18032924-18034011	pLKO-E2	pLKO+E2	NOTEST	0	0.0822413	1,79769e+308	1,79769e+308	0.280617	1	no
PRRT4	PRRT4	PRRT4	chr7:127777614-127788975	pLKO-E2	pLKO+E2	NOTEST	0	0.0664771	1,79769e+308	1,79769e+308	0.27896	1	no
PRTFDC1	PRTFDC1	PRTFDC1	chr10:25177559-25281539	pLKO-E2	pLKO+E2	NOTEST	0	0.0844038	1,79769e+308	1,79769e+308	0.273427	1	no
PSD	PSD	PSD	chr10:104152365-104168891	pLKO-E2	pLKO+E2	NOTEST	0	0.00620949	1,79769e+308	1,79769e+308	0.287183	1	no
PSD2	PSD2	PSD2	chr5:139155589-139204232	pLKO-E2	pLKO+E2	NOTEST	0	0.0315128	1,79769e+308	1,79769e+308	0.272078	1	no
PSMB8	PSMB8	PSMB8	chr6_qbl_hap2:3994547-4007802	pLKO-E2	pLKO+E2	NOTEST	0	0.132717	1,79769e+308	1,79769e+308	0.422008	1	no
PSORS1C2	PSORS1C2	PSORS1C2	chr6_qbl_hap2:2332372-2357660	pLKO-E2	pLKO+E2	NOTEST	0	0.0711611	1,79769e+308	1,79769e+308	0.384774	1	no
PTGDR2	PTGDR2	PTGDR2	chr11:60366004-60380020	pLKO-E2	pLKO+E2	NOTEST	0	0.0345775	1,79769e+308	1,79769e+308	0.494234	1	no
PTGS1	PTGS1	PTGS1	chr9:124173049-124197802	pLKO-E2	pLKO+E2	NOTEST	0	0.00109311	1,79769e+308	1,79769e+308	0.434118	1	no
PTPRCAP	PTPRCAP	PTPRCAP	chr11:66959556-66961729	pLKO-E2	pLKO+E2	NOTEST	0	0.0117958	1,79769e+308	1,79769e+308	0.31485	1	no
PTPRH	PTPRH	PTPRH	chr19:60384426-60412686	pLKO-E2	pLKO+E2	NOTEST	0	0.0759636	1,79769e+308	1,79769e+308	0.266738	1	no
PTX4	PTX4	PTX4	chr16:1475940-1478469	pLKO-E2	pLKO+E2	NOTEST	0	0.069849	1,79769e+308	1,79769e+308	0.223813	1	no
PVALB	PVALB	PVALB	chr22:35526690-35545463	pLKO-E2	pLKO+E2	OK	0	0.7877	1,79769e+308	1,79769e+308	0.263781	0.999939	no
PXDC1	PXDC1	PXDC1	chr6:3667834-3697245	pLKO-E2	pLKO+E2	NOTEST	0	0.00351555	1,79769e+308	1,79769e+308	0.31485	1	no
PXDNL	PXDNL	PXDNL	chr8:52394689-52884558	pLKO-E2	pLKO+E2	NOTEST	0	0.00557751	1,79769e+308	1,79769e+308	0.28639	1	no
PYGM	PYGM	PYGM	chr11:64270436-64284763	pLKO-E2	pLKO+E2	NOTEST	0	0.106372	1,79769e+308	1,79769e+308	0.259688	1	no
PYY	PYY	PYY	chr17:39385632-39437363	pLKO-E2	pLKO+E2	NOTEST	0	0.00700858	1,79769e+308	1,79769e+308	0.31485	1	no
RAB39A	RAB39A	RAB39A	chr11:107304486-107339418	pLKO-E2	pLKO+E2	NOTEST	0	0.0460498	1,79769e+308	1,79769e+308	0.280617	1	no
RAD9B	RAD9B	RAD9B	chr12:109424387-109454274	pLKO-E2	pLKO+E2	OK	0	0.590545	1,79769e+308	1,79769e+308	0.176097	0.999939	no
RAET1G	RAET1G	RAET1G	chr6:150181586-150285907	pLKO-E2	pLKO+E2	NOTEST	0	0.00494543	1,79769e+308	1,79769e+308	0.490863	1	no
RASA4P	RASA4P	RASA4P	chr7:44035010-44048607	pLKO-E2	pLKO+E2	NOTEST	0	0.0548335	1,79769e+308	1,79769e+308	0.284534	1	no
RASGEF1C	RASGEF1C	RASGEF1C	chr5:179460400-179568736	pLKO-E2	pLKO+E2	NOTEST	0	0.0100721	1,79769e+308	1,79769e+308	0.287183	1	no
RASSF5	RASSF5	RASSF5	chr1:204747501-204829239	pLKO-E2	pLKO+E2	NOTEST	0	0.0368533	1,79769e+308	1,79769e+308	0.280729	1	no
RASSF6	RASSF6	RASSF6	chr4:74657725-74705204	pLKO-E2	pLKO+E2	NOTEST	0	0.005963	1,79769e+308	1,79769e+308	0.330718	1	no
RBM44	RBM44	RBM44	chr2:238372126-238416190	pLKO-E2	pLKO+E2	NOTEST	0	0.0059413	1,79769e+308	1,79769e+308	0.28703	1	no
RCOR2	RCOR2	RCOR2	chr11:63435268-63440892	pLKO-E2	pLKO+E2	OK	0	0.271965	1,79769e+308	1,79769e+308	0.189003	0.999939	no
RDH5	RDH5	RDH5	chr12:54396084-54404793	pLKO-E2	pLKO+E2	OK	0	0.306672	1,79769e+308	1,79769e+308	0.37341	0.999939	no
RECK	RECK	RECK	chr9:36026909-36114452	pLKO-E2	pLKO+E2	NOTEST	0	0.00165056	1,79769e+308	1,79769e+308	0.31485	1	no
RELN	RELN	RELN	chr7:102899466-103417199	pLKO-E2	pLKO+E2	NOTEST	0	0.00213301	1,79769e+308	1,79769e+308	0.312654	1	no
REN	REN	REN	chr1:202390566-202402088	pLKO-E2	pLKO+E2	NOTEST	0	0.0768188	1,79769e+308	1,79769e+308	0.27797	1	no
RERGL	RERGL	RERGL	chr12:18125069-18134381	pLKO-E2	pLKO+E2	NOTEST	0	0.112781	1,79769e+308	1,79769e+308	0.275599	1	no
RFPL1-AS1	RFPL1-AS1	RFPL1-AS1	chr22:28163003-28168444	pLKO-E2	pLKO+E2	NOTEST	0	0.0122309	1,79769e+308	1,79769e+308	0.283731	1	no
RFPL2	RFPL2	RFPL2	chr22:30916421-30930718	pLKO-E2	pLKO+E2	OK	0	0.386139	1,79769e+308	1,79769e+308	0.324479	0.999939	no
RFTN1	RFTN1	RFTN1	chr3:16332355-16530226	pLKO-E2	pLKO+E2	NOTEST	0	0.225163	1,79769e+308	1,79769e+308	0.249044	1	no
RGAG1	RGAG1	RGAG1	chrX:109324069-109586218	pLKO-E2	pLKO+E2	NOTEST	0	0.140682	1,79769e+308	1,79769e+308	0.398452	1	no
RGPD4	RGPD4	RGPD4	chr2:107809819-107875432	pLKO-E2	pLKO+E2	NOTEST	0	0.00727904	1,79769e+308	1,79769e+308	0.282439	1	no
RGS11	RGS11	RGS11	chr16:258310-265915	pLKO-E2	pLKO+E2	OK	0	0.374105	1,79769e+308	1,79769e+308	0.318286	0.999939	no
RGS2	RGS2	RGS2	chr1:191044791-191048030	pLKO-E2	pLKO+E2	NOTEST	0	0.0211297	1,79769e+308	1,79769e+308	0.28703	1	no
RGS20	RGS20	RGS20	chr8:54926920-55034417	pLKO-E2	pLKO+E2	NOTEST	0	0.176826	1,79769e+308	1,79769e+308	0.264375	1	no
RGS5	RGS5	RGS5	chr1:161378712-161558205	pLKO-E2	pLKO+E2	NOTEST	0	0.00873371	1,79769e+308	1,79769e+308	0.293847	1	no
RHBDL2	RHBDL2	RHBDL2	chr1:39124065-39180043	pLKO-E2	pLKO+E2	NOTEST	0	0.088497	1,79769e+308	1,79769e+308	0.26831	1	no
RIN1	RIN1	RIN1	chr11:65856117-65860576	pLKO-E2	pLKO+E2	NOTEST	0	0.0138364	1,79769e+308	1,79769e+308	0.287183	1	no
RIN3	RIN3	RIN3	chr14:92049877-92225087	pLKO-E2	pLKO+E2	NOTEST	0	0.00327846	1,79769e+308	1,79769e+308	0.286961	1	no
RIPK3	RIPK3	RIPK3	chr14:23875066-23879082	pLKO-E2	pLKO+E2	NOTEST	0	0.0286695	1,79769e+308	1,79769e+308	0.21375	1	no
RNASE4	RNASE4	RNASE4	chr14:20222175-20238598	pLKO-E2	pLKO+E2	NOTEST	0	0.0488055	1,79769e+308	1,79769e+308	0.242084	1	no
RNASEK-C17ORF49	RNASEK-C17ORF49	RNASEK-C17ORF49	chr17:6856459-6863697	pLKO-E2	pLKO+E2	NOTEST	0	0.0347664	1,79769e+308	1,79769e+308	0.498942	1	no
ROR2	ROR2	ROR2	chr9:93524698-93752265	pLKO-E2	pLKO+E2	NOTEST	0	0.130452	1,79769e+308	1,79769e+308	0.255268	1	no
RPL21P44	RPL21P44	RPL21P44	chr4:54546422-54548206	pLKO-E2	pLKO+E2	NOTEST	0	0.00373819	1,79769e+308	1,79769e+308	0.31485	1	no
RPL23AP53	RPL23AP53	RPL23AP53	chr8:148344-187339	pLKO-E2	pLKO+E2	NOTEST	0	0.0416312	1,79769e+308	1,79769e+308	0.256995	1	no
RPL36A-HNRNPH2	RPL36A-HNRNPH2	RPL36A-HNRNPH2	chrX:100532533-100555784	pLKO-E2	pLKO+E2	OK	0	0.909278	1,79769e+308	1,79769e+308	0.462778	0.999939	no
RPS16P5	RPS16P5	RPS16P5	chr6:53240154-53321936	pLKO-E2	pLKO+E2	OK	0	0.271309	1,79769e+308	1,79769e+308	0.387742	0.999939	no
RPS27	RPS27	RPS27	chr1:152229862-152231255	pLKO-E2	pLKO+E2	NOTEST	0	0.231514	1,79769e+308	1,79769e+308	0.282439	1	no
RPS2P32	RPS2P32	RPS2P32	chr7:23496531-23497556	pLKO-E2	pLKO+E2	NOTEST	0	0.0337964	1,79769e+308	1,79769e+308	0.287183	1	no
RPS3A	RPS3A	RPS3A	chr4:152240203-152245254	pLKO-E2	pLKO+E2	NOTEST	0	0.00555305	1,79769e+308	1,79769e+308	0.408088	1	no
RPSAP9	RPSAP9	RPSAP9	chr9:78203334-78204774	pLKO-E2	pLKO+E2	NOTEST	0	0.00432687	1,79769e+308	1,79769e+308	0.31485	1	no
RSPH4A	RSPH4A	RSPH4A	chr6:117044334-117060841	pLKO-E2	pLKO+E2	NOTEST	0	0.00315919	1,79769e+308	1,79769e+308	0.359757	1	no
RSPO1	RSPO1	RSPO1	chr1:37849537-37873182	pLKO-E2	pLKO+E2	NOTEST	0	0.0786893	1,79769e+308	1,79769e+308	0.269689	1	no
RTN4IP1	RTN4IP1	RTN4IP1	chr6:107125595-107184066	pLKO-E2	pLKO+E2	OK	0	0.626934	1,79769e+308	1,79769e+308	0.217962	0.999939	no
S100P	S100P	S100P	chr4:6746466-6749798	pLKO-E2	pLKO+E2	NOTEST	0	0.0221193	1,79769e+308	1,79769e+308	0.286961	1	no
S1PR4	S1PR4	S1PR4	chr19:3129735-3131330	pLKO-E2	pLKO+E2	NOTEST	0	0.244309	1,79769e+308	1,79769e+308	0.26869	1	no
SAMD12-AS1	SAMD12-AS1	SAMD12-AS1	chr8:119270875-119807487	pLKO-E2	pLKO+E2	NOTEST	0	0.00948814	1,79769e+308	1,79769e+308	0.484547	1	no
SATB1	SATB1	SATB1	chr3:18364136-18455269	pLKO-E2	pLKO+E2	NOTEST	0	0.0629457	1,79769e+308	1,79769e+308	0.266738	1	no
SCARNA4	SCARNA4	SCARNA4	chr1:154149459-154170812	pLKO-E2	pLKO+E2	OK	0	3.33528	1,79769e+308	1,79769e+308	0.465385	0.999939	no
SDHAP2	SDHAP2	SDHAP2	chr3:196870090-196900916	pLKO-E2	pLKO+E2	NOTEST	0	0.115286	1,79769e+308	1,79769e+308	0.260143	1	no
2013-09-04	2013-09-04	2013-09-04	chr17:53952609-53973178	pLKO-E2	pLKO+E2	NOTEST	0	0.106621	1,79769e+308	1,79769e+308	0.268928	1	no
SERPINA5	SERPINA5	SERPINA5	chr14:94117483-94129210	pLKO-E2	pLKO+E2	NOTEST	0	0.011493	1,79769e+308	1,79769e+308	0.28703	1	no
SERPINB9	SERPINB9	SERPINB9	chr6:2832502-2848544	pLKO-E2	pLKO+E2	NOTEST	0	0.0281258	1,79769e+308	1,79769e+308	0.256586	1	no
SERPIND1	SERPIND1	SERPIND1	chr22:19391978-19543100	pLKO-E2	pLKO+E2	OK	0	0.301161	1,79769e+308	1,79769e+308	0.402143	0.999939	no
SGSM1	SGSM1	SGSM1	chr22:23532135-23652813	pLKO-E2	pLKO+E2	NOTEST	0	0.00480249	1,79769e+308	1,79769e+308	0.320053	1	no
SH2D4B	SH2D4B	SH2D4B	chr10:82287637-82396296	pLKO-E2	pLKO+E2	NOTEST	0	0.121843	1,79769e+308	1,79769e+308	0.255884	1	no
SH3RF2	SH3RF2	SH3RF2	chr5:145296318-145423072	pLKO-E2	pLKO+E2	NOTEST	0	0.0719536	1,79769e+308	1,79769e+308	0.269078	1	no
SHANK1	SHANK1	SHANK1	chr19:55856895-55912007	pLKO-E2	pLKO+E2	NOTEST	0	0.0301732	1,79769e+308	1,79769e+308	0.205444	1	no
SHISA4	SHISA4	SHISA4	chr1:200124419-200128338	pLKO-E2	pLKO+E2	NOTEST	0	0.134368	1,79769e+308	1,79769e+308	0.277519	1	no
SI	SI	SI	chr3:166179379-166278977	pLKO-E2	pLKO+E2	NOTEST	0	0.00417374	1,79769e+308	1,79769e+308	0.28703	1	no
SLC10A5	SLC10A5	SLC10A5	chr8:82768445-82769762	pLKO-E2	pLKO+E2	NOTEST	0	0.122343	1,79769e+308	1,79769e+308	0.273531	1	no
SLC12A3	SLC12A3	SLC12A3	chr16:55456619-55507263	pLKO-E2	pLKO+E2	NOTEST	0	0.0136257	1,79769e+308	1,79769e+308	0.289826	1	no
SLC13A2	SLC13A2	SLC13A2	chr17:23824790-23848925	pLKO-E2	pLKO+E2	OK	0	0.837878	1,79769e+308	1,79769e+308	0.273769	0.999939	no
SLC14A1	SLC14A1	SLC14A1	chr18:41558089-41586483	pLKO-E2	pLKO+E2	NOTEST	0	0.0128663	1,79769e+308	1,79769e+308	0.293671	1	no
SLC15A3	SLC15A3	SLC15A3	chr11:60448488-60475833	pLKO-E2	pLKO+E2	NOTEST	0	0.00457229	1,79769e+308	1,79769e+308	0.487824	1	no
SLC16A9	SLC16A9	SLC16A9	chr10:61080527-61139655	pLKO-E2	pLKO+E2	NOTEST	0	0.0105171	1,79769e+308	1,79769e+308	0.285565	1	no
SLC22A1	SLC22A1	SLC22A1	chr6:160462852-160499740	pLKO-E2	pLKO+E2	NOTEST	0	0.00427399	1,79769e+308	1,79769e+308	0.432427	1	no
SLC23A3	SLC23A3	SLC23A3	chr2:219734424-219743061	pLKO-E2	pLKO+E2	OK	0	0.502432	1,79769e+308	1,79769e+308	0.267725	0.999939	no
SLC25A2	SLC25A2	SLC25A2	chr5:140662379-140663796	pLKO-E2	pLKO+E2	NOTEST	0	0.00427474	1,79769e+308	1,79769e+308	0.31485	1	no
SLC25A41	SLC25A41	SLC25A41	chr19:6377047-6384790	pLKO-E2	pLKO+E2	NOTEST	0	0.211273	1,79769e+308	1,79769e+308	0.263298	1	no
SLC25A5-AS1	SLC25A5-AS1	SLC25A5-AS1	chrX:118484023-118489387	pLKO-E2	pLKO+E2	NOTEST	0	0.0506909	1,79769e+308	1,79769e+308	0.480573	1	no
SLC2A12	SLC2A12	SLC2A12	chr6:134350411-134415482	pLKO-E2	pLKO+E2	NOTEST	0	0.1081	1,79769e+308	1,79769e+308	0.235661	1	no
SLC34A1	SLC34A1	SLC34A1	chr5:176744037-176758455	pLKO-E2	pLKO+E2	NOTEST	0	0.0101717	1,79769e+308	1,79769e+308	0.312654	1	no
SLC34A3	SLC34A3	SLC34A3	chr9:139245029-139250827	pLKO-E2	pLKO+E2	NOTEST	0	0.0587986	1,79769e+308	1,79769e+308	0.285553	1	no
SLC44A3	SLC44A3	SLC44A3	chr1:95058488-95133390	pLKO-E2	pLKO+E2	NOTEST	0	0.0674538	1,79769e+308	1,79769e+308	0.276124	1	no
SLC44A4	SLC44A4	SLC44A4	chr6_qbl_hap2:3078707-3094562	pLKO-E2	pLKO+E2	NOTEST	0	0.0105203	1,79769e+308	1,79769e+308	0.342486	1	no
SLC47A1	SLC47A1	SLC47A1	chr17:19377758-19422938	pLKO-E2	pLKO+E2	OK	0	0.323094	1,79769e+308	1,79769e+308	0.310367	0.999939	no
SLC4A9	SLC4A9	SLC4A9	chr5:139719970-139734906	pLKO-E2	pLKO+E2	NOTEST	0	0.00184435	1,79769e+308	1,79769e+308	0.31485	1	no
SLC6A17	SLC6A17	SLC6A17	chr1:110494654-110546346	pLKO-E2	pLKO+E2	NOTEST	0	0.00391049	1,79769e+308	1,79769e+308	0.28703	1	no
SLC6A20	SLC6A20	SLC6A20	chr3:45771944-45813039	pLKO-E2	pLKO+E2	NOTEST	0	0.0111827	1,79769e+308	1,79769e+308	0.294394	1	no
SLC7A10	SLC7A10	SLC7A10	chr19:38377438-38408596	pLKO-E2	pLKO+E2	NOTEST	0	0.205815	1,79769e+308	1,79769e+308	0.381819	1	no
SLC9A3	SLC9A3	SLC9A3	chr5:526333-577549	pLKO-E2	pLKO+E2	NOTEST	0	0.0461878	1,79769e+308	1,79769e+308	0.209878	1	no
SLC9A7P1	SLC9A7P1	SLC9A7P1	chr12:97371749-97375054	pLKO-E2	pLKO+E2	NOTEST	0	0.00169479	1,79769e+308	1,79769e+308	0.31485	1	no
SLCO2A1	SLCO2A1	SLCO2A1	chr3:135134229-135231610	pLKO-E2	pLKO+E2	OK	0	0.326858	1,79769e+308	1,79769e+308	0.225448	0.999939	no
SLFNL1	SLFNL1	SLFNL1	chr1:41252848-41493117	pLKO-E2	pLKO+E2	NOTEST	0	0.00628418	1,79769e+308	1,79769e+308	0.470327	1	no
SLITRK2	SLITRK2	SLITRK2	chrX:144707038-144715052	pLKO-E2	pLKO+E2	NOTEST	0	0.0016609	1,79769e+308	1,79769e+308	0.463857	1	no
SMAD5-AS1	SMAD5-AS1	SMAD5-AS1	chr5:135493100-135546321	pLKO-E2	pLKO+E2	NOTEST	0	0.0377425	1,79769e+308	1,79769e+308	0.470707	1	no
SMYD1	SMYD1	SMYD1	chr2:88148413-88194017	pLKO-E2	pLKO+E2	NOTEST	0	0.0114721	1,79769e+308	1,79769e+308	0.286416	1	no
SNAI1	SNAI1	SNAI1	chr20:48032919-48038827	pLKO-E2	pLKO+E2	NOTEST	0	0.144358	1,79769e+308	1,79769e+308	0.271162	1	no
SNAR-F	SNAR-F	SNAR-F	chr19:55800031-55800154	pLKO-E2	pLKO+E2	OK	0	1.67236	1,79769e+308	1,79769e+308	0.31485	0.999939	no
SNCB	SNCB	SNCB	chr5:175979815-175990163	pLKO-E2	pLKO+E2	OK	0	0.317001	1,79769e+308	1,79769e+308	0.263721	0.999939	no
SNORA53	SNORA53	SNORA53	chr12:97511533-97519909	pLKO-E2	pLKO+E2	OK	0	33.2017	1,79769e+308	1,79769e+308	0.39517	0.999939	no
SNORA5C	SNORA5C	SNORA5C	chr7:45106223-45117842	pLKO-E2	pLKO+E2	OK	0	86.9478	1,79769e+308	1,79769e+308	0.407115	0.999939	no
SNORA70B	SNORA70B	SNORA70B	chr2:61258058-61551353	pLKO-E2	pLKO+E2	OK	0	4.94047	1,79769e+308	1,79769e+308	0.489182	0.999939	no
SNORA75	SNORA75	SNORA75	chr2:232027702-232037449	pLKO-E2	pLKO+E2	OK	0	1.32354	1,79769e+308	1,79769e+308	0.497963	0.999939	no
SNORA79	SNORA79	SNORA79	chr14:80716146-80757328	pLKO-E2	pLKO+E2	OK	0	104.047	1,79769e+308	1,79769e+308	0.338419	0.999939	no
SNORD111B	SNORD111B	SNORD111B	chr16:69115191-69169072	pLKO-E2	pLKO+E2	OK	0	53.1806	1,79769e+308	1,79769e+308	0.479112	0.999939	no
SNORD126	SNORD126	SNORD126	chr14:19849368-19871297	pLKO-E2	pLKO+E2	OK	0	2.74462	1,79769e+308	1,79769e+308	0.48361	0.999939	no
SNORD18C	SNORD18C	SNORD18C	chr15:64578706-64584247	pLKO-E2	pLKO+E2	OK	0	307.465	1,79769e+308	1,79769e+308	0.479631	0.999939	no
SNORD19B	SNORD19B	SNORD19B	chr3:52694975-52717237	pLKO-E2	pLKO+E2	OK	0	9.77975	1,79769e+308	1,79769e+308	0.487849	0.999939	no
SNORD2	SNORD2	SNORD2	chr3:187984054-188007178	pLKO-E2	pLKO+E2	OK	0	526.823	1,79769e+308	1,79769e+308	0.459052	0.999939	no
SNORD36A	SNORD36A	SNORD36A	chr9:135204889-135208101	pLKO-E2	pLKO+E2	OK	0	684.156	1,79769e+308	1,79769e+308	0.435685	0.999939	no
SNORD58C	SNORD58C	SNORD58C	chr18:45261545-45272933	pLKO-E2	pLKO+E2	OK	0	48.6255	1,79769e+308	1,79769e+308	0.476987	0.999939	no
SNORD65	SNORD65	SNORD65	chr17:16283025-16336205	pLKO-E2	pLKO+E2	OK	0	10.2908	1,79769e+308	1,79769e+308	0.495175	0.999939	no
SNORD67	SNORD67	SNORD67	chr11:46721659-46824435	pLKO-E2	pLKO+E2	OK	0	11.746	1,79769e+308	1,79769e+308	0.485288	0.999939	no
SNORD7	SNORD7	SNORD7	chr17:30924788-30924885	pLKO-E2	pLKO+E2	OK	0	29.9938	1,79769e+308	1,79769e+308	0.280354	0.999939	no
SNORD73A	SNORD73A	SNORD73A	chr4:152240203-152245254	pLKO-E2	pLKO+E2	OK	0	15.6019	1,79769e+308	1,79769e+308	0.408088	0.999939	no
SNORD92	SNORD92	SNORD92	chr2:28971036-29024584	pLKO-E2	pLKO+E2	OK	0	17.4511	1,79769e+308	1,79769e+308	0.487616	0.999939	no
SNTB1	SNTB1	SNTB1	chr8:121617165-121893490	pLKO-E2	pLKO+E2	NOTEST	0	0.0295435	1,79769e+308	1,79769e+308	0.2767	1	no
SNX32	SNX32	SNX32	chr11:65357985-65377748	pLKO-E2	pLKO+E2	NOTEST	0	0.0322734	1,79769e+308	1,79769e+308	0.283639	1	no
SOAT2	SOAT2	SOAT2	chr12:51783540-51804590	pLKO-E2	pLKO+E2	NOTEST	0	0.231292	1,79769e+308	1,79769e+308	0.256497	1	no
SORBS1	SORBS1	SORBS1	chr10:97061519-97311161	pLKO-E2	pLKO+E2	NOTEST	0	0.0743148	1,79769e+308	1,79769e+308	0.257742	1	no
SORBS2	SORBS2	SORBS2	chr4:186743591-187114864	pLKO-E2	pLKO+E2	NOTEST	0	0.056261	1,79769e+308	1,79769e+308	0.268441	1	no
SOX17	SOX17	SOX17	chr8:55533047-55536009	pLKO-E2	pLKO+E2	NOTEST	0	0.0112896	1,79769e+308	1,79769e+308	0.28703	1	no
SOX7	SOX7	SOX7	chr8:10618687-10625432	pLKO-E2	pLKO+E2	NOTEST	0	0.233308	1,79769e+308	1,79769e+308	0.24637	1	no
SP110	SP110	SP110	chr2:230741889-230798688	pLKO-E2	pLKO+E2	OK	0	0.320011	1,79769e+308	1,79769e+308	0.306766	0.999939	no
SP140	SP140	SP140	chr2:230798688-230886174	pLKO-E2	pLKO+E2	NOTEST	0	0.00557351	1,79769e+308	1,79769e+308	0.408088	1	no
SPDYC	SPDYC	SPDYC	chr11:64694282-64697264	pLKO-E2	pLKO+E2	NOTEST	0	0.0855617	1,79769e+308	1,79769e+308	0.283182	1	no
SPDYE2L	SPDYE2L	SPDYE2L	chr7:101965370-102099412	pLKO-E2	pLKO+E2	NOTEST	0	0.0136169	1,79769e+308	1,79769e+308	0.426781	1	no
SPDYE5	SPDYE5	SPDYE5	chr7:74962234-74971564	pLKO-E2	pLKO+E2	NOTEST	0	0.0020156	1,79769e+308	1,79769e+308	0.31485	1	no
SPDYE7P	SPDYE7P	SPDYE7P	chr7:71971253-71977591	pLKO-E2	pLKO+E2	NOTEST	0	0.00202384	1,79769e+308	1,79769e+308	0.286961	1	no
SPEF1	SPEF1	SPEF1	chr20:3706150-3710102	pLKO-E2	pLKO+E2	OK	0	0.529957	1,79769e+308	1,79769e+308	0.243799	0.999939	no
SPHAR	SPHAR	SPHAR	chr1:227473501-227507873	pLKO-E2	pLKO+E2	NOTEST	0	0.0164743	1,79769e+308	1,79769e+308	0.474389	1	no
SPI1	SPI1	SPI1	chr11:47332984-47356703	pLKO-E2	pLKO+E2	NOTEST	0	0.00497149	1,79769e+308	1,79769e+308	0.434717	1	no
SPIN2A	SPIN2A	SPIN2A	chrX:57178807-57180783	pLKO-E2	pLKO+E2	NOTEST	0	0.0338457	1,79769e+308	1,79769e+308	0.283182	1	no
SPON1	SPON1	SPON1	chr11:13940759-14246255	pLKO-E2	pLKO+E2	NOTEST	0	0.118393	1,79769e+308	1,79769e+308	0.248879	1	no
SPON2	SPON2	SPON2	chr4:1150720-1192750	pLKO-E2	pLKO+E2	OK	0	0.542765	1,79769e+308	1,79769e+308	0.238372	0.999939	no
SPRED3	SPRED3	SPRED3	chr19:43572778-43578711	pLKO-E2	pLKO+E2	NOTEST	0	0.0338611	1,79769e+308	1,79769e+308	0.32099	1	no
SPRY4	SPRY4	SPRY4	chr5:141670175-141684804	pLKO-E2	pLKO+E2	NOTEST	0	0.0532069	1,79769e+308	1,79769e+308	0.267218	1	no
SPTLC3	SPTLC3	SPTLC3	chr20:12937626-13095411	pLKO-E2	pLKO+E2	NOTEST	0	0.0144322	1,79769e+308	1,79769e+308	0.215688	1	no
SRL	SRL	SRL	chr16:4179375-4232082	pLKO-E2	pLKO+E2	NOTEST	0	0.0303556	1,79769e+308	1,79769e+308	0.274033	1	no
SRMS	SRMS	SRMS	chr20:61642606-61649301	pLKO-E2	pLKO+E2	NOTEST	0	0.02569	1,79769e+308	1,79769e+308	0.28639	1	no
SRPX	SRPX	SRPX	chrX:37893531-37965121	pLKO-E2	pLKO+E2	NOTEST	0	0.00359613	1,79769e+308	1,79769e+308	0.445969	1	no
SSC5D	SSC5D	SSC5D	chr19:60691681-60722278	pLKO-E2	pLKO+E2	NOTEST	0	0.00206016	1,79769e+308	1,79769e+308	0.408088	1	no
SSTR5	SSTR5	SSTR5	chr16:1054082-1071455	pLKO-E2	pLKO+E2	NOTEST	0	0.0691414	1,79769e+308	1,79769e+308	0.272817	1	no
ST3GAL5	ST3GAL5	ST3GAL5	chr2:85919781-85969668	pLKO-E2	pLKO+E2	NOTEST	0	0.106964	1,79769e+308	1,79769e+308	0.243666	1	no
STAB1	STAB1	STAB1	chr3:52504395-52544133	pLKO-E2	pLKO+E2	NOTEST	0	0.000857922	1,79769e+308	1,79769e+308	0.491975	1	no
STAB2	STAB2	STAB2	chr12:102505198-102684632	pLKO-E2	pLKO+E2	NOTEST	0	0.0554259	1,79769e+308	1,79769e+308	0.253131	1	no
STON1-GTF2A1L	STON1-GTF2A1L	STON1-GTF2A1L	chr2:48610567-48857160	pLKO-E2	pLKO+E2	NOTEST	0	0.152734	1,79769e+308	1,79769e+308	0.314428	1	no
STRADB	STRADB	STRADB	chr2:202024636-202053819	pLKO-E2	pLKO+E2	NOTEST	0	0.17624	1,79769e+308	1,79769e+308	0.262398	1	no
STXBP5L	STXBP5L	STXBP5L	chr3:122109739-122626298	pLKO-E2	pLKO+E2	NOTEST	0	0.00464423	1,79769e+308	1,79769e+308	0.284747	1	no
SULT1C2	SULT1C2	SULT1C2	chr2:108271526-108292803	pLKO-E2	pLKO+E2	NOTEST	0	0.00935126	1,79769e+308	1,79769e+308	0.330743	1	no
SUMO4	SUMO4	SUMO4	chr6:149681128-149774440	pLKO-E2	pLKO+E2	NOTEST	0	0.0421062	1,79769e+308	1,79769e+308	0.476886	1	no
SUSD5	SUSD5	SUSD5	chr3:33166540-33235711	pLKO-E2	pLKO+E2	NOTEST	0	0.0252611	1,79769e+308	1,79769e+308	0.274544	1	no
SYBU	SYBU	SYBU	chr8:110655580-110773196	pLKO-E2	pLKO+E2	NOTEST	0	0.145699	1,79769e+308	1,79769e+308	0.257043	1	no
SYCE2	SYCE2	SYCE2	chr19:12862973-12891086	pLKO-E2	pLKO+E2	OK	0	0.370073	1,79769e+308	1,79769e+308	0.340848	0.999939	no
SYCP2L	SYCP2L	SYCP2L	chr6:10995049-11082527	pLKO-E2	pLKO+E2	NOTEST	0	0.0208945	1,79769e+308	1,79769e+308	0.278454	1	no
SYCP3	SYCP3	SYCP3	chr12:100615547-100657381	pLKO-E2	pLKO+E2	NOTEST	0	0.129262	1,79769e+308	1,79769e+308	0.430726	1	no
SYN1	SYN1	SYN1	chrX:47305442-47364200	pLKO-E2	pLKO+E2	NOTEST	0	0.00233549	1,79769e+308	1,79769e+308	0.488499	1	no
SYNC	SYNC	SYNC	chr1:32889335-32940948	pLKO-E2	pLKO+E2	OK	0	1.71528	1,79769e+308	1,79769e+308	0.276143	0.999939	no
SYNGR4	SYNGR4	SYNGR4	chr19:53559462-53571446	pLKO-E2	pLKO+E2	NOTEST	0	0.0223524	1,79769e+308	1,79769e+308	0.287727	1	no
SYPL2	SYPL2	SYPL2	chr1:109810622-109826287	pLKO-E2	pLKO+E2	NOTEST	0	0.00368778	1,79769e+308	1,79769e+308	0.286961	1	no
SYT8	SYT8	SYT8	chr11:1812249-1815326	pLKO-E2	pLKO+E2	NOTEST	0	0.0146161	1,79769e+308	1,79769e+308	0.287727	1	no
SYTL5	SYTL5	SYTL5	chrX:37750778-37873017	pLKO-E2	pLKO+E2	OK	0	0.419472	1,79769e+308	1,79769e+308	0.246434	0.999939	no
TACR2	TACR2	TACR2	chr10:70833963-70846680	pLKO-E2	pLKO+E2	OK	0	0.342577	1,79769e+308	1,79769e+308	0.245922	0.999939	no
TAPBPL	TAPBPL	TAPBPL	chr12:6431437-6450104	pLKO-E2	pLKO+E2	OK	0	0.2638	1,79769e+308	1,79769e+308	0.318263	0.999939	no
TAS1R3	TAS1R3	TAS1R3	chr1_random:266953-270068	pLKO-E2	pLKO+E2	NOTEST	0	0.00292634	1,79769e+308	1,79769e+308	0.31485	1	no
TAS2R13	TAS2R13	TAS2R13	chr12:10889714-11216990	pLKO-E2	pLKO+E2	NOTEST	0	0.0169017	1,79769e+308	1,79769e+308	0.468735	1	no
TAS2R3	TAS2R3	TAS2R3	chr7:141110365-141111466	pLKO-E2	pLKO+E2	NOTEST	0	0.189072	1,79769e+308	1,79769e+308	0.271162	1	no
TAS2R4	TAS2R4	TAS2R4	chr7:141124757-141125657	pLKO-E2	pLKO+E2	OK	0	0.779256	1,79769e+308	1,79769e+308	0.254307	0.999939	no
TAS2R43	TAS2R43	TAS2R43	chr12:10889714-11216990	pLKO-E2	pLKO+E2	OK	0	0.368054	1,79769e+308	1,79769e+308	0.395389	0.999939	no
TAS2R5	TAS2R5	TAS2R5	chr7:141136485-141137635	pLKO-E2	pLKO+E2	NOTEST	0	0.107546	1,79769e+308	1,79769e+308	0.27727	1	no
TBR1	TBR1	TBR1	chr2:161980865-161989819	pLKO-E2	pLKO+E2	NOTEST	0	0.00246369	1,79769e+308	1,79769e+308	0.31485	1	no
TBX19	TBX19	TBX19	chr1:166516901-166550288	pLKO-E2	pLKO+E2	NOTEST	0	0.0682805	1,79769e+308	1,79769e+308	0.271162	1	no
TBX22	TBX22	TBX22	chrX:79156910-79173924	pLKO-E2	pLKO+E2	OK	0	0.412128	1,79769e+308	1,79769e+308	0.312231	0.999939	no
TCAP	TCAP	TCAP	chr17:35075124-35076333	pLKO-E2	pLKO+E2	NOTEST	0	0.0631214	1,79769e+308	1,79769e+308	0.283952	1	no
TCEAL2	TCEAL2	TCEAL2	chrX:101267315-101269340	pLKO-E2	pLKO+E2	NOTEST	0	0.0076651	1,79769e+308	1,79769e+308	0.286961	1	no
TEDDM1	TEDDM1	TEDDM1	chr1:180633874-180636374	pLKO-E2	pLKO+E2	NOTEST	0	0.117725	1,79769e+308	1,79769e+308	0.265503	1	no
TEKT4	TEKT4	TEKT4	chr2:94898156-94976814	pLKO-E2	pLKO+E2	OK	0	0.406059	1,79769e+308	1,79769e+308	0.284028	0.999939	no
TESC	TESC	TESC	chr12:115961110-116021634	pLKO-E2	pLKO+E2	OK	0	6.14735	1,79769e+308	1,79769e+308	0.159772	0.999939	no
TFF2	TFF2	TFF2	chr21:42639535-42644277	pLKO-E2	pLKO+E2	OK	0	0.547439	1,79769e+308	1,79769e+308	0.265176	0.999939	no
TGFA	TGFA	TGFA	chr2:70527919-70634655	pLKO-E2	pLKO+E2	NOTEST	0	0.0178719	1,79769e+308	1,79769e+308	0.288444	1	no
TGFBR2	TGFBR2	TGFBR2	chr3:30622997-30710637	pLKO-E2	pLKO+E2	NOTEST	0	0.0493029	1,79769e+308	1,79769e+308	0.268619	1	no
TGM1	TGM1	TGM1	chr14:23788159-23802256	pLKO-E2	pLKO+E2	NOTEST	0	0.00387128	1,79769e+308	1,79769e+308	0.286961	1	no
TGM2	TGM2	TGM2	chr20:36190277-36227114	pLKO-E2	pLKO+E2	OK	0	0.267728	1,79769e+308	1,79769e+308	0.307046	0.999939	no
TH	TH	TH	chr11:2141734-2149611	pLKO-E2	pLKO+E2	NOTEST	0	0.0834448	1,79769e+308	1,79769e+308	0.278298	1	no
THBS2	THBS2	THBS2	chr6:169357799-169396062	pLKO-E2	pLKO+E2	NOTEST	0	0.0467078	1,79769e+308	1,79769e+308	0.263298	1	no
THRSP	THRSP	THRSP	chr11:77404408-77468913	pLKO-E2	pLKO+E2	NOTEST	0	0.0295546	1,79769e+308	1,79769e+308	0.462512	1	no
TIAM2	TIAM2	TIAM2	chr6:155453114-155677309	pLKO-E2	pLKO+E2	NOTEST	0	0.00754954	1,79769e+308	1,79769e+308	0.492264	1	no
TIGD3	TIGD3	TIGD3	chr11:64878857-64881658	pLKO-E2	pLKO+E2	NOTEST	0	0.0412446	1,79769e+308	1,79769e+308	0.280617	1	no
TINAGL1	TINAGL1	TINAGL1	chr1:31814672-31825874	pLKO-E2	pLKO+E2	NOTEST	0	0.0147611	1,79769e+308	1,79769e+308	0.326442	1	no
TLR5	TLR5	TLR5	chr1:221349370-221383247	pLKO-E2	pLKO+E2	NOTEST	0	0.0203532	1,79769e+308	1,79769e+308	0.279069	1	no
TLX1NB	TLX1NB	TLX1NB	chr10:102839067-102880893	pLKO-E2	pLKO+E2	NOTEST	0	0.00604805	1,79769e+308	1,79769e+308	0.286961	1	no
TMCC3	TMCC3	TMCC3	chr12:93485030-93568455	pLKO-E2	pLKO+E2	NOTEST	0	0.0527273	1,79769e+308	1,79769e+308	0.263602	1	no
TMED7-TICAM2	TMED7-TICAM2	TMED7-TICAM2	chr5:114942237-114989775	pLKO-E2	pLKO+E2	OK	0	0.500243	1,79769e+308	1,79769e+308	0.485547	0.999939	no
TMEFF1	TMEFF1	TMEFF1	chr9:102229315-102379739	pLKO-E2	pLKO+E2	NOTEST	0	0.0999404	1,79769e+308	1,79769e+308	0.37997	1	no
TMEM151B	TMEM151B	TMEM151B	chr6:44346457-44355160	pLKO-E2	pLKO+E2	NOTEST	0	0.00163468	1,79769e+308	1,79769e+308	0.31485	1	no
TMEM171	TMEM171	TMEM171	chr5:72452143-72463400	pLKO-E2	pLKO+E2	OK	0	0.382801	1,79769e+308	1,79769e+308	0.258709	0.999939	no
TMEM204	TMEM204	TMEM204	chr16:1483352-1602110	pLKO-E2	pLKO+E2	NOTEST	0	0.0169487	1,79769e+308	1,79769e+308	0.475471	1	no
TMEM232	TMEM232	TMEM232	chr5:109783096-110090349	pLKO-E2	pLKO+E2	NOTEST	0	0.0478189	1,79769e+308	1,79769e+308	0.272554	1	no
TMEM55A	TMEM55A	TMEM55A	chr8:92075674-92122379	pLKO-E2	pLKO+E2	NOTEST	0	0.00361015	1,79769e+308	1,79769e+308	0.31485	1	no
TMEM59L	TMEM59L	TMEM59L	chr19:18584681-18592849	pLKO-E2	pLKO+E2	NOTEST	0	0.0171165	1,79769e+308	1,79769e+308	0.28703	1	no
TMEM61	TMEM61	TMEM61	chr1:55219052-55230554	pLKO-E2	pLKO+E2	OK	0	0.71951	1,79769e+308	1,79769e+308	0.252899	0.999939	no
TMEM92	TMEM92	TMEM92	chr17:45703765-45713845	pLKO-E2	pLKO+E2	OK	0	0.622996	1,79769e+308	1,79769e+308	0.274733	0.999939	no
TMPRSS11A	TMPRSS11A	TMPRSS11A	chr4:68458613-68511827	pLKO-E2	pLKO+E2	NOTEST	0	0.0351746	1,79769e+308	1,79769e+308	0.283962	1	no
TMPRSS11B	TMPRSS11B	TMPRSS11B	chr4:68774965-68794007	pLKO-E2	pLKO+E2	NOTEST	0	0.00272123	1,79769e+308	1,79769e+308	0.31485	1	no
TMPRSS4	TMPRSS4	TMPRSS4	chr11:117391696-117495766	pLKO-E2	pLKO+E2	NOTEST	0	0.0885551	1,79769e+308	1,79769e+308	0.26235	1	no
TMX2-CTNND1	TMX2-CTNND1	TMX2-CTNND1	chr11:57236570-57343228	pLKO-E2	pLKO+E2	OK	0	4.59607	1,79769e+308	1,79769e+308	0.243973	0.999939	no
TNFRSF18	TNFRSF18	TNFRSF18	chr1:1128750-1131952	pLKO-E2	pLKO+E2	NOTEST	0	0.00943136	1,79769e+308	1,79769e+308	0.438679	1	no
TNNI1	TNNI1	TNNI1	chr1:199639517-199657497	pLKO-E2	pLKO+E2	NOTEST	0	0.0823776	1,79769e+308	1,79769e+308	0.253364	1	no
TP73-AS1	TP73-AS1	TP73-AS1	chr1:3558988-3653797	pLKO-E2	pLKO+E2	NOTEST	0	0.00827476	1,79769e+308	1,79769e+308	0.452558	1	no
TPK1	TPK1	TPK1	chr7:143779966-144164079	pLKO-E2	pLKO+E2	NOTEST	0	0.168301	1,79769e+308	1,79769e+308	0.25465	1	no
TRIM17	TRIM17	TRIM17	chr1:226662258-226671206	pLKO-E2	pLKO+E2	NOTEST	0	0.0305174	1,79769e+308	1,79769e+308	0.283731	1	no
TRIM31	TRIM31	TRIM31	chr6_qbl_hap2:1317586-1327774	pLKO-E2	pLKO+E2	NOTEST	0	0.0132885	1,79769e+308	1,79769e+308	0.28703	1	no
TRIM9	TRIM9	TRIM9	chr14:50511730-50632172	pLKO-E2	pLKO+E2	NOTEST	0	0.0291111	1,79769e+308	1,79769e+308	0.248061	1	no
TSPY26P	TSPY26P	TSPY26P	chr20:30240609-30241824	pLKO-E2	pLKO+E2	NOTEST	0	0.0329494	1,79769e+308	1,79769e+308	0.28639	1	no
TSPYL6	TSPYL6	TSPYL6	chr2:54195913-54385939	pLKO-E2	pLKO+E2	NOTEST	0	0.0335266	1,79769e+308	1,79769e+308	0.377221	1	no
TSSK3	TSSK3	TSSK3	chr1:32600448-32602511	pLKO-E2	pLKO+E2	NOTEST	0	0.129889	1,79769e+308	1,79769e+308	0.273038	1	no
TTC16	TTC16	TTC16	chr9:129518178-129537449	pLKO-E2	pLKO+E2	NOTEST	0	0.00204083	1,79769e+308	1,79769e+308	0.484959	1	no
TTC18	TTC18	TTC18	chr10:74677130-74788623	pLKO-E2	pLKO+E2	NOTEST	0	0.0836264	1,79769e+308	1,79769e+308	0.434518	1	no
TTC21A	TTC21A	TTC21A	chr3:39124155-39155398	pLKO-E2	pLKO+E2	NOTEST	0	0.0160139	1,79769e+308	1,79769e+308	0.285195	1	no
TTC36	TTC36	TTC36	chr11:117903419-117906950	pLKO-E2	pLKO+E2	NOTEST	0	0.00926061	1,79769e+308	1,79769e+308	0.31485	1	no
TTLL10	TTLL10	TTLL10	chr1:1099148-1123176	pLKO-E2	pLKO+E2	NOTEST	0	0.00638005	1,79769e+308	1,79769e+308	0.361826	1	no
TTLL6	TTLL6	TTLL6	chr17:44194591-44249468	pLKO-E2	pLKO+E2	NOTEST	0	0.0136392	1,79769e+308	1,79769e+308	0.28644	1	no
TTLL9	TTLL9	TTLL9	chr20:29922165-29994519	pLKO-E2	pLKO+E2	NOTEST	0	0.0181591	1,79769e+308	1,79769e+308	0.283952	1	no
TUBB2A	TUBB2A	TUBB2A	chr6:3098900-3102782	pLKO-E2	pLKO+E2	NOTEST	0	0.0481353	1,79769e+308	1,79769e+308	0.223692	1	no
TUBB2B	TUBB2B	TUBB2B	chr6:3169493-3172967	pLKO-E2	pLKO+E2	OK	0	0.725808	1,79769e+308	1,79769e+308	0.22002	0.999939	no
TXLNB	TXLNB	TXLNB	chr6:139602891-139654901	pLKO-E2	pLKO+E2	NOTEST	0	0.00101491	1,79769e+308	1,79769e+308	0.31485	1	no
TYMP	TYMP	TYMP	chr22:49293510-49315380	pLKO-E2	pLKO+E2	NOTEST	0	0.100821	1,79769e+308	1,79769e+308	0.430405	1	no
UBA7	UBA7	UBA7	chr3:49817641-49826395	pLKO-E2	pLKO+E2	NOTEST	0	0.0159892	1,79769e+308	1,79769e+308	0.282439	1	no
UNC5B	UNC5B	UNC5B	chr10:72642297-72732641	pLKO-E2	pLKO+E2	NOTEST	0	0.0944589	1,79769e+308	1,79769e+308	0.250702	1	no
UNC5CL	UNC5CL	UNC5CL	chr6:41102617-41114916	pLKO-E2	pLKO+E2	NOTEST	0	0.00700379	1,79769e+308	1,79769e+308	0.287727	1	no
UNCX	UNCX	UNCX	chr7:1239179-1243139	pLKO-E2	pLKO+E2	NOTEST	0	0.0265484	1,79769e+308	1,79769e+308	0.28639	1	no
UPK3B	UPK3B	UPK3B	chr7:75977680-75995135	pLKO-E2	pLKO+E2	NOTEST	0	0.018347	1,79769e+308	1,79769e+308	0.329247	1	no
UPK3BL	UPK3BL	UPK3BL	chr7:101965370-102099412	pLKO-E2	pLKO+E2	OK	0	0.31316	1,79769e+308	1,79769e+308	0.276231	0.999939	no
USH1G	USH1G	USH1G	chr17:70423770-70430946	pLKO-E2	pLKO+E2	NOTEST	0	0.103385	1,79769e+308	1,79769e+308	0.232539	1	no
VASH2	VASH2	VASH2	chr1:211190509-211231550	pLKO-E2	pLKO+E2	NOTEST	0	0.00388894	1,79769e+308	1,79769e+308	0.369685	1	no
VEPH1	VEPH1	VEPH1	chr3:158460225-158704109	pLKO-E2	pLKO+E2	NOTEST	0	0.125057	1,79769e+308	1,79769e+308	0.279899	1	no
VPS37D	VPS37D	VPS37D	chr7:72720109-72724376	pLKO-E2	pLKO+E2	NOTEST	0	0.120091	1,79769e+308	1,79769e+308	0.2767	1	no
VSTM2L	VSTM2L	VSTM2L	chr20:35964912-36007161	pLKO-E2	pLKO+E2	NOTEST	0	0.216067	1,79769e+308	1,79769e+308	0.264853	1	no
VSTM4	VSTM4	VSTM4	chr10:49892338-49993565	pLKO-E2	pLKO+E2	NOTEST	0	0.00394101	1,79769e+308	1,79769e+308	0.312654	1	no
VTN	VTN	VTN	chr17:23718425-23721500	pLKO-E2	pLKO+E2	NOTEST	0	0.0185163	1,79769e+308	1,79769e+308	0.28639	1	no
VWA7	VWA7	VWA7	chr6_cox_hap1:3179464-3191186	pLKO-E2	pLKO+E2	NOTEST	0	0.0179045	1,79769e+308	1,79769e+308	0.283952	1	no
VWF	VWF	VWF	chr12:5928300-6104097	pLKO-E2	pLKO+E2	NOTEST	0	0.0757417	1,79769e+308	1,79769e+308	0.242688	1	no
WAS	WAS	WAS	chrX:48427129-48434761	pLKO-E2	pLKO+E2	NOTEST	0	0.103834	1,79769e+308	1,79769e+308	0.267213	1	no
WBSCR28	WBSCR28	WBSCR28	chr7:72913424-72918159	pLKO-E2	pLKO+E2	NOTEST	0	0.193468	1,79769e+308	1,79769e+308	0.276144	1	no
WFDC2	WFDC2	WFDC2	chr20:43531807-43543586	pLKO-E2	pLKO+E2	OK	0	1.80159	1,79769e+308	1,79769e+308	0.248141	0.999939	no
WISP2	WISP2	WISP2	chr20:42777298-42789866	pLKO-E2	pLKO+E2	OK	0	0.721176	1,79769e+308	1,79769e+308	0.248234	0.999939	no
WNK3	WNK3	WNK3	chrX:54235980-54401163	pLKO-E2	pLKO+E2	NOTEST	0	0.0379644	1,79769e+308	1,79769e+308	0.257991	1	no
WNK4	WNK4	WNK4	chr17:38186174-38202610	pLKO-E2	pLKO+E2	NOTEST	0	0.119288	1,79769e+308	1,79769e+308	0.253364	1	no
WNT5A	WNT5A	WNT5A	chr3:55474782-55496710	pLKO-E2	pLKO+E2	NOTEST	0	0.00450657	1,79769e+308	1,79769e+308	0.328054	1	no
XG	XG	XG	chrX:2680092-2744541	pLKO-E2	pLKO+E2	NOTEST	0	0.0025747	1,79769e+308	1,79769e+308	0.446188	1	no
XKRX	XKRX	XKRX	chrX:100055086-100070554	pLKO-E2	pLKO+E2	NOTEST	0	0.106017	1,79769e+308	1,79769e+308	0.2627	1	no
ZAP70	ZAP70	ZAP70	chr2:97696462-97722755	pLKO-E2	pLKO+E2	NOTEST	0	0.0242757	1,79769e+308	1,79769e+308	0.299033	1	no
ZCCHC18	ZCCHC18	ZCCHC18	chrX:103230553-103288364	pLKO-E2	pLKO+E2	NOTEST	0	0.00205577	1,79769e+308	1,79769e+308	0.446616	1	no
ZEB2	ZEB2	ZEB2	chr2:144858411-144994936	pLKO-E2	pLKO+E2	NOTEST	0	0.00270294	1,79769e+308	1,79769e+308	0.312322	1	no
ZFAT-AS1	ZFAT-AS1	ZFAT-AS1	chr8:135559212-135794474	pLKO-E2	pLKO+E2	NOTEST	0	0.108513	1,79769e+308	1,79769e+308	0.487748	1	no
ZFP112	ZFP112	ZFP112	chr19:49522545-49552696	pLKO-E2	pLKO+E2	NOTEST	0	0.0536507	1,79769e+308	1,79769e+308	0.259653	1	no
ZHX1-C8ORF76	ZHX1-C8ORF76	ZHX1-C8ORF76	chr8:124301376-124356962	pLKO-E2	pLKO+E2	OK	0	2.74596	1,79769e+308	1,79769e+308	0.407526	0.999939	no
ZMAT4	ZMAT4	ZMAT4	chr8:40507267-40874500	pLKO-E2	pLKO+E2	NOTEST	0	0.129932	1,79769e+308	1,79769e+308	0.240445	1	no
ZMYND15	ZMYND15	ZMYND15	chr17:4590067-4596159	pLKO-E2	pLKO+E2	NOTEST	0	0.052611	1,79769e+308	1,79769e+308	0.260625	1	no
ZNF155	ZNF155	ZNF155	chr19:49180194-49194317	pLKO-E2	pLKO+E2	NOTEST	0	0.125913	1,79769e+308	1,79769e+308	0.2613	1	no
ZNF224	ZNF224	ZNF224	chr19:49290321-49309176	pLKO-E2	pLKO+E2	NOTEST	0	0.00323348	1,79769e+308	1,79769e+308	0.32099	1	no
ZNF257	ZNF257	ZNF257	chr19:22027105-22065743	pLKO-E2	pLKO+E2	NOTEST	0	0.00209715	1,79769e+308	1,79769e+308	0.31485	1	no
ZNF354C	ZNF354C	ZNF354C	chr5:178420212-178440297	pLKO-E2	pLKO+E2	NOTEST	0	0.0267318	1,79769e+308	1,79769e+308	0.281026	1	no
ZNF415	ZNF415	ZNF415	chr19:58302943-58327985	pLKO-E2	pLKO+E2	NOTEST	0	0.0115697	1,79769e+308	1,79769e+308	0.32964	1	no
ZNF461	ZNF461	ZNF461	chr19:41820122-41849579	pLKO-E2	pLKO+E2	NOTEST	0	0.0101612	1,79769e+308	1,79769e+308	0.251259	1	no
ZNF518B	ZNF518B	ZNF518B	chr4:10050601-10068130	pLKO-E2	pLKO+E2	NOTEST	0	0.00360036	1,79769e+308	1,79769e+308	0.28703	1	no
ZNF528	ZNF528	ZNF528	chr19:57592932-57613469	pLKO-E2	pLKO+E2	NOTEST	0	0.0256851	1,79769e+308	1,79769e+308	0.27797	1	no
ZNF547	ZNF547	ZNF547	chr19:62566690-62582737	pLKO-E2	pLKO+E2	NOTEST	0	0.17897	1,79769e+308	1,79769e+308	0.246192	1	no
ZNF626	ZNF626	ZNF626	chr19:20594584-20636242	pLKO-E2	pLKO+E2	NOTEST	0	0.10548	1,79769e+308	1,79769e+308	0.280155	1	no
ZNF673	ZNF673	ZNF673	chrX:46191567-46219018	pLKO-E2	pLKO+E2	OK	0	3.40533	1,79769e+308	1,79769e+308	0.202949	0.999939	no
ZNF682	ZNF682	ZNF682	chr19:19976226-20011277	pLKO-E2	pLKO+E2	NOTEST	0	0.00424004	1,79769e+308	1,79769e+308	0.3693	1	no
ZNF724P	ZNF724P	ZNF724P	chr19:23198446-23225012	pLKO-E2	pLKO+E2	OK	0	0.368256	1,79769e+308	1,79769e+308	0.271613	0.999939	no
ZNF774	ZNF774	ZNF774	chr15:88696480-88705719	pLKO-E2	pLKO+E2	OK	0	0.280389	1,79769e+308	1,79769e+308	0.251754	0.999939	no
ZNF883	ZNF883	ZNF883	chr9:114799220-114814293	pLKO-E2	pLKO+E2	NOTEST	0	0.200505	1,79769e+308	1,79769e+308	0.256841	1	no
ZNF92	ZNF92	ZNF92	chr7:64476202-64503433	pLKO-E2	pLKO+E2	NOTEST	0	0.0860321	1,79769e+308	1,79769e+308	0.269261	1	no
ZNF99	ZNF99	ZNF99	chr19:22726824-22758813	pLKO-E2	pLKO+E2	NOTEST	0	0.00102759	1,79769e+308	1,79769e+308	0.31485	1	no
ZRANB2-AS1	ZRANB2-AS1	ZRANB2-AS1	chr1:71090623-71319560	pLKO-E2	pLKO+E2	NOTEST	0	0.00621882	1,79769e+308	1,79769e+308	0.488126	1	no
tAKR	tAKR	tAKR	chr10:4903858-4948465	pLKO-E2	pLKO+E2	NOTEST	0	0.00444654	1,79769e+308	1,79769e+308	0.31485	1	no
RASGRP1	RASGRP1	RASGRP1	chr15:36567593-36644299	pLKO-E2	pLKO+E2	OK	0.00181242	3.75218	11.0156	-0.824742	0.409518	0.999939	no
BACE1-AS	BACE1-AS	BACE1-AS	chr11:116608613-116692182	pLKO-E2	pLKO+E2	OK	0.017545	34.1994	10.9287	-0.189963	0.849338	0.999939	no
ADRB1	ADRB1	ADRB1	chr10:115793795-115796657	pLKO-E2	pLKO+E2	OK	0.00372849	6.88277	10.8502	-2.78541	0.00534609	0.999939	no
SMTNL2	SMTNL2	SMTNL2	chr17:4434024-4458363	pLKO-E2	pLKO+E2	OK	0.016309	23.395	10.4863	-2.2902	0.0220095	0.999939	no
ZNF782	ZNF782	ZNF782	chr9:98619093-98656210	pLKO-E2	pLKO+E2	OK	0.00236136	2.60433	10.1071	-2.57093	0.0101427	0.999939	no
RGL4	RGL4	RGL4	chr22:22310674-22389610	pLKO-E2	pLKO+E2	OK	0.00275501	3.00913	10.0931	-0.291134	0.770949	0.999939	no
GPR75-ASB3	GPR75-ASB3	GPR75-ASB3	chr2:53750620-53940674	pLKO-E2	pLKO+E2	OK	0.000912026	0.982614	10.0733	-0.0934142	0.925575	0.999939	no
UCHL1	UCHL1	UCHL1	chr4:40953654-40965203	pLKO-E2	pLKO+E2	OK	0.0209553	17.3928	9.69696	-3.92113	8.81e-05	0.993613	no
LINC00052	LINC00052	LINC00052	chr15:85921163-85923921	pLKO-E2	pLKO+E2	OK	0.00559789	3.37183	9.23443	-2.3086	0.0209656	0.999939	no
ATP6V1C2	ATP6V1C2	ATP6V1C2	chr2:10779225-10870411	pLKO-E2	pLKO+E2	OK	0.00232209	1.27607	9.10207	-0.172524	0.863026	0.999939	no
RAB37	RAB37	RAB37	chr17:70178850-70255069	pLKO-E2	pLKO+E2	OK	0.00348148	1.8435	9.04853	-0.680723	0.496047	0.999939	no
BAGE4	BAGE4	BAGE4	chr21:10042712-10120808	pLKO-E2	pLKO+E2	OK	0.00146882	0.697924	8.89226	-0.118216	0.905897	0.999939	no
KCNC4	KCNC4	KCNC4	chr1:110554858-110578197	pLKO-E2	pLKO+E2	OK	0.00299995	1.30994	8.77034	-0.687679	0.491655	0.999939	no
BAGE	BAGE,BAGE5	BAGE,BAGE5	chr21:10042712-10120808	pLKO-E2	pLKO+E2	OK	0.0161972	6.97808	8.75094	-0.279026	0.780225	0.999939	no
HEG1	HEG1	HEG1	chr3:126167243-126257492	pLKO-E2	pLKO+E2	OK	0.000849959	0.311092	8.51573	-2.10849	0.0349888	0.999939	no
SNORD75	SNORD75	SNORD75	chr1:172099008-172103748	pLKO-E2	pLKO+E2	OK	62.2364	20637.6	8.3733	-0.0987228	0.921358	0.999939	no
QRICH2	QRICH2	QRICH2	chr17:71781724-71815356	pLKO-E2	pLKO+E2	OK	0.00103048	0.288611	8.12966	-1.97412	0.0483677	0.999939	no
ABHD6	ABHD6	ABHD6	chr3:58198298-58255501	pLKO-E2	pLKO+E2	OK	0.00372153	1.01372	8.08954	-2.03172	0.042182	0.999939	no
SLC16A6	SLC16A6	SLC16A6	chr17:63766917-63928595	pLKO-E2	pLKO+E2	OK	0.02485	6.67019	8.06834	-1.15091	0.249771	0.999939	no
HOXC9	HOXC9	HOXC9	chr12:52680143-52683387	pLKO-E2	pLKO+E2	OK	0.00616925	1.64838	8.06174	-1.96178	0.0497875	0.999939	no
AKAP5	AKAP5	AKAP5	chr14:64001969-64010974	pLKO-E2	pLKO+E2	OK	0.00521675	1.35509	8.02102	-3.03125	0.00243546	0.999939	no
MPPED2	MPPED2	MPPED2	chr11:30362615-30564506	pLKO-E2	pLKO+E2	OK	0.0043225	1.07358	7.95635	-0.805729	0.420399	0.999939	no
SNHG15	SNHG15	SNHG15	chr7:44989151-44992784	pLKO-E2	pLKO+E2	OK	0.0134468	3.32172	7.94852	-0.815769	0.414632	0.999939	no
SAPCD1	SAPCD1	SAPCD1	chr6_cox_hap1:3153840-3178718	pLKO-E2	pLKO+E2	LOWDATA	0.0390536	8.92033	7.8355	0	1	1	no
ZNF266	ZNF266	ZNF266	chr19:9384270-9407234	pLKO-E2	pLKO+E2	OK	0.00386523	0.839891	7.7635	-1.13984	0.254353	0.999939	no
LOC100506649	LOC100506649	LOC100506649	chr12:119123476-119187957	pLKO-E2	pLKO+E2	OK	0.0214229	4.5105	7.71799	-0.14176	0.88727	0.999939	no
LOC553103	LOC553103	LOC553103	chr5:131658043-131759205	pLKO-E2	pLKO+E2	OK	0.00506397	1.06396	7.71496	-0.172488	0.863054	0.999939	no
ZNF702P	ZNF702P	ZNF702P	chr19:58163315-58188596	pLKO-E2	pLKO+E2	OK	0.0288034	5.89074	7.67606	-2.8051	0.00503013	0.999939	no
SCNN1G	SCNN1G	SCNN1G	chr16:23101540-23135701	pLKO-E2	pLKO+E2	OK	0.0244169	4.88308	7.64377	-2.84727	0.00440965	0.999939	no
NIPAL1	NIPAL1	NIPAL1	chr4:47713547-47733837	pLKO-E2	pLKO+E2	OK	0.0443505	8.65848	7.60902	-3.00107	0.0026903	0.999939	no
ZNF565	ZNF565	ZNF565	chr19:41365026-41421515	pLKO-E2	pLKO+E2	OK	0.00723408	1.39989	7.59629	-0.245663	0.805943	0.999939	no
PLA2G4C	PLA2G4C	PLA2G4C	chr19:53242911-53305921	pLKO-E2	pLKO+E2	OK	0.00219824	0.42338	7.58946	-0.44905	0.653395	0.999939	no
CCBP2	CCBP2	CCBP2	chr3:42825967-42883779	pLKO-E2	pLKO+E2	OK	0.00731382	1.35831	7.53697	-2.44855	0.0143434	0.999939	no
C14orf79	C14orf79	C14orf79	chr14:104523660-104532900	pLKO-E2	pLKO+E2	OK	0.083523	15.1102	7.49913	-2.82989	0.00465647	0.999939	no
RGS16	RGS16	RGS16	chr1:180834380-180840171	pLKO-E2	pLKO+E2	OK	0.00575474	1.04098	7.49897	-2.47095	0.0134755	0.999939	no
C3orf67	C3orf67	C3orf67	chr3:58702776-59010755	pLKO-E2	pLKO+E2	OK	0.0102394	1.8169	7.47121	-2.72143	0.00649998	0.999939	no
SLC12A4	SLC12A4	SLC12A4	chr16:66531287-66560098	pLKO-E2	pLKO+E2	OK	0.00183885	0.321864	7.4515	-0.387023	0.698739	0.999939	no
MITF	MITF	MITF	chr3:69871275-70100178	pLKO-E2	pLKO+E2	OK	0.00195418	0.324383	7.37499	-0.442327	0.658252	0.999939	no
ZNF614	ZNF614	ZNF614	chr19:57208388-57223492	pLKO-E2	pLKO+E2	OK	0.00162579	0.264103	7.34382	-1.74498	0.0809886	0.999939	no
RUSC2	RUSC2	RUSC2	chr9:35480006-35553896	pLKO-E2	pLKO+E2	OK	0.00637953	1.01835	7.31857	-1.80105	0.0716948	0.999939	no
NXN	NXN	NXN	chr17:649302-829748	pLKO-E2	pLKO+E2	OK	0.0123449	1.95456	7.30679	-1.78685	0.0739622	0.999939	no
OBFC2A	OBFC2A	OBFC2A	chr2:192251042-192261493	pLKO-E2	pLKO+E2	OK	0.00323571	0.480664	7.2148	-0.534688	0.592866	0.999939	no
KIF5A	KIF5A	KIF5A	chr12:56230113-56264821	pLKO-E2	pLKO+E2	NOTEST	0.001096	0.155245	7.14615	-1.68579	0.0918362	1	no
CHAC2	CHAC2	CHAC2	chr2:53750620-53940674	pLKO-E2	pLKO+E2	OK	0.045783	6.471	7.14303	-0.384051	0.700941	0.999939	no
MMP24	MMP24	MMP24	chr20:33278116-33328218	pLKO-E2	pLKO+E2	OK	0.0065439	0.913167	7.12458	-2.68646	0.00722145	0.999939	no
SEMA3G	SEMA3G	SEMA3G	chr3:52442307-52454083	pLKO-E2	pLKO+E2	OK	0.0138588	1.9303	7.12188	-2.65154	0.00801265	0.999939	no
ITGA10	ITGA10	ITGA10	chr1:144236346-144255225	pLKO-E2	pLKO+E2	OK	0.0051733	0.697894	7.07578	-2.54077	0.0110607	0.999939	no
TPO	TPO	TPO	chr2:1396239-1525506	pLKO-E2	pLKO+E2	OK	0.0555927	7.37351	7.05131	-2.4359	0.0148547	0.999939	no
CTSL2	CTSL2	CTSL2	chr9:98831779-98841746	pLKO-E2	pLKO+E2	NOTEST	0.00181622	0.23212	6.99779	-0.519452	0.603445	1	no
CD40LG	CD40LG	CD40LG	chrX:135558001-135570215	pLKO-E2	pLKO+E2	OK	0.00450867	0.562424	6.96281	-1.64254	0.100478	0.999939	no
GPR173	GPR173	GPR173	chrX:53095230-53126521	pLKO-E2	pLKO+E2	OK	0.010627	1.29896	6.93348	-2.51278	0.0119784	0.999939	no
SPA17	SPA17	SPA17	chr11:123997951-124069897	pLKO-E2	pLKO+E2	OK	0.153607	18.4834	6.91084	-0.162856	0.870632	0.999939	no
BRSK2	BRSK2	BRSK2	chr11:1367704-1440495	pLKO-E2	pLKO+E2	OK	0.0131372	1.53665	6.86999	-1.83111	0.0670843	0.999939	no
IL28RA	IL28RA	IL28RA	chr1:24353233-24386352	pLKO-E2	pLKO+E2	OK	0.0275792	3.18251	6.85044	-2.64326	0.00821121	0.999939	no
PRDM5	PRDM5	PRDM5	chr4:121835378-122063463	pLKO-E2	pLKO+E2	OK	0.00243201	0.27176	6.80404	-1.67409	0.0941124	0.999939	no
LOC100128398	LOC100128398	LOC100128398	chr19:63180252-63210386	pLKO-E2	pLKO+E2	OK	0.00510137	0.558028	6.77331	-0.313752	0.75371	0.999939	no
C2orf81	C2orf81	C2orf81	chr2:74494810-74498352	pLKO-E2	pLKO+E2	OK	0.0232707	2.52595	6.76217	-2.54386	0.0109635	0.999939	no
FAM135A	FAM135A	FAM135A	chr6:71179827-71327598	pLKO-E2	pLKO+E2	OK	0.00421071	0.454666	6.7546	-1.37775	0.168279	0.999939	no
ZNF763	ZNF763	ZNF763	chr19:11936868-11952198	pLKO-E2	pLKO+E2	OK	0.00232087	0.250405	6.75345	-1.57287	0.11575	0.999939	no
PCDHB14	PCDHB14	PCDHB14	chr5:140583261-140586045	pLKO-E2	pLKO+E2	OK	0.00328094	0.352965	6.74927	-1.58997	0.111841	0.999939	no
HAS3	HAS3	HAS3	chr16:67696967-67723994	pLKO-E2	pLKO+E2	OK	0.0309568	3.31759	6.74373	-0.518004	0.604455	0.999939	no
DUSP19	DUSP19	DUSP19	chr2:183651531-183672967	pLKO-E2	pLKO+E2	OK	0.0228791	2.44209	6.73794	-2.19738	0.0279935	0.999939	no
WNT4	WNT4	WNT4	chr1:22316384-22342106	pLKO-E2	pLKO+E2	NOTEST	0.00208334	0.222207	6.73686	-1.58577	0.112791	1	no
LOC100507086	LOC100507086	LOC100507086	chr3:198253827-198515018	pLKO-E2	pLKO+E2	OK	0.00626979	0.653518	6.70367	-0.117608	0.906378	0.999939	no
P4HA2	P4HA2	P4HA2	chr5:131556202-131591455	pLKO-E2	pLKO+E2	OK	0.00577508	0.585776	6.66437	-0.802067	0.422514	0.999939	no
EGR3	EGR3	EGR3	chr8:22601118-22606760	pLKO-E2	pLKO+E2	OK	0.0501022	5.07808	6.66327	-2.35486	0.0185296	0.999939	no
GMPR	GMPR	GMPR	chr6:16346789-16403759	pLKO-E2	pLKO+E2	OK	0.00452329	0.446234	6.62428	-1.56527	0.117519	0.999939	no
C9orf117	C9orf117	C9orf117	chr9:129509091-129517757	pLKO-E2	pLKO+E2	NOTEST	0.00239801	0.234384	6.61089	-0.670154	0.50276	1	no
CYP2A6	CYP2A6	CYP2A6	chr19:46041282-46048192	pLKO-E2	pLKO+E2	OK	0.00456582	0.442617	6.59904	-1.5471	0.121839	0.999939	no
ADORA1	ADORA1	ADORA1	chr1:201363458-201403156	pLKO-E2	pLKO+E2	OK	0.0653009	6.30638	6.59357	-2.43275	0.0149848	0.999939	no
FLJ46257	FLJ46257	FLJ46257	chr22:46395455-46405982	pLKO-E2	pLKO+E2	OK	0.00412654	0.395016	6.58083	-2.05588	0.039794	0.999939	no
CR2	CR2	CR2	chr1:205694267-205729863	pLKO-E2	pLKO+E2	OK	0.0242625	2.31151	6.57396	-2.11815	0.0341621	0.999939	no
LOC148189	LOC148189	LOC148189	chr19:32973240-32976688	pLKO-E2	pLKO+E2	OK	0.00714979	0.679659	6.57077	-1.54573	0.122171	0.999939	no
LOXL2	LOXL2	LOXL2	chr8:23210354-23317667	pLKO-E2	pLKO+E2	NOTEST	0.00208488	0.192827	6.5312	-0.669614	0.503104	1	no
SDHAP1	SDHAP1	SDHAP1	chr3:197171188-197201547	pLKO-E2	pLKO+E2	NOTEST	0.0024075	0.219789	6.51244	-1.52405	0.127495	1	no
SRRM5	SRRM5	SRRM5	chr19:48803215-48815854	pLKO-E2	pLKO+E2	OK	0.00428595	0.389639	6.50638	-0.257061	0.797132	0.999939	no
BMP1	BMP1	BMP1	chr8:22078597-22125785	pLKO-E2	pLKO+E2	OK	0.0304296	2.75839	6.50221	-1.76002	0.0784052	0.999939	no
FAM186B	FAM186B	FAM186B	chr12:48262924-48285700	pLKO-E2	pLKO+E2	NOTEST	0.00155313	0.138547	6.47906	-0.658253	0.510375	1	no
LOC100129175	LOC100129175	LOC100129175	chr2:219575180-219614489	pLKO-E2	pLKO+E2	OK	0.00293235	0.255784	6.44673	-0.653869	0.513196	0.999939	no
C1QL1	C1QL1	C1QL1	chr17:40392586-40401170	pLKO-E2	pLKO+E2	OK	0.0154873	1.33986	6.43485	-1.51375	0.130088	0.999939	no
RIMS4	RIMS4	RIMS4	chr20:42807901-42872393	pLKO-E2	pLKO+E2	OK	0.0199588	1.7101	6.42091	-0.792927	0.427821	0.999939	no
TNFRSF10A	TNFRSF10A	TNFRSF10A	chr8:23104914-23138625	pLKO-E2	pLKO+E2	OK	0.0545231	4.56187	6.38661	-2.47644	0.0132699	0.999939	no
TNFAIP2	TNFAIP2	TNFAIP2	chr14:102662416-102673529	pLKO-E2	pLKO+E2	NOTEST	0.00186763	0.155433	6.37894	-1.49242	0.13559	1	no
CITED4	CITED4	CITED4	chr1:41099314-41100605	pLKO-E2	pLKO+E2	OK	0.0196055	1.61072	6.3603	-1.58396	0.113204	0.999939	no
FANK1	FANK1	FANK1	chr10:127575097-127688151	pLKO-E2	pLKO+E2	OK	0.0194702	1.5864	6.34835	-2.3092	0.0209327	0.999939	no
AIDA	AIDA	AIDA	chr1:220907977-220952487	pLKO-E2	pLKO+E2	NOTEST	0.00251963	0.204799	6.34485	-1.48898	0.136493	1	no
PPP2R3C	PPP2R3C	PPP2R3C	chr14:34624428-34661270	pLKO-E2	pLKO+E2	OK	0.164618	13.255	6.33127	-2.45138	0.0142311	0.999939	no
KCNC1	KCNC1	KCNC1	chr11:17714070-17761178	pLKO-E2	pLKO+E2	OK	0.0122164	0.96093	6.29753	-2.00711	0.0447381	0.999939	no
HERC6	HERC6	HERC6	chr4:89518914-89583272	pLKO-E2	pLKO+E2	OK	0.0449977	3.52094	6.28997	-2.23906	0.0251518	0.999939	no
CD22	CD22	CD22	chr19:40511911-40530104	pLKO-E2	pLKO+E2	NOTEST	0.00253022	0.194826	6.26678	-0.455772	0.648554	1	no
ACCS	ACCS	ACCS	chr11:44044304-44062145	pLKO-E2	pLKO+E2	OK	0.016682	1.27227	6.25297	-1.51423	0.129968	0.999939	no
SLC38A9	SLC38A9	SLC38A9	chr5:54957432-55043920	pLKO-E2	pLKO+E2	OK	0.0539996	4.08445	6.24105	-2.28237	0.0224677	0.999939	no
C9orf43	C9orf43	C9orf43	chr9:115209339-115231700	pLKO-E2	pLKO+E2	NOTEST	0.00315993	0.228998	6.1793	-0.0602072	0.951991	1	no
FBXW4P1	FBXW4P1	FBXW4P1	chr22:21852551-21990224	pLKO-E2	pLKO+E2	OK	0.0396424	2.85994	6.1728	-0.401852	0.687793	0.999939	no
ZC3H12C	ZC3H12C	ZC3H12C	chr11:109469296-109547776	pLKO-E2	pLKO+E2	OK	0.00363352	0.260682	6.16478	-2.17471	0.029652	0.999939	no
BBS5	BBS5	BBS5	chr2:170044251-170071411	pLKO-E2	pLKO+E2	NOTEST	0.00331105	0.237297	6.16326	-1.47921	0.139085	1	no
ZNF517	ZNF517	ZNF517	chr8:145995064-146005333	pLKO-E2	pLKO+E2	OK	0.0158232	1.12208	6.14799	-2.37972	0.0173257	0.999939	no
ANP32A-IT1	ANP32A-IT1	ANP32A-IT1	chr15:66857928-66900315	pLKO-E2	pLKO+E2	NOTEST	0.0027188	0.190924	6.13389	-0.0354701	0.971705	1	no
RBPMS	RBPMS	RBPMS	chr8:30359176-30549276	pLKO-E2	pLKO+E2	OK	0.609902	42.5846	6.12561	-1.04741	0.29491	0.999939	no
PHF7	PHF7	PHF7	chr3:52419566-52432697	pLKO-E2	pLKO+E2	NOTEST	0.00339458	0.235813	6.11827	-0.46007	0.645466	1	no
SLC25A18	SLC25A18	SLC25A18	chr22:16423182-16453647	pLKO-E2	pLKO+E2	OK	0.050148	3.36276	6.06731	-2.43417	0.0149261	0.999939	no
DNAJC24	DNAJC24	DNAJC24	chr11:31347952-31487745	pLKO-E2	pLKO+E2	NOTEST	0.00338176	0.220763	6.02858	-0.604098	0.545778	1	no
NOL3	NOL3	NOL3	chr16:65761905-65775384	pLKO-E2	pLKO+E2	OK	0.0354638	2.30958	6.02514	-0.574625	0.565545	0.999939	no
HSP90B3P	HSP90B3P	HSP90B3P	chr1:91873155-91881923	pLKO-E2	pLKO+E2	OK	0.329612	21.275	6.01225	-2.83541	0.00457667	0.999939	no
SNX24	SNX24	SNX24	chr5:122209058-122372801	pLKO-E2	pLKO+E2	OK	0.0588824	3.78094	6.00477	-2.19138	0.0284241	0.999939	no
CAND2	CAND2	CAND2	chr3:12813170-12851313	pLKO-E2	pLKO+E2	OK	0.00614881	0.393882	6.00131	-1.289	0.197397	0.999939	no
CORO7-PAM16	CORO7-PAM16	CORO7-PAM16	chr16:4330252-4406963	pLKO-E2	pLKO+E2	OK	0.00569166	0.364525	6.00102	-0.296981	0.766481	0.999939	no
ZNF670	ZNF670	ZNF670	chr1:245175471-245308738	pLKO-E2	pLKO+E2	NOTEST	0.00313461	0.200736	6.00087	-0.320134	0.748867	1	no
ATPBD4	ATPBD4	ATPBD4	chr15:33450461-33938494	pLKO-E2	pLKO+E2	OK	0.00430304	0.274377	5.99466	-0.568752	0.569524	0.999939	no
PEX6	PEX6	PEX6	chr6:43036477-43054959	pLKO-E2	pLKO+E2	OK	0.0172272	1.09228	5.98651	-0.905719	0.365084	0.999939	no
MOB2	MOB2	MOB2	chr11:1447260-1742077	pLKO-E2	pLKO+E2	OK	0.0488592	3.08692	5.9814	-0.357016	0.72108	0.999939	no
CSNK1A1P1	CSNK1A1P1	CSNK1A1P1	chr15:34659103-34897999	pLKO-E2	pLKO+E2	OK	0.00410073	0.258394	5.97755	-0.593805	0.552643	0.999939	no
XRCC4	XRCC4	XRCC4	chr5:82409072-82685335	pLKO-E2	pLKO+E2	OK	0.0677205	4.194	5.95259	-0.587214	0.55706	0.999939	no
ZNF573	ZNF573	ZNF573	chr19:42921042-42962070	pLKO-E2	pLKO+E2	OK	0.053199	3.18508	5.90379	-1.91333	0.0557054	0.999939	no
WDR87	WDR87	WDR87	chr19:43067311-43089157	pLKO-E2	pLKO+E2	NOTEST	0.000282515	0.0168144	5.89522	-1.35316	0.176006	1	no
GNB4	GNB4	GNB4	chr3:180596569-180652065	pLKO-E2	pLKO+E2	OK	0.00999106	0.593223	5.89179	-2.07094	0.0383642	0.999939	no
ZNF674	ZNF674	ZNF674	chrX:46242103-46289836	pLKO-E2	pLKO+E2	NOTEST	0.00384408	0.226693	5.88196	-0.689292	0.49064	1	no
LOC100287616	LOC100287616	LOC100287616	chr15:71996861-72031531	pLKO-E2	pLKO+E2	OK	0.00592994	0.349415	5.88078	-0.362225	0.717184	0.999939	no
DBF4B	DBF4B	DBF4B	chr17:40141501-40185162	pLKO-E2	pLKO+E2	OK	0.24306	14.1846	5.86687	-1.64845	0.0992601	0.999939	no
DCAF12L2	DCAF12L2	DCAF12L2	chrX:125125162-125127761	pLKO-E2	pLKO+E2	OK	0.00478122	0.275977	5.85103	-1.3561	0.175068	0.999939	no
GNG13	GNG13	GNG13	chr16:778622-790734	pLKO-E2	pLKO+E2	OK	0.0162963	0.939966	5.84999	-0.26921	0.787768	0.999939	no
SLA2	SLA2	SLA2	chr20:34635289-34708033	pLKO-E2	pLKO+E2	OK	0.00633095	0.357665	5.82004	-0.160294	0.872649	0.999939	no
WDFY3-AS2	WDFY3-AS2	WDFY3-AS2	chr4:86106994-86147192	pLKO-E2	pLKO+E2	OK	0.00596015	0.335737	5.81584	-1.34229	0.179503	0.999939	no
STX10	STX10	STX10	chr19:13116223-13121987	pLKO-E2	pLKO+E2	OK	0.141993	7.98904	5.81413	-2.12541	0.0335524	0.999939	no
PCDH12	PCDH12	PCDH12	chr5:141304713-141318811	pLKO-E2	pLKO+E2	NOTEST	0.00141575	0.0795464	5.81216	-1.34352	0.179103	1	no
ACYP1	ACYP1	ACYP1	chr14:74589680-74600489	pLKO-E2	pLKO+E2	OK	0.0371846	2.07286	5.80078	-0.834738	0.403865	0.999939	no
FOXI3	FOXI3	FOXI3	chr2:88528840-88533168	pLKO-E2	pLKO+E2	OK	0.0112781	0.627177	5.79728	-1.34169	0.179695	0.999939	no
CA8	CA8	CA8	chr8:61263976-61356508	pLKO-E2	pLKO+E2	OK	0.0145051	0.80601	5.79616	-1.96788	0.0490824	0.999939	no
FHL1	FHL1	FHL1	chrX:135056526-135121184	pLKO-E2	pLKO+E2	OK	0.0514179	2.83694	5.78592	-1.96227	0.0497314	0.999939	no
C1QTNF1	C1QTNF1	C1QTNF1	chr17:74526885-74557465	pLKO-E2	pLKO+E2	OK	0.01906	1.04791	5.78083	-1.57331	0.115647	0.999939	no
ZNF630	ZNF630	ZNF630	chrX:47802510-47815969	pLKO-E2	pLKO+E2	OK	0.0146496	0.799996	5.77106	-1.43353	0.151707	0.999939	no
TMEM234	TMEM234	TMEM234	chr1:32454384-32460513	pLKO-E2	pLKO+E2	OK	0.00880776	0.479509	5.76664	-1.4059	0.159752	0.999939	no
CSF1	CSF1	CSF1	chr1:110254755-110275139	pLKO-E2	pLKO+E2	OK	0.0268775	1.46231	5.76571	-1.88065	0.0600195	0.999939	no
FAM161A	FAM161A	FAM161A	chr2:61905486-61934782	pLKO-E2	pLKO+E2	OK	0.0277562	1.50646	5.7622	-1.89506	0.058085	0.999939	no
BSN	BSN	BSN	chr3:49566925-49683986	pLKO-E2	pLKO+E2	OK	0.00689735	0.363799	5.72096	-2.02671	0.0426921	0.999939	no
ZBTB7C	ZBTB7C	ZBTB7C	chr18:43807636-43917678	pLKO-E2	pLKO+E2	NOTEST	0.00168666	0.0867965	5.6854	-1.31164	0.189642	1	no
OPN3	OPN3	OPN3	chr1:239762056-239870324	pLKO-E2	pLKO+E2	OK	0.158693	8.1121	5.67577	-1.35177	0.176448	0.999939	no
ZNF610	ZNF610	ZNF610	chr19:57531309-57562188	pLKO-E2	pLKO+E2	OK	0.00738801	0.376529	5.67143	-0.823739	0.410088	0.999939	no
FN3K	FN3K	FN3K	chr17:78286740-78302362	pLKO-E2	pLKO+E2	OK	0.0442926	2.21144	5.64178	-1.91709	0.0552261	0.999939	no
TAF13	TAF13	TAF13	chr1:109408520-109420147	pLKO-E2	pLKO+E2	OK	0.815462	40.6721	5.64028	-2.28585	0.0222631	0.999939	no
PARP8	PARP8	PARP8	chr5:49997489-50178113	pLKO-E2	pLKO+E2	OK	0.0105627	0.524086	5.63275	-1.60413	0.108686	0.999939	no
PCDHA8	PCDHA8	PCDHA8	chr5:140146059-140372113	pLKO-E2	pLKO+E2	NOTEST	0.00371804	0.183792	5.62739	-0.133252	0.893994	1	no
ADRA2A	ADRA2A	ADRA2A	chr10:112826779-112830652	pLKO-E2	pLKO+E2	OK	0.0151491	0.74303	5.61612	-1.98903	0.0466974	0.999939	no
EPDR1	EPDR1	EPDR1	chr7:37926687-37958067	pLKO-E2	pLKO+E2	NOTEST	0.00473046	0.230992	5.60972	-0.33179	0.740048	1	no
SOX3	SOX3	SOX3	chrX:139412817-139414891	pLKO-E2	pLKO+E2	OK	0.0091091	0.437282	5.58511	-1.33874	0.180654	0.999939	no
ENTPD3-AS1	ENTPD3-AS1	ENTPD3-AS1	chr3:40403676-40469803	pLKO-E2	pLKO+E2	OK	0.0876602	4.17172	5.57258	-1.87178	0.0612364	0.999939	no
HLA-DMA	HLA-DMA	HLA-DMA	chr6_qbl_hap2:4102463-4106975	pLKO-E2	pLKO+E2	OK	0.0264476	1.2523	5.5653	-1.92942	0.0536793	0.999939	no
C6orf52	C6orf52	C6orf52	chr6:10779636-10803016	pLKO-E2	pLKO+E2	OK	0.0451612	2.13346	5.56197	-0.842391	0.399569	0.999939	no
C19orf71	C19orf71	C19orf71	chr19:3489262-3508571	pLKO-E2	pLKO+E2	OK	0.0556247	2.62009	5.55775	-0.203097	0.83906	0.999939	no
HOXD-AS1	HOXD-AS1	HOXD-AS1	chr2:176746169-176763881	pLKO-E2	pLKO+E2	NOTEST	0.00266013	0.124998	5.55426	-0.562887	0.573512	1	no
STK31	STK31	STK31	chr7:23716362-23838652	pLKO-E2	pLKO+E2	OK	0.0304645	1.41888	5.54148	-1.90802	0.0563881	0.999939	no
DNAH5	DNAH5	DNAH5	chr5:13743436-13997589	pLKO-E2	pLKO+E2	OK	0.0262952	1.2114	5.52573	-2.6181	0.008842	0.999939	no
B3GALT4	B3GALT4	B3GALT4	chr6_qbl_hap2:4431102-4432788	pLKO-E2	pLKO+E2	OK	0.0210701	0.9697	5.52427	-1.96705	0.049178	0.999939	no
C6orf203	C6orf203	C6orf203	chr6:107456099-107479239	pLKO-E2	pLKO+E2	OK	0.254734	11.7191	5.52372	-1.98473	0.047174	0.999939	no
DNAH14	DNAH14	DNAH14	chr1:223183978-223653619	pLKO-E2	pLKO+E2	OK	0.18849	8.62945	5.51671	-0.760675	0.446851	0.999939	no
HDAC8	HDAC8	HDAC8	chrX:71466090-71709678	pLKO-E2	pLKO+E2	OK	0.288258	13.1645	5.51315	-1.11067	0.266709	0.999939	no
LOC100506866	LOC100506866	LOC100506866	chr2:178767453-179380395	pLKO-E2	pLKO+E2	OK	0.0466849	2.13054	5.51212	-0.0620378	0.950533	0.999939	no
ATP1B2	ATP1B2	ATP1B2	chr17:7494978-7501814	pLKO-E2	pLKO+E2	NOTEST	0.00377476	0.170109	5.49393	-1.26718	0.205092	1	no
ZNF543	ZNF543	ZNF543	chr19:62523676-62533956	pLKO-E2	pLKO+E2	OK	0.00893763	0.402208	5.4919	-1.84229	0.0654334	0.999939	no
SNORD111	SNORD111	SNORD111	chr16:69115191-69169072	pLKO-E2	pLKO+E2	OK	4.48629	199.628	5.47564	-0.055335	0.955872	0.999939	no
ARSJ	ARSJ	ARSJ	chr4:115040888-115120327	pLKO-E2	pLKO+E2	NOTEST	0.00174357	0.0770126	5.46498	-1.2544	0.209697	1	no
SNORA56	SNORA56	SNORA56	chrX:153644224-153659158	pLKO-E2	pLKO+E2	OK	26.6427	1165.32	5.45084	-0.394303	0.693357	0.999939	no
ZNF17	ZNF17	ZNF17	chr19:62614340-62625119	pLKO-E2	pLKO+E2	OK	0.0117372	0.51244	5.44822	-1.9369	0.0527571	0.999939	no
LINC00152	LINC00152	LINC00152	chr2:87536088-87602145	pLKO-E2	pLKO+E2	OK	0.135468	5.89788	5.44417	-1.4882	0.136698	0.999939	no
C10orf125	C10orf125	C10orf125	chr10:135018647-135021519	pLKO-E2	pLKO+E2	OK	0.0244189	1.05861	5.43803	-0.457322	0.64744	0.999939	no
RIMKLB	RIMKLB	RIMKLB	chr12:8741784-8821054	pLKO-E2	pLKO+E2	OK	0.0487584	2.11056	5.43583	-2.49344	0.0126512	0.999939	no
SLC23A1	SLC23A1	SLC23A1	chr5:138705417-138746938	pLKO-E2	pLKO+E2	NOTEST	0.00457096	0.196766	5.42784	-0.129267	0.897146	1	no
NFE2L3	NFE2L3	NFE2L3	chr7:26158371-26193281	pLKO-E2	pLKO+E2	OK	0.0599235	2.57816	5.42707	-1.99424	0.0461258	0.999939	no
HLA-L	HLA-L	HLA-L	chr6_qbl_hap2:1474201-1481589	pLKO-E2	pLKO+E2	NOTEST	0.00126788	0.0542073	5.418	-1.2422	0.214164	1	no
PVRIG	PVRIG	PVRIG	chr7:99613473-99707791	pLKO-E2	pLKO+E2	OK	0.00718309	0.305869	5.41216	-0.128043	0.898115	0.999939	no
SRRD	SRRD	SRRD	chr22:25209849-25238437	pLKO-E2	pLKO+E2	OK	0.591403	25.1064	5.40777	-1.40284	0.160664	0.999939	no
SNED1	SNED1	SNED1	chr2:241586927-241690420	pLKO-E2	pLKO+E2	NOTEST	0.00144384	0.0605145	5.3893	-0.0819302	0.934702	1	no
DICER1-AS1	DICER1-AS1	DICER1-AS1	chr14:94693777-94716023	pLKO-E2	pLKO+E2	OK	0.00699427	0.288192	5.36471	-1.22751	0.219629	0.999939	no
SLC25A19	SLC25A19	SLC25A19	chr17:70778974-70797125	pLKO-E2	pLKO+E2	OK	0.190298	7.79516	5.35625	-0.306879	0.758935	0.999939	no
KIAA1656	KIAA1656	KIAA1656	chr22:29057976-29103894	pLKO-E2	pLKO+E2	NOTEST	0.00166066	0.0678843	5.35325	-0.0822662	0.934435	1	no
PATE2	PATE2	PATE2	chr11:125151235-125153924	pLKO-E2	pLKO+E2	OK	0.00796285	0.323858	5.34593	-1.64158	0.100676	0.999939	no
LOC100507300	LOC100507300	LOC100507300	chr11:43858932-43899070	pLKO-E2	pLKO+E2	OK	0.280225	11.3382	5.33847	-1.92796	0.0538604	0.999939	no
C18orf56	C18orf56	C18orf56	chr18:586997-702662	pLKO-E2	pLKO+E2	OK	0.0423382	1.70172	5.32889	-0.0729349	0.941858	0.999939	no
ZSCAN5A	ZSCAN5A	ZSCAN5A	chr19:61424490-61431471	pLKO-E2	pLKO+E2	OK	0.0204675	0.810973	5.30825	-1.82809	0.0675358	0.999939	no
CNTLN	CNTLN	CNTLN	chr9:17125037-17493917	pLKO-E2	pLKO+E2	NOTEST	0.00268738	0.106391	5.30703	-1.36006	0.173811	1	no
SCLT1	SCLT1	SCLT1	chr4:130024601-130234214	pLKO-E2	pLKO+E2	OK	0.0263349	1.04047	5.30411	-1.90718	0.0564971	0.999939	no
SLC25A21	SLC25A21	SLC25A21	chr14:36216876-36712749	pLKO-E2	pLKO+E2	OK	0.00944432	0.372209	5.30052	-0.846856	0.397075	0.999939	no
CUEDC1	CUEDC1	CUEDC1	chr17:53295335-53335749	pLKO-E2	pLKO+E2	OK	0.697124	27.3648	5.29476	-2.66232	0.00776052	0.999939	no
TNFRSF11A	TNFRSF11A	TNFRSF11A	chr18:58143527-58204484	pLKO-E2	pLKO+E2	OK	0.0117909	0.459838	5.28538	-1.92162	0.0546534	0.999939	no
SNORD24	SNORD24	SNORD24	chr9:135204889-135208101	pLKO-E2	pLKO+E2	OK	148.726	5767.79	5.27729	-0.335413	0.737313	0.999939	no
C15orf41	C15orf41	C15orf41	chr15:34659103-34897999	pLKO-E2	pLKO+E2	OK	0.00655203	0.253431	5.27351	-0.960969	0.336568	0.999939	no
TMEM117	TMEM117	TMEM117	chr12:42516228-43069808	pLKO-E2	pLKO+E2	OK	0.174479	6.66862	5.25626	-2.29499	0.0217337	0.999939	no
PLK3	PLK3	PLK3	chr1:45038622-45045544	pLKO-E2	pLKO+E2	OK	0.00832813	0.315822	5.24497	-0.99783	0.318362	0.999939	no
RPIA	RPIA	RPIA	chr2:88772290-88831567	pLKO-E2	pLKO+E2	OK	0.376831	14.2369	5.23958	-2.50653	0.0121922	0.999939	no
CRYZL1	CRYZL1	CRYZL1	chr21:33883517-33936030	pLKO-E2	pLKO+E2	OK	0.171216	6.45528	5.23659	-2.51559	0.0118834	0.999939	no
GUCY1B3	GUCY1B3	GUCY1B3	chr4:156899575-156948233	pLKO-E2	pLKO+E2	OK	0.0108775	0.409002	5.2327	-1.81768	0.0691135	0.999939	no
IL11RA	IL11RA	IL11RA	chr9:34642181-34651884	pLKO-E2	pLKO+E2	OK	0.00727559	0.270386	5.21581	-0.37361	0.708695	0.999939	no
NFIL3	NFIL3	NFIL3	chr9:93211147-93225965	pLKO-E2	pLKO+E2	OK	0.200397	7.44472	5.21529	-2.29968	0.0214662	0.999939	no
TMPRSS3	TMPRSS3	TMPRSS3	chr21:42665064-42690024	pLKO-E2	pLKO+E2	OK	0.0072824	0.269763	5.21114	-0.520849	0.602472	0.999939	no
CYB5R4	CYB5R4	CYB5R4	chr6:84626088-84726865	pLKO-E2	pLKO+E2	OK	0.0414685	1.51845	5.19444	-1.82401	0.0681509	0.999939	no
C14orf176	C14orf176	C14orf176	chr14:20628044-20642703	pLKO-E2	pLKO+E2	NOTEST	0.00541968	0.195646	5.17389	-0.257359	0.796902	1	no
CARD14	CARD14	CARD14	chr17:75766875-75797446	pLKO-E2	pLKO+E2	OK	0.00955284	0.344636	5.173	-1.12374	0.261125	0.999939	no
MAGEC3	MAGEC3	MAGEC3	chrX:140753767-140813284	pLKO-E2	pLKO+E2	OK	0.127141	4.56032	5.16463	-1.61999	0.105235	0.999939	no
RRM2B	RRM2B	RRM2B	chr8:103285904-103320522	pLKO-E2	pLKO+E2	OK	0.218461	7.81773	5.1613	-2.53601	0.0112123	0.999939	no
FGFBP3	FGFBP3	FGFBP3	chr10:93656324-93659238	pLKO-E2	pLKO+E2	OK	0.0167328	0.595821	5.15412	-1.84274	0.0653663	0.999939	no
FXN	FXN	FXN	chr9:70840298-70904914	pLKO-E2	pLKO+E2	OK	0.0283171	0.984284	5.11933	-1.13711	0.255492	0.999939	no
FRG1B	FRG1B	FRG1B	chr20:28225539-28247668	pLKO-E2	pLKO+E2	OK	0.473709	16.4278	5.11599	-2.06301	0.0391114	0.999939	no
INO80B	INO80B	INO80B	chr2:74535657-74541526	pLKO-E2	pLKO+E2	OK	0.394299	13.5722	5.10522	-0.189395	0.849783	0.999939	no
PCDHGB2	PCDHGB2	PCDHGB2	chr5:140690435-140872732	pLKO-E2	pLKO+E2	OK	0.0173119	0.593	5.09819	-0.213795	0.830707	0.999939	no
PLEKHG6	PLEKHG6	PLEKHG6	chr12:6289862-6307933	pLKO-E2	pLKO+E2	OK	0.0154828	0.518809	5.06647	-1.23176	0.21804	0.999939	no
OTUD1	OTUD1	OTUD1	chr10:23768203-23771316	pLKO-E2	pLKO+E2	OK	0.202912	6.79402	5.06534	-2.32862	0.0198794	0.999939	no
LOC100130872	LOC100130872,SPON2	LOC100130872,SPON2	chr4:1150720-1192750	pLKO-E2	pLKO+E2	NOTEST	0.00205834	0.0689174	5.06531	-0.430703	0.666685	1	no
FBXO30	FBXO30	FBXO30	chr6:145988132-146326926	pLKO-E2	pLKO+E2	OK	0.0971672	3.23428	5.05683	-1.24017	0.214914	0.999939	no
C6orf192	C6orf192	C6orf192	chr6:133132199-133161440	pLKO-E2	pLKO+E2	OK	0.0162864	0.535513	5.03919	-1.70168	0.0888149	0.999939	no
DEPTOR	DEPTOR	DEPTOR	chr8:120955080-121132338	pLKO-E2	pLKO+E2	OK	0.0120312	0.394601	5.03554	-1.67732	0.0934807	0.999939	no
REXO1	REXO1	REXO1	chr19:1766244-1799452	pLKO-E2	pLKO+E2	OK	0.154085	5.04362	5.03266	-1.99401	0.046151	0.999939	no
MIR22	MIR22	MIR22	chr17:1561547-1566316	pLKO-E2	pLKO+E2	LOWDATA	0	0	5.02725	0	1	1	no
MIR22HG	MIR22HG	MIR22HG	chr17:1561547-1566316	pLKO-E2	pLKO+E2	NOTEST	0.00630195	0.205507	5.02725	-0.378669	0.704934	1	no
PDLIM3	PDLIM3	PDLIM3	chr4:186658808-186693706	pLKO-E2	pLKO+E2	OK	0.032126	1.04041	5.01727	-1.66068	0.0967773	0.999939	no
ZNF570	ZNF570	ZNF570	chr19:42651821-42668082	pLKO-E2	pLKO+E2	NOTEST	0.00556314	0.179657	5.01321	-1.46113	0.143979	1	no
TYRP1	TYRP1	TYRP1	chr9:12683385-12700266	pLKO-E2	pLKO+E2	OK	0.210427	6.75974	5.00558	-2.21338	0.0268717	0.999939	no
RAP1B	RAP1B	RAP1B	chr12:67290885-67340653	pLKO-E2	pLKO+E2	OK	0.583283	18.6368	4.99782	-2.44003	0.0146861	0.999939	no
LINC00116	LINC00116	LINC00116	chr2:110326394-110337806	pLKO-E2	pLKO+E2	OK	0.203945	6.32374	4.95453	-2.18175	0.0291279	0.999939	no
AKAP6	AKAP6	AKAP6	chr14:31868229-32372019	pLKO-E2	pLKO+E2	OK	0.0405664	1.252	4.94781	-1.96339	0.0496006	0.999939	no
NR4A3	NR4A3	NR4A3	chr9:101623957-101668994	pLKO-E2	pLKO+E2	OK	0.053358	1.64168	4.94332	-1.88744	0.0591006	0.999939	no
NHLRC4	NHLRC4	NHLRC4	chr16:557032-559496	pLKO-E2	pLKO+E2	NOTEST	0.00651675	0.200111	4.9405	-1.13045	0.258287	1	no
SLC7A11	SLC7A11	SLC7A11	chr4:139168026-139382953	pLKO-E2	pLKO+E2	NOTEST	0.00236067	0.0723116	4.93696	-0.955105	0.339524	1	no
REEP1	REEP1	REEP1	chr2:86294630-86418717	pLKO-E2	pLKO+E2	OK	0.0680093	2.08031	4.93492	-1.72515	0.0844997	0.999939	no
DPYSL5	DPYSL5	DPYSL5	chr2:26924472-27026723	pLKO-E2	pLKO+E2	OK	0.0453964	1.387	4.93325	-1.75451	0.0793439	0.999939	no
PYGL	PYGL	PYGL	chr14:50441684-50480998	pLKO-E2	pLKO+E2	OK	0.0176839	0.537807	4.92658	-1.43948	0.150015	0.999939	no
LOC402160	LOC402160	LOC402160	chr4:2390498-2434488	pLKO-E2	pLKO+E2	NOTEST	0.00261551	0.0783815	4.90535	-1.1156	0.264593	1	no
TMEM68	TMEM68	TMEM68	chr8:56813873-56900559	pLKO-E2	pLKO+E2	OK	0.0615358	1.83398	4.89741	-0.51133	0.60912	0.999939	no
IMPA1	IMPA1	IMPA1	chr8:82731705-82761144	pLKO-E2	pLKO+E2	OK	0.107779	3.208	4.89552	-1.13125	0.257952	0.999939	no
DZANK1	DZANK1	DZANK1	chr20:18312010-18395829	pLKO-E2	pLKO+E2	NOTEST	0.00418286	0.124078	4.89062	-1.47819	0.139358	1	no
SIRT6	SIRT6	SIRT6	chr19:4125105-4133596	pLKO-E2	pLKO+E2	OK	0.0266163	0.785462	4.88316	-1.02905	0.303457	0.999939	no
FHL2	FHL2	FHL2	chr2:105343714-105421662	pLKO-E2	pLKO+E2	OK	0.0195188	0.574208	4.87864	-0.958098	0.338013	0.999939	no
RNF32	RNF32	RNF32	chr7:156126113-156162581	pLKO-E2	pLKO+E2	NOTEST	0.00438876	0.129062	4.87811	-0.352174	0.724708	1	no
FRMD3	FRMD3	FRMD3	chr9:85047724-85343168	pLKO-E2	pLKO+E2	OK	0.00884892	0.260145	4.87767	-1.08675	0.277145	0.999939	no
GLS2	GLS2	GLS2	chr12:55148567-55168448	pLKO-E2	pLKO+E2	OK	0.0339393	0.996229	4.87545	-0.356203	0.721688	0.999939	no
NR5A2	NR5A2	NR5A2	chr1:198263392-198413173	pLKO-E2	pLKO+E2	OK	0.0305029	0.895116	4.87506	-1.58698	0.112517	0.999939	no
PLIN5	PLIN5	PLIN5	chr19:4473543-4486208	pLKO-E2	pLKO+E2	OK	0.353264	10.3501	4.87275	-2.16417	0.0304512	0.999939	no
CHRND	CHRND	CHRND	chr2:233099113-233109619	pLKO-E2	pLKO+E2	NOTEST	0.00320488	0.0934493	4.86584	-0.267852	0.788813	1	no
PRRG2	PRRG2	PRRG2	chr19:54776398-54786077	pLKO-E2	pLKO+E2	OK	0.0248483	0.723466	4.86371	-1.81832	0.0690157	0.999939	no
CCDC111	CCDC111	CCDC111	chr4:185807760-185892280	pLKO-E2	pLKO+E2	OK	0.193221	5.61696	4.86147	-0.701391	0.483059	0.999939	no
GCET2	GCET2	GCET2	chr3:113322377-113334842	pLKO-E2	pLKO+E2	NOTEST	0.003056	0.0887832	4.86057	-0.293071	0.769468	1	no
GADD45G	GADD45G	GADD45G	chr9:91409746-91411289	pLKO-E2	pLKO+E2	OK	0.0103673	0.30082	4.85879	-1.14877	0.25065	0.999939	no
AVEN	AVEN	AVEN	chr15:31945719-32144579	pLKO-E2	pLKO+E2	OK	0.0678269	1.96357	4.85548	-1.56471	0.11765	0.999939	no
DPY19L1P1	DPY19L1P1	DPY19L1P1	chr7:32501700-32725305	pLKO-E2	pLKO+E2	OK	0.0260236	0.751827	4.85251	-0.253131	0.800167	0.999939	no
CLIC2	CLIC2	CLIC2	chrX:154158693-154217180	pLKO-E2	pLKO+E2	NOTEST	0.00616817	0.176409	4.83794	-1.4059	0.159755	1	no
IFT20	IFT20	IFT20	chr17:23670247-23686622	pLKO-E2	pLKO+E2	OK	0.0102293	0.291483	4.83264	-0.0636007	0.949288	0.999939	no
PDE9A	PDE9A	PDE9A	chr21:42946930-43068687	pLKO-E2	pLKO+E2	OK	0.0373493	1.05549	4.82069	-1.54698	0.121869	0.999939	no
LLPH	LLPH	LLPH	chr12:64803115-64810800	pLKO-E2	pLKO+E2	OK	0.385675	10.8469	4.81375	-2.15512	0.0311525	0.999939	no
LOC286467	LOC286467	LOC286467	chrX:130664358-130792352	pLKO-E2	pLKO+E2	OK	0.0192103	0.533716	4.79612	-1.54796	0.121632	0.999939	no
LOC100131067	LOC100131067	LOC100131067	chr5:80564894-80633144	pLKO-E2	pLKO+E2	OK	0.0102674	0.284217	4.79084	-0.654645	0.512696	0.999939	no
RNF122	RNF122	RNF122	chr8:33524814-33544185	pLKO-E2	pLKO+E2	OK	0.042916	1.18774	4.79056	-1.65217	0.0985	0.999939	no
TMEM106A	TMEM106A	TMEM106A	chr17_random:481039-488735	pLKO-E2	pLKO+E2	OK	0.0183816	0.505469	4.78129	-1.62873	0.103369	0.999939	no
CPM	CPM	CPM	chr12:67531222-67643287	pLKO-E2	pLKO+E2	NOTEST	0.00580904	0.159002	4.7746	-1.03114	0.302474	1	no
GPR89A	GPR89A	GPR89A	chr1:144475951-144538460	pLKO-E2	pLKO+E2	OK	0.565013	15.2423	4.75366	-2.02457	0.0429118	0.999939	no
LOC340544	LOC340544	LOC340544	chrX:102817081-102834140	pLKO-E2	pLKO+E2	NOTEST	0.00764798	0.204083	4.73794	-0.0864476	0.931111	1	no
MGC16275	MGC16275	MGC16275	chr17:69717729-69721055	pLKO-E2	pLKO+E2	OK	0.035265	0.936776	4.7314	-1.55384	0.120223	0.999939	no
ENO3	ENO3	ENO3	chr17:4795128-4801150	pLKO-E2	pLKO+E2	NOTEST	0.00582266	0.15422	4.72717	-0.28721	0.773951	1	no
ZBTB26	ZBTB26	ZBTB26	chr9:124720198-124733600	pLKO-E2	pLKO+E2	OK	0.529491	13.8488	4.70901	-2.07524	0.0379644	0.999939	no
ZNF813	ZNF813	ZNF813	chr19:58662800-58689358	pLKO-E2	pLKO+E2	NOTEST	0.00892801	0.233397	4.7083	-1.52937	0.126173	1	no
HIST1H2BB	HIST1H2BB	HIST1H2BB	chr6:26151433-26151864	pLKO-E2	pLKO+E2	OK	0.0619284	1.61541	4.70516	-1.36898	0.171006	0.999939	no
RP9P	RP9P	RP9P	chr7:32922951-32949307	pLKO-E2	pLKO+E2	OK	0.01161	0.302065	4.70142	-1.68151	0.0926629	0.999939	no
SERPINI1	SERPINI1	SERPINI1	chr3:168936125-169026051	pLKO-E2	pLKO+E2	NOTEST	0.00443369	0.115102	4.69826	-0.474631	0.63505	1	no
SPEG	SPEG	SPEG	chr2:220007943-220066598	pLKO-E2	pLKO+E2	OK	0.0344169	0.888831	4.69072	-1.77344	0.0761562	0.999939	no
LRRC37A4	LRRC37A4	LRRC37A4	chr17:40939031-40953672	pLKO-E2	pLKO+E2	OK	0.016709	0.430946	4.68881	-1.66917	0.0950831	0.999939	no
POLR1C	POLR1C	POLR1C	chr6:43592754-43597224	pLKO-E2	pLKO+E2	OK	2.09927	54.0867	4.68732	-2.66398	0.00772231	0.999939	no
LOC650623	LOC650623	LOC650623	chr10:81432933-81438852	pLKO-E2	pLKO+E2	NOTEST	0.00140524	0.0356949	4.66683	-1.06078	0.288789	1	no
NRIP2	NRIP2	NRIP2	chr12:2804774-2814482	pLKO-E2	pLKO+E2	OK	0.0245683	0.623504	4.66553	-1.51773	0.129083	0.999939	no
LOC100289230	LOC100289230	LOC100289230	chr5:98292737-98294613	pLKO-E2	pLKO+E2	OK	0.0226133	0.570221	4.65628	-1.53094	0.125785	0.999939	no
S100A1	S100A1	S100A1	chr1:151857899-151885406	pLKO-E2	pLKO+E2	OK	0.0280196	0.70594	4.65503	-0.0808597	0.935554	0.999939	no
FOXC1	FOXC1	FOXC1	chr6:1555679-1559128	pLKO-E2	pLKO+E2	OK	0.104494	2.6245	4.65055	-1.7402	0.0818235	0.999939	no
UBE2Q2P1	UBE2Q2P1	UBE2Q2P1	chr15:82871430-82924416	pLKO-E2	pLKO+E2	OK	0.059114	1.44724	4.61366	-1.69776	0.0895532	0.999939	no
FAS	FAS	FAS	chr10:90684810-90765522	pLKO-E2	pLKO+E2	NOTEST	0.00711119	0.173585	4.60941	-0.197805	0.843197	1	no
SARDH	SARDH	SARDH	chr9:135518504-135594898	pLKO-E2	pLKO+E2	OK	0.0266922	0.650234	4.60647	-1.38226	0.166892	0.999939	no
POTEF	POTEF	POTEF	chr2:130547577-130603265	pLKO-E2	pLKO+E2	NOTEST	0.00119191	0.0290042	4.60491	-1.10683	0.268367	1	no
LOC728190	LOC728190	LOC728190	chr10:88988403-89093311	pLKO-E2	pLKO+E2	OK	0.302403	7.34915	4.60303	-1.563	0.118054	0.999939	no
CHIC1	CHIC1	CHIC1	chrX:72699708-72823662	pLKO-E2	pLKO+E2	OK	0.077341	1.86742	4.59367	-1.76978	0.0767639	0.999939	no
ALS2CR8	ALS2CR8	ALS2CR8	chr2:203485222-203559305	pLKO-E2	pLKO+E2	OK	0.101529	2.43559	4.5843	-1.80325	0.0713488	0.999939	no
CYSTM1	CYSTM1	CYSTM1	chr5:139534836-139603558	pLKO-E2	pLKO+E2	OK	1.00639	23.7839	4.56273	-2.01254	0.0441632	0.999939	no
FBXO10	FBXO10	FBXO10	chr9:37500888-37566250	pLKO-E2	pLKO+E2	OK	0.295686	6.97013	4.55905	-2.10293	0.035472	0.999939	no
C7orf60	C7orf60	C7orf60	chr7:112246437-112367168	pLKO-E2	pLKO+E2	OK	0.277387	6.49944	4.55034	-1.99328	0.0462304	0.999939	no
LOC100507584	LOC100507584	LOC100507584	chr6:33965265-33972662	pLKO-E2	pLKO+E2	OK	0.0597208	1.39588	4.5468	-2.08323	0.0372302	0.999939	no
LOC100128191	LOC100128191	LOC100128191	chr12:97430881-97468288	pLKO-E2	pLKO+E2	OK	0.155037	3.62164	4.54595	-0.0768529	0.938741	0.999939	no
LOC100507032	LOC100507032	LOC100507032	chr3:131095403-131110445	pLKO-E2	pLKO+E2	OK	0.0244317	0.570524	4.54546	-1.48261	0.138179	0.999939	no
CASC2	CASC2	CASC2	chr10:119796321-119959655	pLKO-E2	pLKO+E2	OK	0.221474	5.13325	4.53467	-1.97218	0.0485886	0.999939	no
STARD8	STARD8	STARD8	chrX:67784235-67862409	pLKO-E2	pLKO+E2	NOTEST	0.00181438	0.0419005	4.52942	-0.274534	0.783674	1	no
GRK4	GRK4	GRK4	chr4:2935140-3012272	pLKO-E2	pLKO+E2	NOTEST	0.00530847	0.122429	4.52751	-0.63301	0.526727	1	no
PROCA1	PROCA1	PROCA1	chr17:24054660-24062999	pLKO-E2	pLKO+E2	OK	0.105589	2.42806	4.52327	-1.60795	0.107846	0.999939	no
AGAP2	AGAP2	AGAP2	chr12:56404342-56422211	pLKO-E2	pLKO+E2	OK	0.178742	4.10903	4.52285	-0.455744	0.648574	0.999939	no
PM20D2	PM20D2	PM20D2	chr6:89912487-89932003	pLKO-E2	pLKO+E2	OK	0.143118	3.28249	4.51952	-1.97805	0.0479231	0.999939	no
ZNF766	ZNF766	ZNF766	chr19:57464635-57487788	pLKO-E2	pLKO+E2	OK	0.364477	8.32559	4.51365	-1.67964	0.0930274	0.999939	no
CAPN9	CAPN9	CAPN9	chr1:228949752-229004372	pLKO-E2	pLKO+E2	OK	0.0474652	1.0823	4.51109	-1.44496	0.148469	0.999939	no
MAMDC4	MAMDC4	MAMDC4	chr9:138866639-138875072	pLKO-E2	pLKO+E2	NOTEST	0.00369786	0.0840691	4.50681	-1.02551	0.305125	1	no
NGDN	NGDN	NGDN	chr14:23008737-23017242	pLKO-E2	pLKO+E2	OK	1.08295	24.5945	4.5053	-1.27572	0.202055	0.999939	no
ZBTB46	ZBTB46	ZBTB46	chr20:61841654-61907300	pLKO-E2	pLKO+E2	NOTEST	0.0038322	0.0867393	4.50044	-0.146236	0.883735	1	no
PDE10A	PDE10A	PDE10A	chr6:165660765-165995578	pLKO-E2	pLKO+E2	NOTEST	0.00104565	0.0235455	4.49298	-0.334254	0.738188	1	no
MUC6	MUC6	MUC6	chr11:1002823-1026706	pLKO-E2	pLKO+E2	NOTEST	0.00479744	0.10708	4.48028	-1.4797	0.138953	1	no
ANKRD36	ANKRD36	ANKRD36	chr2:97142959-97279633	pLKO-E2	pLKO+E2	OK	0.0587473	1.30716	4.47577	-1.7711	0.0765441	0.999939	no
SUCLA2	SUCLA2	SUCLA2	chr13:47414791-47473463	pLKO-E2	pLKO+E2	OK	0.36421	8.05763	4.46751	-2.16467	0.0304128	0.999939	no
LY6G5C	LY6G5C	LY6G5C	chr6_qbl_hap2:2892050-2895741	pLKO-E2	pLKO+E2	OK	0.390035	8.55939	4.45583	-1.79243	0.0730647	0.999939	no
TEX15	TEX15	TEX15	chr8:30808601-30826075	pLKO-E2	pLKO+E2	OK	0.0172577	0.378613	4.45541	-1.56489	0.11761	0.999939	no
MCPH1	MCPH1	MCPH1	chr8:6251520-6488548	pLKO-E2	pLKO+E2	OK	0.0899426	1.97163	4.45424	-1.01752	0.308906	0.999939	no
PPM1F	PPM1F	PPM1F	chr22:20603791-20637250	pLKO-E2	pLKO+E2	OK	0.137836	3.01731	4.45224	-2.11202	0.0346851	0.999939	no
MTSS1	MTSS1	MTSS1	chr8:125632208-125809911	pLKO-E2	pLKO+E2	OK	0.0167528	0.356057	4.40963	-1.49562	0.134754	0.999939	no
ZNF749	ZNF749	ZNF749	chr19:62638504-62649003	pLKO-E2	pLKO+E2	OK	0.208714	4.41432	4.40259	-2.04307	0.0410459	0.999939	no
SLC7A5P2	SLC7A5P2	SLC7A5P2	chr16:21436730-21439266	pLKO-E2	pLKO+E2	NOTEST	0.00514707	0.108779	4.40151	-1.04616	0.295489	1	no
IL20	IL20	IL20	chr1:205105776-205109191	pLKO-E2	pLKO+E2	OK	1.47196	31.0569	4.3991	-2.42783	0.0151896	0.999939	no
ZNF347	ZNF347	ZNF347	chr19:58333768-58354134	pLKO-E2	pLKO+E2	OK	0.202105	4.259	4.39734	-1.3763	0.16873	0.999939	no
TMEM91	TMEM91	TMEM91	chr19:46552161-46581827	pLKO-E2	pLKO+E2	OK	0.0730581	1.5352	4.39324	-0.88703	0.375063	0.999939	no
SYNDIG1	SYNDIG1	SYNDIG1	chr20:24397834-24595167	pLKO-E2	pLKO+E2	NOTEST	0.00368945	0.0769871	4.38314	-1.06441	0.287144	1	no
IL15RA	IL15RA	IL15RA	chr10:6034339-6060156	pLKO-E2	pLKO+E2	NOTEST	0.00680269	0.141905	4.38267	-0.272241	0.785437	1	no
TBC1D19	TBC1D19	TBC1D19	chr4:26194643-26366015	pLKO-E2	pLKO+E2	OK	0.237386	4.94243	4.37991	-1.67619	0.0937014	0.999939	no
AMPH	AMPH	AMPH	chr7:38389821-38637692	pLKO-E2	pLKO+E2	NOTEST	0.00190037	0.0392295	4.36759	-0.323518	0.746303	1	no
SGK1	SGK1	SGK1	chr6:134532076-134680889	pLKO-E2	pLKO+E2	OK	0.189163	3.89165	4.36268	-1.77152	0.0764748	0.999939	no
CASKIN1	CASKIN1	CASKIN1	chr16:2145799-2186466	pLKO-E2	pLKO+E2	OK	0.0378205	0.776923	4.36053	-0.389643	0.696801	0.999939	no
RBM41	RBM41	RBM41	chrX:106191773-106248713	pLKO-E2	pLKO+E2	OK	0.256374	5.26456	4.35999	-1.4459	0.148205	0.999939	no
C10orf47	C10orf47	C10orf47	chr10:11905402-11976715	pLKO-E2	pLKO+E2	NOTEST	0.00975851	0.20001	4.35727	-1.19738	0.231159	1	no
MSTO1	MSTO1	MSTO1	chr1:153846584-153851382	pLKO-E2	pLKO+E2	OK	0.061818	1.25984	4.34907	-1.33548	0.18172	0.999939	no
SEC14L2	SEC14L2	SEC14L2	chr22:29122929-29151291	pLKO-E2	pLKO+E2	NOTEST	0.011172	0.225815	4.33718	-0.747191	0.454948	1	no
USE1	USE1	USE1	chr19:17187154-17191638	pLKO-E2	pLKO+E2	OK	0.173854	3.50851	4.33491	-1.53984	0.1236	0.999939	no
RASL11B	RASL11B	RASL11B	chr4:53423251-53427759	pLKO-E2	pLKO+E2	OK	0.12904	2.60408	4.33489	-1.55505	0.119935	0.999939	no
C17orf47	C17orf47	C17orf47	chr17:53973946-53976732	pLKO-E2	pLKO+E2	NOTEST	0.00361748	0.0727161	4.32922	-0.979866	0.327152	1	no
MFAP2	MFAP2	MFAP2	chr1:17173585-17180668	pLKO-E2	pLKO+E2	OK	0.207104	4.14707	4.32367	-1.31275	0.189266	0.999939	no
ZNF503	ZNF503	ZNF503	chr10:76827608-76838746	pLKO-E2	pLKO+E2	OK	0.0628842	1.25585	4.31982	-1.40006	0.161495	0.999939	no
DNAJC27-AS1	DNAJC27-AS1	DNAJC27-AS1	chr2:25048484-25116069	pLKO-E2	pLKO+E2	NOTEST	0.007257	0.143496	4.30549	-1.38538	0.165938	1	no
LRG1	LRG1	LRG1	chr19:4488226-4491036	pLKO-E2	pLKO+E2	OK	0.425409	8.39634	4.30284	-2.20523	0.0274379	0.999939	no
CACNA2D2	CACNA2D2	CACNA2D2	chr3:50375234-50515896	pLKO-E2	pLKO+E2	NOTEST	0.00694399	0.136952	4.30176	-1.09625	0.272969	1	no
MAP2	MAP2	MAP2	chr2:209997015-210307079	pLKO-E2	pLKO+E2	OK	0.0129167	0.254503	4.30037	-1.13134	0.257913	0.999939	no
DLG4	DLG4	DLG4	chr17:7033933-7069309	pLKO-E2	pLKO+E2	NOTEST	0.0094706	0.186434	4.29907	-0.180653	0.85664	1	no
PICK1	PICK1	PICK1	chr22:36783207-36801654	pLKO-E2	pLKO+E2	OK	0.268816	5.2811	4.29615	-1.1154	0.264677	0.999939	no
NRXN3	NRXN3	NRXN3	chr14:77939845-79400513	pLKO-E2	pLKO+E2	OK	0.0177657	0.348558	4.29423	-1.16637	0.243464	0.999939	no
MAN1A1	MAN1A1	MAN1A1	chr6:119540965-119712625	pLKO-E2	pLKO+E2	OK	0.184711	3.62348	4.29403	-2.00123	0.0453672	0.999939	no
CCDC148	CCDC148	CCDC148	chr2:158731407-159021511	pLKO-E2	pLKO+E2	NOTEST	0.00876293	0.171633	4.29177	-0.806684	0.419849	1	no
LOC643387	LOC643387	LOC643387	chr2:238805065-238807724	pLKO-E2	pLKO+E2	OK	0.0160736	0.314769	4.29153	-1.47244	0.140903	0.999939	no
PRKG2	PRKG2	PRKG2	chr4:82228860-82345239	pLKO-E2	pLKO+E2	NOTEST	0.00161027	0.0310271	4.26816	-0.957636	0.338246	1	no
NECAP2	NECAP2	NECAP2	chr1:16639753-16659171	pLKO-E2	pLKO+E2	OK	0.396115	7.60858	4.26364	-1.15191	0.24936	0.999939	no
BAI2	BAI2	BAI2	chr1:31965304-32002235	pLKO-E2	pLKO+E2	NOTEST	0.00623092	0.119562	4.26217	-1.14085	0.253932	1	no
FER	FER	FER	chr5:108111421-108551272	pLKO-E2	pLKO+E2	OK	0.450207	8.62948	4.26062	-1.98529	0.0471122	0.999939	no
AKD1	AKD1	AKD1	chr6:109920751-110119108	pLKO-E2	pLKO+E2	OK	0.170881	3.26922	4.25789	-0.92797	0.353423	0.999939	no
GCSH	GCSH	GCSH	chr16:79673052-79687481	pLKO-E2	pLKO+E2	OK	0.112453	2.14604	4.25428	-1.38083	0.167331	0.999939	no
CDCA7	CDCA7	CDCA7	chr2:173927806-173941964	pLKO-E2	pLKO+E2	OK	0.308715	5.88409	4.25247	-0.917477	0.358893	0.999939	no
CXCL12	CXCL12	CXCL12	chr10:44185610-44200551	pLKO-E2	pLKO+E2	OK	6.24639	118.756	4.24883	-2.09599	0.036083	0.999939	no
NAP1L3	NAP1L3	NAP1L3	chrX:92812580-92815338	pLKO-E2	pLKO+E2	OK	0.0475575	0.901269	4.24421	-1.42797	0.153301	0.999939	no
SEC63	SEC63	SEC63	chr6:108295652-108386175	pLKO-E2	pLKO+E2	OK	0.558951	10.5577	4.23944	-2.46916	0.0135432	0.999939	no
APITD1	APITD1	APITD1	chr1:10412745-10434647	pLKO-E2	pLKO+E2	OK	0.24013	4.5176	4.23367	-1.27231	0.203263	0.999939	no
JRKL	JRKL	JRKL	chr11:95762805-95766375	pLKO-E2	pLKO+E2	NOTEST	0.00799899	0.150192	4.23085	-1.43092	0.152452	1	no
ZNF594	ZNF594	ZNF594	chr17:5023554-5035902	pLKO-E2	pLKO+E2	OK	0.0135362	0.253751	4.22852	-1.45476	0.145735	0.999939	no
LOC257396	LOC257396	LOC257396	chr5:52441443-52446709	pLKO-E2	pLKO+E2	NOTEST	0.00720995	0.135157	4.2285	-1.21295	0.22515	1	no
KCTD6	KCTD6	KCTD6	chr3:58452862-58463127	pLKO-E2	pLKO+E2	OK	0.097572	1.82879	4.22828	-1.26953	0.204252	0.999939	no
FES	FES	FES	chr15:89228668-89240010	pLKO-E2	pLKO+E2	OK	0.0362656	0.679529	4.22786	-1.33952	0.1804	0.999939	no
COL6A1	COL6A1	COL6A1	chr21:46226090-46249391	pLKO-E2	pLKO+E2	OK	0.1412	2.59539	4.20014	-1.88143	0.0599128	0.999939	no
TFPT	TFPT	TFPT	chr19:59302131-59326962	pLKO-E2	pLKO+E2	OK	0.298002	5.47749	4.20012	-0.151187	0.879828	0.999939	no
LINC00271	LINC00271	LINC00271	chr6:135646802-136558402	pLKO-E2	pLKO+E2	OK	0.0561537	1.02691	4.19278	-0.461061	0.644755	0.999939	no
ADCK1	ADCK1	ADCK1	chr14:77336178-77470050	pLKO-E2	pLKO+E2	OK	0.0757117	1.37799	4.1859	-1.28167	0.199957	0.999939	no
DFNB31	DFNB31	DFNB31	chr9:116204180-116307557	pLKO-E2	pLKO+E2	OK	0.0606672	1.10293	4.18428	-0.475247	0.634611	0.999939	no
ZNF738	ZNF738	ZNF738	chr19:21333574-21363224	pLKO-E2	pLKO+E2	OK	0.0265268	0.479345	4.17554	-1.5102	0.130992	0.999939	no
CACNA1F	CACNA1F	CACNA1F	chrX:48948466-48976777	pLKO-E2	pLKO+E2	NOTEST	0.00673774	0.12095	4.166	-0.841435	0.400104	1	no
FAN1	FAN1	FAN1	chr15:28983346-29071099	pLKO-E2	pLKO+E2	OK	0.0694568	1.24337	4.162	-0.256095	0.797877	0.999939	no
ISY1-RAB43	ISY1-RAB43	ISY1-RAB43	chr3:130289101-130362763	pLKO-E2	pLKO+E2	NOTEST	0.012217	0.218318	4.15947	-0.00397323	0.99683	1	no
C2orf54	C2orf54	C2orf54	chr2:241474137-241484246	pLKO-E2	pLKO+E2	NOTEST	0.00369648	0.0657966	4.15379	-0.419534	0.674826	1	no
PLXNA4	PLXNA4	PLXNA4	chr7:131458630-131983987	pLKO-E2	pLKO+E2	NOTEST	0.00497709	0.0885052	4.15239	-1.09175	0.274945	1	no
C4orf32	C4orf32	C4orf32	chr4:113286001-113329686	pLKO-E2	pLKO+E2	OK	0.231448	4.07456	4.13788	-1.57416	0.11545	0.999939	no
NOL12	NOL12	NOL12	chr22:36412289-36419431	pLKO-E2	pLKO+E2	OK	0.235533	4.08443	4.11613	-1.63432	0.102192	0.999939	no
LAMA3	LAMA3	LAMA3	chr18:19523559-19789027	pLKO-E2	pLKO+E2	OK	0.0364512	0.62703	4.1045	-1.42081	0.155373	0.999939	no
FAM105A	FAM105A	FAM105A	chr5:14634890-14669287	pLKO-E2	pLKO+E2	NOTEST	0.0117578	0.202071	4.10317	-1.31188	0.18956	1	no
STX1A	STX1A	STX1A	chr7:72751470-72771953	pLKO-E2	pLKO+E2	OK	0.389132	6.68611	4.10284	-1.82279	0.0683346	0.999939	no
CBX7	CBX7	CBX7	chr22:37856724-37878484	pLKO-E2	pLKO+E2	OK	0.0721201	1.23651	4.09973	-1.49521	0.134861	0.999939	no
ANKRD23	ANKRD23	ANKRD23	chr2:96867377-96873485	pLKO-E2	pLKO+E2	OK	0.161269	2.759	4.09661	-1.95185	0.0509556	0.999939	no
FOXN1	FOXN1	FOXN1	chr17:23875085-23889302	pLKO-E2	pLKO+E2	OK	0.0812821	1.38781	4.09373	-1.41965	0.15571	0.999939	no
ZNF423	ZNF423	ZNF423	chr16:48082021-48418419	pLKO-E2	pLKO+E2	OK	0.0187568	0.319843	4.09188	-1.48478	0.137603	0.999939	no
LOC646851	LOC646851	LOC646851	chr22:37304070-37382580	pLKO-E2	pLKO+E2	NOTEST	0.00866861	0.147804	4.09174	-1.39795	0.162127	1	no
RAD54B	RAD54B	RAD54B	chr8:95453363-95556519	pLKO-E2	pLKO+E2	OK	0.406879	6.85634	4.07477	-1.86613	0.0620236	0.999939	no
ERN1	ERN1	ERN1	chr17:59474121-59561234	pLKO-E2	pLKO+E2	OK	0.0692553	1.16215	4.06873	-1.52707	0.126745	0.999939	no
TIGD2	TIGD2	TIGD2	chr4:90252990-90255075	pLKO-E2	pLKO+E2	NOTEST	0.00980683	0.164403	4.06731	-1.34553	0.178455	1	no
ZIC5	ZIC5	ZIC5	chr13:99413275-99422179	pLKO-E2	pLKO+E2	OK	0.018065	0.301249	4.05968	-1.28005	0.200527	0.999939	no
DNAJB14	DNAJB14	DNAJB14	chr4:101039732-101086902	pLKO-E2	pLKO+E2	OK	1.00196	16.553	4.0462	-2.09847	0.0358633	0.999939	no
SPRY2	SPRY2	SPRY2	chr13:79808112-79813087	pLKO-E2	pLKO+E2	OK	0.0493757	0.814041	4.04323	-1.30456	0.192041	0.999939	no
TUBE1	TUBE1	TUBE1	chr6:112498552-112530686	pLKO-E2	pLKO+E2	NOTEST	0.00680502	0.111957	4.0402	-0.757414	0.448802	1	no
JMJD7	JMJD7	JMJD7	chr15:39907574-39973567	pLKO-E2	pLKO+E2	OK	0.160308	2.63328	4.03795	-0.948658	0.342795	0.999939	no
MPZL3	MPZL3	MPZL3	chr11:117605545-117628221	pLKO-E2	pLKO+E2	OK	0.540989	8.88163	4.03715	-1.85512	0.0635791	0.999939	no
SEC11C	SEC11C	SEC11C	chr18:54958104-54977043	pLKO-E2	pLKO+E2	OK	2.41198	39.5103	4.03394	-2.15845	0.030893	0.999939	no
PET117	PET117	PET117	chr20:18066498-18117031	pLKO-E2	pLKO+E2	OK	2.20083	35.8711	4.0267	-0.881801	0.377884	0.999939	no
ZNF30	ZNF30	ZNF30	chr19:40109646-40127916	pLKO-E2	pLKO+E2	OK	0.337919	5.47046	4.01691	-1.7685	0.076978	0.999939	no
LOC100134713	LOC100134713	LOC100134713	chr7:140041604-140052915	pLKO-E2	pLKO+E2	NOTEST	0.00697935	0.112576	4.01166	-0.0654275	0.947834	1	no
ANKRD36BP1	ANKRD36BP1	ANKRD36BP1	chr1:166481442-166483292	pLKO-E2	pLKO+E2	OK	2.6746	42.9807	4.00629	-2.42134	0.0154633	0.999939	no
LOC284751	LOC284751	LOC284751	chr20:48342663-48364863	pLKO-E2	pLKO+E2	NOTEST	0.0136997	0.220056	4.00566	-1.31396	0.188858	1	no
GRB14	GRB14	GRB14	chr2:165057568-165186606	pLKO-E2	pLKO+E2	NOTEST	0.00739431	0.118194	3.9986	-1.22092	0.222116	1	no
CEP70	CEP70	CEP70	chr3:139695876-139795819	pLKO-E2	pLKO+E2	OK	0.370484	5.90642	3.9948	-2.0521	0.0401603	0.999939	no
EMP3	EMP3	EMP3	chr19:53520440-53525622	pLKO-E2	pLKO+E2	OK	0.0193052	0.306359	3.98816	-1.18043	0.237831	0.999939	no
SLC38A6	SLC38A6	SLC38A6	chr14:60517584-60620204	pLKO-E2	pLKO+E2	OK	0.124953	1.96284	3.97349	-1.24428	0.213395	0.999939	no
MYL5	MYL5	MYL5	chr4:661710-672973	pLKO-E2	pLKO+E2	OK	0.154035	2.41623	3.97143	-1.33691	0.181253	0.999939	no
LOC100506469	LOC100506469	LOC100506469	chr19:40716153-40730269	pLKO-E2	pLKO+E2	OK	0.0167633	0.262864	3.97094	-0.146309	0.883677	0.999939	no
ARAP2	ARAP2	ARAP2	chr4:35744014-35922374	pLKO-E2	pLKO+E2	OK	0.29993	4.68799	3.96627	-2.19959	0.027836	0.999939	no
LOC441666	LOC441666	LOC441666	chr10:42147319-42183499	pLKO-E2	pLKO+E2	OK	0.0715381	1.11605	3.96355	-1.49258	0.135547	0.999939	no
ZNF532	ZNF532	ZNF532	chr18:54681040-54804689	pLKO-E2	pLKO+E2	NOTEST	0.00124658	0.0193589	3.95695	-0.891002	0.372928	1	no
CCDC138	CCDC138	CCDC138	chr2:108769650-108859279	pLKO-E2	pLKO+E2	OK	0.182595	2.81439	3.9461	-1.53017	0.125974	0.999939	no
ELMO1	ELMO1	ELMO1	chr7:36859035-37455420	pLKO-E2	pLKO+E2	OK	0.0475211	0.729995	3.94125	-1.2155	0.224174	0.999939	no
ZNF579	ZNF579	ZNF579	chr19:60780702-60784023	pLKO-E2	pLKO+E2	OK	0.0736525	1.1247	3.93266	-1.34376	0.179026	0.999939	no
ALG10	ALG10	ALG10	chr12:34066482-34072503	pLKO-E2	pLKO+E2	OK	0.463971	7.06696	3.92898	-1.64326	0.100328	0.999939	no
ITGB3BP	ITGB3BP	ITGB3BP	chr1:63679028-63761532	pLKO-E2	pLKO+E2	OK	0.083223	1.25934	3.91954	-1.20485	0.22826	0.999939	no
LOC100506334	LOC100506334	LOC100506334	chr21:34225385-34265357	pLKO-E2	pLKO+E2	OK	0.244825	3.70034	3.91783	-1.56383	0.117858	0.999939	no
ITGA2B	ITGA2B	ITGA2B	chr17:39805075-39822399	pLKO-E2	pLKO+E2	NOTEST	0.01456	0.220037	3.91767	-1.22949	0.218889	1	no
DGKA	DGKA	DGKA	chr12:54611212-54634074	pLKO-E2	pLKO+E2	OK	0.145821	2.20075	3.91573	-1.19343	0.2327	0.999939	no
CADPS2	CADPS2	CADPS2	chr7:121745713-122314049	pLKO-E2	pLKO+E2	OK	0.325021	4.86695	3.90441	-1.70891	0.0874677	0.999939	no
CG030	CG030	CG030	chr13:31904929-32010936	pLKO-E2	pLKO+E2	OK	0.076217	1.14111	3.90418	-0.659773	0.509399	0.999939	no
PDRG1	PDRG1	PDRG1	chr20:29996418-30003544	pLKO-E2	pLKO+E2	OK	0.863449	12.9111	3.90236	-2.06192	0.039215	0.999939	no
SUV39H1	SUV39H1	SUV39H1	chrX:48440074-48452350	pLKO-E2	pLKO+E2	OK	0.190541	2.84233	3.8989	-1.51348	0.130158	0.999939	no
RTCD1	RTCD1	RTCD1	chr1:100504301-100530914	pLKO-E2	pLKO+E2	OK	0.0874725	1.30363	3.89756	-1.46748	0.142244	0.999939	no
ZNF57	ZNF57	ZNF57	chr19:2851895-2869474	pLKO-E2	pLKO+E2	OK	0.479453	7.14071	3.89661	-1.84473	0.0650774	0.999939	no
ZNF22	ZNF22	ZNF22	chr10:44813151-44820783	pLKO-E2	pLKO+E2	OK	0.568007	8.43893	3.89308	-1.47919	0.13909	0.999939	no
BRF2	BRF2	BRF2	chr8:37773558-37826589	pLKO-E2	pLKO+E2	OK	0.235755	3.48578	3.88612	-1.30235	0.192797	0.999939	no
MSL3	MSL3	MSL3	chrX:11686198-11703793	pLKO-E2	pLKO+E2	OK	0.261816	3.8697	3.88559	-0.796187	0.425923	0.999939	no
OSTF1	OSTF1	OSTF1	chr9:76893217-76951934	pLKO-E2	pLKO+E2	OK	0.670477	9.88563	3.88207	-1.87119	0.0613186	0.999939	no
ZNF283	ZNF283	ZNF283	chr19:49023312-49044890	pLKO-E2	pLKO+E2	OK	0.205362	3.02154	3.87904	-1.48497	0.137551	0.999939	no
GPT	GPT	GPT	chr8:145700272-145703363	pLKO-E2	pLKO+E2	NOTEST	0.00596576	0.0877047	3.87788	-0.909821	0.362917	1	no
PMS2P1	PMS2P1	PMS2P1	chr7:99743260-99803390	pLKO-E2	pLKO+E2	OK	0.345135	5.07303	3.87761	-0.757068	0.449009	0.999939	no
NEK1	NEK1	NEK1	chr4:170550995-170770353	pLKO-E2	pLKO+E2	OK	0.570669	8.37646	3.87561	-1.38967	0.16463	0.999939	no
KCNMA1	KCNMA1	KCNMA1	chr10:78299364-79067583	pLKO-E2	pLKO+E2	OK	0.137196	2.00428	3.86878	-0.681194	0.495749	0.999939	no
FSCN1	FSCN1	FSCN1	chr7:5598961-5612813	pLKO-E2	pLKO+E2	OK	0.0701622	1.01782	3.85865	-1.46776	0.142171	0.999939	no
ZNF34	ZNF34	ZNF34	chr8:145969304-145983529	pLKO-E2	pLKO+E2	NOTEST	0.0142222	0.206002	3.85644	-1.30743	0.191068	1	no
GATA2	GATA2	GATA2	chr3:129680954-129694720	pLKO-E2	pLKO+E2	OK	0.326912	4.7315	3.85532	-1.50329	0.132765	0.999939	no
RABL2A	RABL2A	RABL2A	chr2:114101286-114117445	pLKO-E2	pLKO+E2	NOTEST	0.0116362	0.168147	3.85303	-0.984056	0.325088	1	no
BCS1L	BCS1L	BCS1L	chr2:219232622-219236410	pLKO-E2	pLKO+E2	OK	0.657293	9.49217	3.85213	-1.45007	0.147038	0.999939	no
SLC25A16	SLC25A16	SLC25A16	chr10:69912095-69957286	pLKO-E2	pLKO+E2	OK	0.420969	6.06892	3.84965	-1.83267	0.0668512	0.999939	no
FLJ35946	FLJ35946	FLJ35946	chr5:98132898-98160098	pLKO-E2	pLKO+E2	NOTEST	0.00496669	0.0715087	3.84776	-0.099922	0.920406	1	no
ARFGEF1	ARFGEF1	ARFGEF1	chr8:68272437-68418466	pLKO-E2	pLKO+E2	OK	0.789186	11.3458	3.84566	-2.4938	0.0126382	0.999939	no
PROSC	PROSC	PROSC	chr8:37739258-37756444	pLKO-E2	pLKO+E2	OK	0.203728	2.90661	3.83462	-1.64257	0.100471	0.999939	no
MPP6	MPP6	MPP6	chr7:24579609-24694023	pLKO-E2	pLKO+E2	OK	0.0432416	0.616909	3.83457	-1.27565	0.20208	0.999939	no
NOVA1	NOVA1	NOVA1	chr14:25984928-26136800	pLKO-E2	pLKO+E2	OK	0.23391	3.33378	3.83313	-1.32369	0.185606	0.999939	no
FAM86FP	FAM86FP	FAM86FP	chr12:8274911-8286809	pLKO-E2	pLKO+E2	OK	0.0796056	1.13396	3.83235	-1.5843	0.113126	0.999939	no
MTFMT	MTFMT	MTFMT	chr15:63080902-63109030	pLKO-E2	pLKO+E2	OK	0.171295	2.43901	3.83174	-1.66247	0.0964176	0.999939	no
ALKBH3	ALKBH3	ALKBH3	chr11:43858932-43899070	pLKO-E2	pLKO+E2	OK	0.023278	0.330214	3.82636	-0.375619	0.7072	0.999939	no
WNT10B	WNT10B	WNT10B	chr12:47645389-47651908	pLKO-E2	pLKO+E2	OK	0.0411333	0.58282	3.82467	-1.21277	0.225216	0.999939	no
TTBK1	TTBK1	TTBK1	chr6:43319199-43363975	pLKO-E2	pLKO+E2	NOTEST	0.0112646	0.15945	3.82323	-1.21454	0.224543	1	no
PTGES	PTGES	PTGES	chr9:131540435-131555165	pLKO-E2	pLKO+E2	OK	3.64894	51.6421	3.823	-2.59084	0.00957421	0.999939	no
DEM1	DEM1	DEM1	chr1:40747019-40754801	pLKO-E2	pLKO+E2	OK	0.0667571	0.943823	3.82152	-1.67053	0.0948142	0.999939	no
SAP30L	SAP30L	SAP30L	chr5:153805709-153820806	pLKO-E2	pLKO+E2	OK	0.185234	2.60971	3.81646	-0.887858	0.374617	0.999939	no
GANC	GANC	GANC	chr15:40353657-40433156	pLKO-E2	pLKO+E2	OK	0.0483461	0.679595	3.8132	-1.35938	0.174026	0.999939	no
BPGM	BPGM	BPGM	chr7:133982070-134015107	pLKO-E2	pLKO+E2	OK	0.128315	1.80315	3.81276	-1.2762	0.201885	0.999939	no
KLHDC2	KLHDC2	KLHDC2	chr14:49304536-49319606	pLKO-E2	pLKO+E2	OK	1.81181	25.2915	3.80315	-2.04155	0.0411958	0.999939	no
MYOM1	MYOM1	MYOM1	chr18:3056804-3210106	pLKO-E2	pLKO+E2	NOTEST	0.00103627	0.0144643	3.80302	-0.280634	0.778991	1	no
AURKAPS1	AURKAPS1	AURKAPS1	chr1:218388232-218512466	pLKO-E2	pLKO+E2	OK	0.186923	2.60541	3.801	-0.564428	0.572463	0.999939	no
BAGE5	BAGE5	BAGE5	chr21:10042712-10120808	pLKO-E2	pLKO+E2	OK	2.78298	38.7485	3.79944	-1.82864	0.0674529	0.999939	no
PSMB9	PSMB9	PSMB9	chr6_qbl_hap2:4007991-4013683	pLKO-E2	pLKO+E2	NOTEST	0.0106381	0.147581	3.79419	-0.853652	0.393298	1	no
SLC2A13	SLC2A13	SLC2A13	chr12:38435089-38785928	pLKO-E2	pLKO+E2	OK	0.0213018	0.29535	3.79338	-1.22124	0.221996	0.999939	no
EPHB6	EPHB6	EPHB6	chr7:142262913-142278969	pLKO-E2	pLKO+E2	NOTEST	0.00665007	0.0921948	3.79324	-1.21692	0.223635	1	no
DDIT3	DDIT3	DDIT3	chr12:56168002-56200567	pLKO-E2	pLKO+E2	OK	0.385097	5.32541	3.7896	-0.627875	0.530086	0.999939	no
XRCC2	XRCC2	XRCC2	chr7:151974519-152004183	pLKO-E2	pLKO+E2	OK	0.343165	4.73513	3.78643	-1.62876	0.103363	0.999939	no
MAGEH1	MAGEH1	MAGEH1	chrX:55495262-55496724	pLKO-E2	pLKO+E2	OK	0.335972	4.62163	3.78199	-1.62865	0.103388	0.999939	no
LOC100506844	LOC100506844	LOC100506844	chr12:56611498-56616214	pLKO-E2	pLKO+E2	OK	0.0795959	1.08626	3.77053	-1.17237	0.241049	0.999939	no
ANKRD31	ANKRD31	ANKRD31	chr5:74399877-74568459	pLKO-E2	pLKO+E2	NOTEST	0.00566289	0.0770619	3.76641	-1.27831	0.20114	1	no
TNIK	TNIK	TNIK	chr3:172262985-172660891	pLKO-E2	pLKO+E2	NOTEST	0.015107	0.205379	3.765	-0.975961	0.329084	1	no
FNTB	FNTB	FNTB	chr14:64450831-64638980	pLKO-E2	pLKO+E2	OK	0.418987	5.69304	3.76422	-0.504591	0.613846	0.999939	no
LY6G5B	LY6G5B	LY6G5B	chr6_qbl_hap2:2886317-2887817	pLKO-E2	pLKO+E2	OK	0.305438	4.13411	3.75863	-1.63478	0.102095	0.999939	no
TMEM22	TMEM22	TMEM22	chr3:138020550-138057424	pLKO-E2	pLKO+E2	NOTEST	0.0050712	0.0685457	3.75667	-0.278833	0.780373	1	no
WIPF1	WIPF1	WIPF1	chr2:175132547-175255873	pLKO-E2	pLKO+E2	NOTEST	0.0172171	0.232314	3.75417	-0.946427	0.343931	1	no
MAN1C1	MAN1C1	MAN1C1	chr1:25816545-25983845	pLKO-E2	pLKO+E2	NOTEST	0.0059547	0.0802522	3.75244	-1.11211	0.266093	1	no
LOC100130581	LOC100130581	LOC100130581	chr17:38802738-38821792	pLKO-E2	pLKO+E2	OK	0.066326	0.892208	3.74973	-1.11559	0.264597	0.999939	no
SIRT1	SIRT1	SIRT1	chr10:69314432-69348153	pLKO-E2	pLKO+E2	OK	1.08608	14.5665	3.74545	-1.72811	0.0839677	0.999939	no
UMODL1	UMODL1	UMODL1	chr21:42356136-42436174	pLKO-E2	pLKO+E2	NOTEST	0.00520234	0.0696398	3.74268	-0.749122	0.453784	1	no
C1orf212	C1orf212	C1orf212	chr1:35088549-35098004	pLKO-E2	pLKO+E2	OK	0.299152	3.99907	3.74071	-1.82516	0.0679772	0.999939	no
DHRS3	DHRS3	DHRS3	chr1:12550525-12600407	pLKO-E2	pLKO+E2	OK	0.642382	8.58406	3.74016	-1.81173	0.0700282	0.999939	no
SSBP1	SSBP1	SSBP1	chr7:141084589-141096757	pLKO-E2	pLKO+E2	OK	10.2148	136.494	3.7401	-1.7219	0.0850877	0.999939	no
CXorf38	CXorf38	CXorf38	chrX:40371116-40391763	pLKO-E2	pLKO+E2	OK	0.124005	1.65091	3.73479	-1.66768	0.0953787	0.999939	no
DRP2	DRP2	DRP2	chrX:100361588-100406141	pLKO-E2	pLKO+E2	NOTEST	0.00110072	0.0146207	3.7315	-0.271405	0.786079	1	no
ACACB	ACACB	ACACB	chr12:108061584-108190413	pLKO-E2	pLKO+E2	OK	0.303255	4.02185	3.72925	-2.05108	0.0402591	0.999939	no
BACE2	BACE2	BACE2	chr21:41461597-41570394	pLKO-E2	pLKO+E2	OK	0.604077	7.9728	3.72228	-1.94118	0.0522363	0.999939	no
LOC493754	LOC493754	LOC493754	chr7:65655987-65680933	pLKO-E2	pLKO+E2	OK	0.379398	4.99927	3.71993	-1.64126	0.100742	0.999939	no
TNIP2	TNIP2	TNIP2	chr4:2713184-2727901	pLKO-E2	pLKO+E2	OK	2.13515	28.1291	3.71966	-1.75671	0.0789667	0.999939	no
CAPS	CAPS	CAPS	chr19:5865192-5929320	pLKO-E2	pLKO+E2	OK	0.0207108	0.2728	3.71939	-0.184141	0.853903	0.999939	no
ONECUT2	ONECUT2	ONECUT2	chr18:53253914-53309528	pLKO-E2	pLKO+E2	OK	0.120362	1.58208	3.71636	-1.78566	0.0741539	0.999939	no
DUSP10	DUSP10	DUSP10	chr1:219941386-219982139	pLKO-E2	pLKO+E2	OK	0.191474	2.51474	3.71519	-0.547274	0.58419	0.999939	no
MLKL	MLKL	MLKL	chr16:73263253-73292290	pLKO-E2	pLKO+E2	OK	0.875515	11.4763	3.71238	-1.21882	0.222911	0.999939	no
LOC100507062	LOC100507062	LOC100507062	chr3:63964737-63984160	pLKO-E2	pLKO+E2	OK	2.20825	28.9106	3.71063	-0.786182	0.431761	0.999939	no
PRKCA	PRKCA	PRKCA	chr17:61729387-62237324	pLKO-E2	pLKO+E2	NOTEST	0.0102309	0.133918	3.71034	-0.979133	0.327514	1	no
METTL21D	METTL21D	METTL21D	chr14:49645099-49653047	pLKO-E2	pLKO+E2	NOTEST	0.0182824	0.238231	3.70383	-0.778197	0.436453	1	no
NUDT2	NUDT2	NUDT2	chr9:34319503-34333711	pLKO-E2	pLKO+E2	OK	0.734975	9.57425	3.70339	-1.57347	0.11561	0.999939	no
POLG2	POLG2	POLG2	chr17:59904363-59923646	pLKO-E2	pLKO+E2	OK	0.688264	8.9377	3.69887	-1.61507	0.106297	0.999939	no
CPOX	CPOX	CPOX	chr3:99780979-99795145	pLKO-E2	pLKO+E2	NOTEST	0.0142305	0.184287	3.69489	-1.21371	0.224857	1	no
ETNK1	ETNK1	ETNK1	chr12:22669342-22734875	pLKO-E2	pLKO+E2	OK	1.17108	15.136	3.69208	-0.437913	0.661449	0.999939	no
PLK1S1	PLK1S1	PLK1S1	chr20:21054623-21175258	pLKO-E2	pLKO+E2	OK	0.432329	5.58375	3.69103	-1.5598	0.118807	0.999939	no
LEPR	LEPR	LEPR	chr1:65658718-65875764	pLKO-E2	pLKO+E2	OK	0.150157	1.92905	3.68335	-0.0588595	0.953064	0.999939	no
PCDHGA4	PCDHGA4	PCDHGA4	chr5:140690435-140872732	pLKO-E2	pLKO+E2	OK	0.0376059	0.482703	3.6821	-0.191893	0.847826	0.999939	no
CPT1C	CPT1C	CPT1C	chr19:54886176-54908800	pLKO-E2	pLKO+E2	NOTEST	0.0102375	0.13135	3.68148	-0.624302	0.532429	1	no
MFGE8	MFGE8	MFGE8	chr15:87242917-87257667	pLKO-E2	pLKO+E2	OK	0.0199048	0.255296	3.68098	-0.666945	0.504807	0.999939	no
ALDOC	ALDOC	ALDOC	chr17:23924259-23928078	pLKO-E2	pLKO+E2	OK	1.99035	25.5244	3.68079	-2.09253	0.0363909	0.999939	no
CCDC96	CCDC96	CCDC96	chr4:6962071-7110578	pLKO-E2	pLKO+E2	OK	0.161422	2.06265	3.67559	-0.309493	0.756946	0.999939	no
ZCCHC7	ZCCHC7	ZCCHC7	chr9:37110468-37348145	pLKO-E2	pLKO+E2	OK	1.10433	14.0944	3.67388	-2.16626	0.0302912	0.999939	no
CGRRF1	CGRRF1	CGRRF1	chr14:54046336-54075084	pLKO-E2	pLKO+E2	OK	0.263924	3.36781	3.67362	-1.5793	0.114267	0.999939	no
WDFY2	WDFY2	WDFY2	chr13:51056484-51234172	pLKO-E2	pLKO+E2	OK	0.271797	3.46766	3.67336	-1.51838	0.128918	0.999939	no
RPL23AP7	RPL23AP7	RPL23AP7	chr2:114085285-114101185	pLKO-E2	pLKO+E2	OK	0.308329	3.92767	3.67113	-1.2362	0.216383	0.999939	no
ZNF510	ZNF510	ZNF510	chr9:98557967-98580149	pLKO-E2	pLKO+E2	OK	0.456008	5.79178	3.66687	-1.94028	0.0523453	0.999939	no
JPH3	JPH3	JPH3	chr16:86193999-86289262	pLKO-E2	pLKO+E2	OK	0.0369254	0.468647	3.66582	-1.27827	0.201155	0.999939	no
ZSCAN21	ZSCAN21	ZSCAN21	chr7:99485352-99517307	pLKO-E2	pLKO+E2	OK	0.078114	0.98925	3.66268	-0.0565683	0.954889	0.999939	no
LOC284412	LOC284412	LOC284412	chr19:42448680-42451752	pLKO-E2	pLKO+E2	OK	0.151143	1.91329	3.66207	-1.30913	0.190489	0.999939	no
ITGAE	ITGAE	ITGAE	chr17:3564667-3651286	pLKO-E2	pLKO+E2	NOTEST	0.0105034	0.132443	3.65645	-0.233341	0.815497	1	no
PUS7L	PUS7L	PUS7L	chr12:42408678-42438863	pLKO-E2	pLKO+E2	OK	0.595455	7.50816	3.6564	-0.892027	0.372379	0.999939	no
LOC100287765	LOC100287765	LOC100287765	chrX:101910750-102026994	pLKO-E2	pLKO+E2	OK	0.0221587	0.279314	3.65594	-1.16308	0.244795	0.999939	no
PCDHGA1	PCDHGA1	PCDHGA1	chr5:140690435-140872732	pLKO-E2	pLKO+E2	NOTEST	0.0112297	0.140855	3.64881	-0.0706802	0.943652	1	no
RHEBL1	RHEBL1	RHEBL1	chr12:47744734-47750042	pLKO-E2	pLKO+E2	OK	0.0331392	0.415166	3.64708	-1.14026	0.254178	0.999939	no
ZNF555	ZNF555	ZNF555	chr19:2792432-2811472	pLKO-E2	pLKO+E2	OK	0.0454342	0.567888	3.64375	-0.553523	0.579905	0.999939	no
TRIM16L	TRIM16L	TRIM16L	chr17:18566126-18580156	pLKO-E2	pLKO+E2	OK	0.374376	4.65664	3.63673	-1.61343	0.106652	0.999939	no
TMED6	TMED6	TMED6	chr16:67934649-67943213	pLKO-E2	pLKO+E2	OK	0.0331288	0.411448	3.63456	-1.15846	0.246675	0.999939	no
SYT15	SYT15	SYT15	chr10:46375450-46390607	pLKO-E2	pLKO+E2	OK	0.236489	2.9231	3.62766	-0.933778	0.350418	0.999939	no
PGBD5	PGBD5	PGBD5	chr1:228524014-228580014	pLKO-E2	pLKO+E2	OK	0.186122	2.30045	3.62759	-1.43009	0.15269	0.999939	no
CAPN12	CAPN12	CAPN12	chr19:43830106-43926954	pLKO-E2	pLKO+E2	NOTEST	0.00286536	0.0353777	3.62605	-0.0431309	0.965597	1	no
FER1L4	FER1L4	FER1L4	chr20:33609920-33658898	pLKO-E2	pLKO+E2	NOTEST	0.00596845	0.0734997	3.62231	-1.12219	0.261781	1	no
RBM43	RBM43	RBM43	chr2:151812973-151826635	pLKO-E2	pLKO+E2	OK	0.293979	3.606	3.61662	-1.65918	0.0970805	0.999939	no
TMPRSS9	TMPRSS9	TMPRSS9	chr19:2340783-2378875	pLKO-E2	pLKO+E2	NOTEST	0.00331987	0.0407118	3.61625	-0.136614	0.891336	1	no
ZNF302	ZNF302	ZNF302	chr19:39860406-39869142	pLKO-E2	pLKO+E2	OK	0.0204296	0.250024	3.61334	-0.830197	0.406427	0.999939	no
GADD45B	GADD45B	GADD45B	chr19:2427122-2429257	pLKO-E2	pLKO+E2	OK	0.356586	4.34469	3.60693	-1.43138	0.15232	0.999939	no
ARHGEF35	ARHGEF35	ARHGEF35	chr7:143514108-143523724	pLKO-E2	pLKO+E2	NOTEST	0.00175981	0.0213466	3.60051	-0.800653	0.423332	1	no
SHPRH	SHPRH	SHPRH	chr6:145988132-146326926	pLKO-E2	pLKO+E2	OK	0.0775894	0.940291	3.59918	-0.944353	0.344989	0.999939	no
ZNF700	ZNF700	ZNF700	chr19:11896899-11922578	pLKO-E2	pLKO+E2	OK	0.246386	2.98114	3.59687	-1.50881	0.131346	0.999939	no
IER5L	IER5L	IER5L	chr9:130977651-130980361	pLKO-E2	pLKO+E2	OK	0.221497	2.67983	3.59678	-1.4562	0.145338	0.999939	no
UBE3A	UBE3A	UBE3A	chr15:23133488-23235268	pLKO-E2	pLKO+E2	OK	0.842418	10.1468	3.59035	-1.48834	0.136662	0.999939	no
LINC00477	LINC00477	LINC00477	chr12:24611164-24628369	pLKO-E2	pLKO+E2	OK	0.029482	0.354572	3.58817	-1.11213	0.266081	0.999939	no
CLCN5	CLCN5	CLCN5	chrX:49573964-49750632	pLKO-E2	pLKO+E2	OK	0.100416	1.20607	3.58625	-1.42555	0.154	0.999939	no
GPR98	GPR98	GPR98	chr5:89890372-90495789	pLKO-E2	pLKO+E2	OK	0.137583	1.64766	3.58205	-1.68057	0.0928458	0.999939	no
TIPARP	TIPARP	TIPARP	chr3:157873653-157907251	pLKO-E2	pLKO+E2	OK	1.14871	13.6871	3.57473	-1.65497	0.0979313	0.999939	no
PLA2G4F	PLA2G4F	PLA2G4F	chr15:40220623-40236131	pLKO-E2	pLKO+E2	OK	0.04494	0.532789	3.56749	-1.14019	0.254209	0.999939	no
SHISA9	SHISA9	SHISA9	chr16:12902977-13241774	pLKO-E2	pLKO+E2	OK	0.0424506	0.502507	3.56529	-1.15896	0.246472	0.999939	no
ZNF28	ZNF28	ZNF28	chr19:57992472-58016734	pLKO-E2	pLKO+E2	OK	0.275037	3.23113	3.55434	-1.31127	0.189767	0.999939	no
PLCL1	PLCL1	PLCL1	chr2:198377670-198722853	pLKO-E2	pLKO+E2	OK	0.0735096	0.86297	3.5533	-1.62104	0.105009	0.999939	no
ZNF81	ZNF81	ZNF81	chrX:47581244-47666599	pLKO-E2	pLKO+E2	OK	0.117737	1.38033	3.55138	-1.51838	0.128919	0.999939	no
SLC25A12	SLC25A12	SLC25A12	chr2:172348160-172459059	pLKO-E2	pLKO+E2	NOTEST	0.00199408	0.0233529	3.5498	-0.79587	0.426108	1	no
ANKRD42	ANKRD42	ANKRD42	chr11:82582938-82637661	pLKO-E2	pLKO+E2	OK	0.145726	1.699	3.54336	-1.30901	0.190531	0.999939	no
CDC25A	CDC25A	CDC25A	chr3:48173671-48204805	pLKO-E2	pLKO+E2	OK	0.350658	4.06804	3.5362	-0.899144	0.368576	0.999939	no
LINS	LINS	LINS	chr15:98926950-98959968	pLKO-E2	pLKO+E2	OK	0.678836	7.87493	3.53613	-1.57607	0.115011	0.999939	no
MMP17	MMP17	MMP17	chr12:130878893-130902269	pLKO-E2	pLKO+E2	OK	0.0394217	0.455336	3.52987	-1.21813	0.223175	0.999939	no
EPM2A	EPM2A	EPM2A	chr6:145988132-146326926	pLKO-E2	pLKO+E2	OK	0.359865	4.14819	3.52695	-1.31594	0.188195	0.999939	no
CHML	CHML	CHML	chr1:239762056-239870324	pLKO-E2	pLKO+E2	OK	0.262036	3.01477	3.52421	-1.48526	0.137474	0.999939	no
DOK3	DOK3	DOK3	chr5:176861511-176870033	pLKO-E2	pLKO+E2	OK	0.210882	2.42157	3.52144	-1.23626	0.216363	0.999939	no
PMCH	PMCH	PMCH	chr12:101038085-101115744	pLKO-E2	pLKO+E2	OK	1.72824	19.8411	3.52111	-0.537763	0.590741	0.999939	no
ATF7IP2	ATF7IP2	ATF7IP2	chr16:10387412-10484996	pLKO-E2	pLKO+E2	OK	0.0886369	1.01373	3.51562	-1.24238	0.214098	0.999939	no
MZF1	MZF1	MZF1	chr19:63762364-63777976	pLKO-E2	pLKO+E2	OK	0.0412714	0.466572	3.49889	-0.405655	0.684996	0.999939	no
HSPA2	HSPA2	HSPA2	chr14:64076938-64079707	pLKO-E2	pLKO+E2	OK	0.0703922	0.7947	3.49692	-1.20343	0.228809	0.999939	no
PAX8	PAX8	PAX8	chr2:113690044-113752968	pLKO-E2	pLKO+E2	OK	0.0377155	0.423807	3.49018	-0.406794	0.684159	0.999939	no
JAK2	JAK2	JAK2	chr9:4975244-5118183	pLKO-E2	pLKO+E2	OK	0.0885331	0.99371	3.48854	-1.64036	0.100931	0.999939	no
FUT11	FUT11	FUT11	chr10:75202054-75205982	pLKO-E2	pLKO+E2	OK	0.200282	2.24354	3.48567	-1.60784	0.107869	0.999939	no
KIF7	KIF7	KIF7	chr15:87919821-87999686	pLKO-E2	pLKO+E2	NOTEST	0.0205572	0.230272	3.48563	-0.272586	0.785171	1	no
PLEKHD1	PLEKHD1	PLEKHD1	chr14:69021223-69064968	pLKO-E2	pLKO+E2	NOTEST	0.00413536	0.0462537	3.48348	-0.994376	0.32004	1	no
LINC00176	LINC00176	LINC00176	chr20:62136140-62141759	pLKO-E2	pLKO+E2	NOTEST	0.00730401	0.0815007	3.48005	-0.693287	0.488129	1	no
SEC61G	SEC61G	SEC61G	chr7:54787433-54794433	pLKO-E2	pLKO+E2	OK	0.310372	3.45366	3.47606	-0.892763	0.371984	0.999939	no
TMEM42	TMEM42	TMEM42	chr3:44878383-44882158	pLKO-E2	pLKO+E2	OK	0.0984878	1.09588	3.476	-1.04329	0.296814	0.999939	no
FICD	FICD	FICD	chr12:107433180-107437510	pLKO-E2	pLKO+E2	OK	0.0642494	0.714711	3.47561	-1.20465	0.228339	0.999939	no
FAM24B	FAM24B	FAM24B	chr10:124581660-124648220	pLKO-E2	pLKO+E2	OK	3.13168	34.7455	3.47182	-0.627186	0.530538	0.999939	no
C14orf126	C14orf126	C14orf126	chr14:30984993-30996431	pLKO-E2	pLKO+E2	OK	0.527255	5.83908	3.46917	-1.64013	0.100978	0.999939	no
RPL36A	RPL36A	RPL36A	chrX:100532533-100555784	pLKO-E2	pLKO+E2	NOTEST	0.00817722	0.0901792	3.46311	-0.0178145	0.985787	1	no
USP31	USP31	USP31	chr16:22980228-23068092	pLKO-E2	pLKO+E2	OK	0.877805	9.67781	3.46271	-2.25241	0.0242962	0.999939	no
KCNIP3	KCNIP3	KCNIP3	chr2:95326798-95415552	pLKO-E2	pLKO+E2	OK	0.0480336	0.527586	3.45729	-1.00594	0.314443	0.999939	no
CPS1	CPS1	CPS1	chr2:211050650-211252076	pLKO-E2	pLKO+E2	OK	0.195498	2.14721	3.45723	-1.51395	0.130039	0.999939	no
GPKOW	GPKOW	GPKOW	chrX:48855965-48867023	pLKO-E2	pLKO+E2	OK	0.097746	1.06989	3.45228	-1.47866	0.139232	0.999939	no
GPR63	GPR63	GPR63	chr6:97348718-97392074	pLKO-E2	pLKO+E2	NOTEST	0.0114292	0.124967	3.45074	-0.755816	0.449759	1	no
DPY30	DPY30	DPY30	chr2:32102475-32118348	pLKO-E2	pLKO+E2	OK	4.06301	44.3531	3.44841	-1.89574	0.0579947	0.999939	no
ZNF235	ZNF235	ZNF235	chr19:49482340-49501018	pLKO-E2	pLKO+E2	OK	0.0685723	0.74659	3.44462	-1.16926	0.2423	0.999939	no
POU4F2	POU4F2	POU4F2	chr4:147779494-147783073	pLKO-E2	pLKO+E2	NOTEST	0.00335541	0.0365129	3.44385	-0.822034	0.411058	1	no
KIF27	KIF27	KIF27	chr9:85641434-85726162	pLKO-E2	pLKO+E2	NOTEST	0.0189642	0.205504	3.43782	-1.26402	0.206224	1	no
ZNF14	ZNF14	ZNF14	chr19:19682280-19704921	pLKO-E2	pLKO+E2	OK	0.646849	6.9645	3.42852	-1.62452	0.104264	0.999939	no
P2RY2	P2RY2	P2RY2	chr11:72606991-72625043	pLKO-E2	pLKO+E2	OK	2.26705	24.3076	3.42252	-1.84767	0.0646504	0.999939	no
UCHL3	UCHL3	UCHL3	chr13:75021927-75078069	pLKO-E2	pLKO+E2	OK	1.25943	13.4904	3.42109	-1.56061	0.118617	0.999939	no
METTL22	METTL22	METTL22	chr16:8623027-8647580	pLKO-E2	pLKO+E2	OK	0.291262	3.11955	3.42095	-1.61793	0.105677	0.999939	no
CALML4	CALML4	CALML4	chr15:66270096-66285502	pLKO-E2	pLKO+E2	OK	0.66164	7.07302	3.41821	-1.54238	0.122981	0.999939	no
RNU12	RNU12	RNU12	chr22:41341194-41341343	pLKO-E2	pLKO+E2	OK	37.5699	400.896	3.41558	-1.44694	0.147915	0.999939	no
KBTBD8	KBTBD8	KBTBD8	chr3:67131416-67144322	pLKO-E2	pLKO+E2	NOTEST	0.00371381	0.0395495	3.41269	-0.961839	0.336131	1	no
NAP1L2	NAP1L2	NAP1L2	chrX:72348861-72351435	pLKO-E2	pLKO+E2	OK	0.215107	2.28999	3.41222	-1.39858	0.161938	0.999939	no
KCNMB3	KCNMB3	KCNMB3	chr3:180440230-180467532	pLKO-E2	pLKO+E2	NOTEST	0.00714303	0.0758754	3.40902	-0.679845	0.496602	1	no
CAPN10	CAPN10	CAPN10	chr2:241174805-241187199	pLKO-E2	pLKO+E2	OK	0.056527	0.59974	3.40732	-0.706323	0.479987	0.999939	no
WDR13	WDR13	WDR13	chrX:48340823-48348526	pLKO-E2	pLKO+E2	OK	0.801254	8.49127	3.40565	-1.52802	0.126508	0.999939	no
SHF	SHF	SHF	chr15:43246703-43280665	pLKO-E2	pLKO+E2	NOTEST	0.00315597	0.0333747	3.4026	-0.761394	0.446422	1	no
EPHB1	EPHB1	EPHB1	chr3:135996788-136461997	pLKO-E2	pLKO+E2	NOTEST	0.0126428	0.133655	3.40212	-1.06627	0.286303	1	no
PRKCE	PRKCE	PRKCE	chr2:45732546-46268633	pLKO-E2	pLKO+E2	OK	0.134635	1.42197	3.40077	-1.40595	0.159739	0.999939	no
GEMIN8P4	GEMIN8P4	GEMIN8P4	chr1:90231411-90233113	pLKO-E2	pLKO+E2	NOTEST	0.0153621	0.16169	3.39578	-1.07261	0.283444	1	no
TMED8	TMED8	TMED8	chr14:76877866-76913149	pLKO-E2	pLKO+E2	OK	3.31455	34.843	3.39398	-2.03135	0.0422194	0.999939	no
HAUS1	HAUS1	HAUS1	chr18:41938295-41962297	pLKO-E2	pLKO+E2	OK	1.88121	19.7243	3.39024	-1.34693	0.178003	0.999939	no
ANKRA2	ANKRA2	ANKRA2	chr5:72883780-72897267	pLKO-E2	pLKO+E2	OK	0.422281	4.41911	3.38748	-1.47196	0.141031	0.999939	no
WIPI1	WIPI1	WIPI1	chr17:63929016-63965248	pLKO-E2	pLKO+E2	OK	0.156148	1.63362	3.38708	-1.15537	0.247941	0.999939	no
ARPM1	ARPM1	ARPM1	chr3:170967404-170970377	pLKO-E2	pLKO+E2	OK	0.151735	1.58547	3.38529	-1.18033	0.237869	0.999939	no
HAUS2	HAUS2	HAUS2	chr15:40628302-40649482	pLKO-E2	pLKO+E2	OK	0.138926	1.44964	3.38331	-1.30035	0.193481	0.999939	no
HS6ST2	HS6ST2	HS6ST2	chrX:131587718-131923093	pLKO-E2	pLKO+E2	NOTEST	0.023584	0.245939	3.38242	-0.987626	0.323336	1	no
ZDHHC11	ZDHHC11	ZDHHC11	chr5:848719-904101	pLKO-E2	pLKO+E2	OK	0.0334895	0.348061	3.37756	-1.06448	0.287113	0.999939	no
DTX2P1-UPK3BP1-PMS2P11	DTX2P1-UPK3BP1-PMS2P11	DTX2P1-UPK3BP1-PMS2P11	chr7:76448074-76491012	pLKO-E2	pLKO+E2	NOTEST	0.0067581	0.0701171	3.37508	-0.756696	0.449232	1	no
VASN	VASN	VASN	chr16:4330252-4406963	pLKO-E2	pLKO+E2	OK	0.358731	3.71678	3.37308	-0.959313	0.337401	0.999939	no
C11orf51	C11orf51	C11orf51	chr11:71387605-71501470	pLKO-E2	pLKO+E2	OK	2.0508	21.1329	3.36523	-0.147095	0.883057	0.999939	no
HCN4	HCN4	HCN4	chr15:71399252-71448658	pLKO-E2	pLKO+E2	NOTEST	0.014747	0.151629	3.36206	-1.04921	0.294081	1	no
LRRC46	LRRC46	LRRC46	chr17:43263991-43273698	pLKO-E2	pLKO+E2	NOTEST	0.00777773	0.079954	3.36175	-0.205788	0.836957	1	no
ZNF703	ZNF703	ZNF703	chr8:37672458-37675554	pLKO-E2	pLKO+E2	OK	1.30709	13.4316	3.3612	-1.56121	0.118474	0.999939	no
SH3BP1	SH3BP1	SH3BP1	chr22:36365629-36381996	pLKO-E2	pLKO+E2	OK	0.147107	1.50988	3.3595	-1.26159	0.207095	0.999939	no
GPM6B	GPM6B	GPM6B	chrX:13698982-13866752	pLKO-E2	pLKO+E2	OK	0.290415	2.97456	3.35649	-1.1786	0.238559	0.999939	no
PRNP	PRNP	PRNP	chr20:4614796-4630234	pLKO-E2	pLKO+E2	OK	0.259965	2.65824	3.35408	-1.13899	0.254709	0.999939	no
PCDHGB5	PCDHGB5	PCDHGB5	chr5:140690435-140872732	pLKO-E2	pLKO+E2	OK	0.313834	3.20722	3.35325	-0.560665	0.575026	0.999939	no
ZNF541	ZNF541	ZNF541	chr19:52715758-52750925	pLKO-E2	pLKO+E2	OK	0.148361	1.51468	3.35183	-1.30496	0.191905	0.999939	no
SPNS2	SPNS2	SPNS2	chr17:4348877-4405430	pLKO-E2	pLKO+E2	OK	0.0410635	0.418562	3.34951	-0.0184528	0.985278	0.999939	no
LOC100652759	LOC100652759	LOC100652759	chr3:64028679-64186171	pLKO-E2	pLKO+E2	NOTEST	0.0223862	0.227749	3.34676	-0.0653542	0.947892	1	no
COPS8	COPS8	COPS8	chr2:237658822-237672228	pLKO-E2	pLKO+E2	OK	0.153753	1.56164	3.34437	-1.02656	0.304629	0.999939	no
VPS37B	VPS37B	VPS37B	chr12:121915827-121946665	pLKO-E2	pLKO+E2	OK	1.85936	18.8798	3.34397	-2.00469	0.0449965	0.999939	no
ZNF330	ZNF330	ZNF330	chr4:142361498-142375300	pLKO-E2	pLKO+E2	OK	3.27752	33.205	3.34072	-2.14225	0.0321731	0.999939	no
UHRF2	UHRF2	UHRF2	chr9:6403150-6497051	pLKO-E2	pLKO+E2	OK	0.574611	5.811	3.33813	-1.71098	0.0870851	0.999939	no
SSPN	SSPN	SSPN	chr12:26239535-26278975	pLKO-E2	pLKO+E2	OK	0.409865	4.14018	3.33647	-1.06894	0.285098	0.999939	no
ANO7	ANO7	ANO7	chr2:241776596-241813464	pLKO-E2	pLKO+E2	NOTEST	0.0184045	0.184541	3.32581	-0.775454	0.438071	1	no
NOXA1	NOXA1	NOXA1	chr9:139437667-139455722	pLKO-E2	pLKO+E2	NOTEST	0.00990756	0.0985925	3.31488	-0.239963	0.810359	1	no
CDK11B	CDK11B	CDK11B	chr1:1560962-1645651	pLKO-E2	pLKO+E2	OK	0.743807	7.36355	3.3074	-0.87613	0.380959	0.999939	no
REV1	REV1	REV1	chr2:99383369-99472912	pLKO-E2	pLKO+E2	OK	0.890875	8.74633	3.29538	-1.6889	0.0912394	0.999939	no
MRPS36	MRPS36	MRPS36	chr5_h2_hap1:8323-20734	pLKO-E2	pLKO+E2	OK	0.211786	2.0745	3.29208	-1.30487	0.191937	0.999939	no
PIBF1	PIBF1	PIBF1	chr13:72200042-72488592	pLKO-E2	pLKO+E2	OK	0.027955	0.273511	3.29042	-0.293943	0.768802	0.999939	no
HRSP12	HRSP12	HRSP12	chr8:99183742-99198594	pLKO-E2	pLKO+E2	OK	0.574821	5.62181	3.28985	-1.21777	0.22331	0.999939	no
MACROD2	MACROD2	MACROD2	chr20:13924145-15981841	pLKO-E2	pLKO+E2	OK	0.235818	2.30023	3.28603	-0.823932	0.409978	0.999939	no
DDX60L	DDX60L	DDX60L	chr4:169514460-169638213	pLKO-E2	pLKO+E2	NOTEST	0.000895096	0.00870993	3.28255	-0.733007	0.463554	1	no
HINT3	HINT3	HINT3	chr6:126319553-126343082	pLKO-E2	pLKO+E2	OK	0.620442	6.03723	3.28252	-1.75227	0.0797282	0.999939	no
MEIS3	MEIS3	MEIS3	chr19:52598192-52614597	pLKO-E2	pLKO+E2	OK	0.0394687	0.380793	3.27023	-0.948939	0.342652	0.999939	no
SLC16A4	SLC16A4	SLC16A4	chr1:110706995-110735227	pLKO-E2	pLKO+E2	NOTEST	0.00393252	0.0378331	3.26612	-0.243998	0.807233	1	no
TAF9	TAF9	TAF9	chr5_h2_hap1:142314-205623	pLKO-E2	pLKO+E2	OK	2.10076	20.2063	3.26582	-0.237872	0.81198	0.999939	no
RNGTT	RNGTT	RNGTT	chr6:89376707-89730067	pLKO-E2	pLKO+E2	OK	0.551823	5.30136	3.26409	-1.81823	0.0690288	0.999939	no
FMN1	FMN1	FMN1	chr15:30845038-31147377	pLKO-E2	pLKO+E2	OK	0.580508	5.57067	3.26246	-2.29777	0.0215747	0.999939	no
PIN1P1	PIN1P1	PIN1P1	chr1:69998445-70361759	pLKO-E2	pLKO+E2	OK	0.0318073	0.305164	3.26215	-0.854455	0.392853	0.999939	no
C6orf120	C6orf120	C6orf120	chr6:169844181-169866031	pLKO-E2	pLKO+E2	OK	0.587378	5.63445	3.26192	-0.907087	0.364361	0.999939	no
DDX1	DDX1	DDX1	chr2:15649220-15688676	pLKO-E2	pLKO+E2	OK	2.10538	20.1948	3.26183	-2.1117	0.034712	0.999939	no
RAB31	RAB31	RAB31	chr18:9698227-9852553	pLKO-E2	pLKO+E2	OK	0.477161	4.56574	3.2583	-1.61569	0.106161	0.999939	no
CASP3	CASP3	CASP3	chr4:185785843-185807623	pLKO-E2	pLKO+E2	NOTEST	0.00753091	0.0720453	3.25801	-0.461291	0.64459	1	no
RLN2	RLN2	RLN2	chr9:5289867-5294580	pLKO-E2	pLKO+E2	NOTEST	0.0130742	0.124944	3.25649	-0.254605	0.799028	1	no
SLC31A2	SLC31A2	SLC31A2	chr9:114953058-114966243	pLKO-E2	pLKO+E2	OK	0.944579	9.02296	3.25586	-1.48687	0.137048	0.999939	no
DKFZP586I1420	DKFZP586I1420	DKFZP586I1420	chr7:30376190-30378935	pLKO-E2	pLKO+E2	OK	0.214739	2.04402	3.25075	-1.39632	0.162617	0.999939	no
ETAA1	ETAA1	ETAA1	chr2:67477945-67491037	pLKO-E2	pLKO+E2	OK	0.55194	5.22124	3.24181	-1.71938	0.0855452	0.999939	no
TRIT1	TRIT1	TRIT1	chr1:40079292-40121764	pLKO-E2	pLKO+E2	OK	0.08283	0.781747	3.23848	-1.09063	0.275434	0.999939	no
ZNF727	ZNF727	ZNF727	chr7:63143255-63176362	pLKO-E2	pLKO+E2	NOTEST	0.0221347	0.208234	3.23382	-0.989325	0.322504	1	no
BARX2	BARX2	BARX2	chr11:128751090-128827384	pLKO-E2	pLKO+E2	OK	0.062342	0.586428	3.23368	-1.11398	0.265288	0.999939	no
LOC100009676	LOC100009676	LOC100009676	chr3:102850972-102880747	pLKO-E2	pLKO+E2	OK	0.241039	2.26576	3.23265	-0.162054	0.871264	0.999939	no
FAM47E	FAM47E	FAM47E	chr4:77354216-77451307	pLKO-E2	pLKO+E2	OK	0.0551026	0.517077	3.23019	-0.310961	0.75583	0.999939	no
ZNF680	ZNF680	ZNF680	chr7:63617689-63660940	pLKO-E2	pLKO+E2	OK	0.418228	3.92327	3.2297	-1.45578	0.145452	0.999939	no
WDR85	WDR85	WDR85	chr9:139569181-139593208	pLKO-E2	pLKO+E2	OK	0.272202	2.55215	3.22896	-1.49979	0.13367	0.999939	no
PDE3B	PDE3B	PDE3B	chr11:14621844-14850180	pLKO-E2	pLKO+E2	OK	0.143738	1.34524	3.22636	-1.38116	0.167229	0.999939	no
PDCD2L	PDCD2L	PDCD2L	chr19:39587142-39608912	pLKO-E2	pLKO+E2	OK	0.48706	4.54875	3.2233	-1.47418	0.140432	0.999939	no
SPATA24	SPATA24	SPATA24	chr5:138760354-138767675	pLKO-E2	pLKO+E2	OK	0.0889991	0.83111	3.22318	-1.04318	0.296865	0.999939	no
RASGEF1B	RASGEF1B	RASGEF1B	chr4:82567242-82612085	pLKO-E2	pLKO+E2	NOTEST	0.00567833	0.0529988	3.22242	-0.954191	0.339987	1	no
STK32C	STK32C	STK32C	chr10:133870985-133971467	pLKO-E2	pLKO+E2	OK	0.322659	3.00394	3.21878	-1.49998	0.133621	0.999939	no
GPR37L1	GPR37L1	GPR37L1	chr1:200358651-200365257	pLKO-E2	pLKO+E2	OK	0.396748	3.69123	3.21781	-1.58645	0.112636	0.999939	no
MYCL1	MYCL1	MYCL1	chr1:40133682-40140274	pLKO-E2	pLKO+E2	NOTEST	0.0186386	0.173188	3.21597	-0.834673	0.403902	1	no
PRSS12	PRSS12	PRSS12	chr4:119420640-119493370	pLKO-E2	pLKO+E2	OK	0.0861718	0.796749	3.20884	-1.16412	0.244374	0.999939	no
C11orf82	C11orf82	C11orf82	chr11:82290384-82323347	pLKO-E2	pLKO+E2	OK	1.32423	12.2297	3.20716	-1.92177	0.0546343	0.999939	no
USP35	USP35	USP35	chr11:77577505-77603405	pLKO-E2	pLKO+E2	OK	0.395833	3.65176	3.20563	-1.72244	0.0849892	0.999939	no
HIGD1A	HIGD1A	HIGD1A	chr3:42799403-42821031	pLKO-E2	pLKO+E2	OK	0.283439	2.60961	3.20272	-1.20931	0.226544	0.999939	no
ZNF121	ZNF121	ZNF121	chr19:9537291-9556209	pLKO-E2	pLKO+E2	OK	0.860182	7.91834	3.20248	-1.50142	0.133247	0.999939	no
2013-09-03	2013-09-03	2013-09-03	chr22:40702876-40724171	pLKO-E2	pLKO+E2	OK	0.294425	2.70743	3.20095	-1.21707	0.223577	0.999939	no
TTLL3	TTLL3	TTLL3	chr3:9796653-9853040	pLKO-E2	pLKO+E2	NOTEST	0.0128937	0.118482	3.19992	-0.00196128	0.998435	1	no
SLC39A5	SLC39A5	SLC39A5	chr12:54910086-54938410	pLKO-E2	pLKO+E2	OK	0.0456427	0.418991	3.19846	-0.164544	0.869303	0.999939	no
C9orf167	C9orf167	C9orf167	chr9:139292100-139296914	pLKO-E2	pLKO+E2	NOTEST	0.0120564	0.110675	3.19845	-1.04675	0.295213	1	no
STYX	STYX	STYX	chr14:52266632-52311455	pLKO-E2	pLKO+E2	OK	0.676435	6.18929	3.19375	-1.14328	0.252921	0.999939	no
FAIM3	FAIM3	FAIM3	chr1:205137410-205162001	pLKO-E2	pLKO+E2	OK	0.362759	3.29649	3.18385	-1.22171	0.221818	0.999939	no
ZNF551	ZNF551	ZNF551	chr19:62885168-62892981	pLKO-E2	pLKO+E2	OK	0.0879557	0.798424	3.18231	-1.34187	0.179637	0.999939	no
C16orf52	C16orf52	C16orf52	chr16:21926956-22003473	pLKO-E2	pLKO+E2	OK	0.195597	1.77542	3.18221	-1.35794	0.174484	0.999939	no
ZMPSTE24	ZMPSTE24	ZMPSTE24	chr1:40496319-40532443	pLKO-E2	pLKO+E2	OK	1.3239	12.0042	3.18067	-1.76536	0.0775037	0.999939	no
LGMN	LGMN	LGMN	chr14:92239904-92284800	pLKO-E2	pLKO+E2	OK	1.48061	13.4054	3.17855	-1.67557	0.0938229	0.999939	no
MRPL12	MRPL12	MRPL12	chr17:77280804-77284961	pLKO-E2	pLKO+E2	OK	2.1267	19.2152	3.17556	-1.74094	0.0816941	0.999939	no
GEMIN6	GEMIN6	GEMIN6	chr2:38858830-38862610	pLKO-E2	pLKO+E2	OK	1.98201	17.8519	3.17105	-1.48069	0.13869	0.999939	no
TATDN3	TATDN3	TATDN3	chr1:211031792-211056790	pLKO-E2	pLKO+E2	NOTEST	0.0236934	0.213361	3.17073	-0.694683	0.487254	1	no
FAM109B	FAM109B	FAM109B	chr22:40800200-40805388	pLKO-E2	pLKO+E2	OK	0.113496	1.02086	3.16907	-1.13754	0.255314	0.999939	no
USP49	USP49	USP49	chr6:41873360-41971077	pLKO-E2	pLKO+E2	OK	0.170005	1.52662	3.1667	-1.38536	0.165944	0.999939	no
ZNF830	ZNF830	ZNF830	chr17:30312661-30314318	pLKO-E2	pLKO+E2	OK	2.12301	19.0537	3.16589	-1.99376	0.046178	0.999939	no
SLC5A12	SLC5A12	SLC5A12	chr11:26645141-26700150	pLKO-E2	pLKO+E2	OK	0.0830834	0.740295	3.15547	-1.22167	0.221834	0.999939	no
PLEKHM1P	PLEKHM1P	PLEKHM1P	chr17:60211420-60263764	pLKO-E2	pLKO+E2	OK	0.0648723	0.577116	3.15319	-0.965926	0.334081	0.999939	no
PDK1	PDK1	PDK1	chr2:173129024-173172108	pLKO-E2	pLKO+E2	OK	0.344954	3.06852	3.15307	-1.36107	0.173492	0.999939	no
METTL14	METTL14	METTL14	chr4:119826021-119851525	pLKO-E2	pLKO+E2	OK	1.15828	10.2967	3.15213	-1.83856	0.0659797	0.999939	no
LOC100288123	LOC100288123	LOC100288123	chr19:1766244-1799452	pLKO-E2	pLKO+E2	OK	0.0500745	0.441879	3.1415	-0.363136	0.716503	0.999939	no
C4orf33	C4orf33	C4orf33	chr4:130234278-130253293	pLKO-E2	pLKO+E2	NOTEST	0.0153716	0.135284	3.13765	-0.671517	0.501891	1	no
APLP1	APLP1	APLP1	chr19:41051240-41062539	pLKO-E2	pLKO+E2	OK	0.0559512	0.492301	3.1373	-0.913849	0.360796	0.999939	no
TRNT1	TRNT1	TRNT1	chr3:3143599-3165706	pLKO-E2	pLKO+E2	OK	0.609922	5.36322	3.1364	-1.41496	0.15708	0.999939	no
DHX57	DHX57	DHX57	chr2:38878378-38956525	pLKO-E2	pLKO+E2	OK	0.378788	3.33008	3.13609	-1.53295	0.125289	0.999939	no
TPGS1	TPGS1	TPGS1	chr19:458496-470654	pLKO-E2	pLKO+E2	OK	0.0415227	0.364827	3.13524	-0.915267	0.360052	0.999939	no
HAUS6	HAUS6	HAUS6	chr9:19043140-19092902	pLKO-E2	pLKO+E2	OK	0.479291	4.19341	3.12915	-1.70737	0.0877527	0.999939	no
LYRM2	LYRM2	LYRM2	chr6:90199615-90405195	pLKO-E2	pLKO+E2	OK	0.349663	3.05716	3.12815	-0.97576	0.329183	0.999939	no
CCDC88A	CCDC88A	CCDC88A	chr2:55368481-55500561	pLKO-E2	pLKO+E2	NOTEST	0.00766351	0.0668402	3.12464	-0.767673	0.442681	1	no
FCGBP	FCGBP	FCGBP	chr19:45045802-45132373	pLKO-E2	pLKO+E2	OK	0.0546937	0.475529	3.12009	-1.24597	0.212774	0.999939	no
LOC100131193	LOC100131193	LOC100131193	chr9:138810610-138855460	pLKO-E2	pLKO+E2	OK	0.266781	2.31692	3.11848	-0.381161	0.703084	0.999939	no
ZBTB37	ZBTB37	ZBTB37	chr1:172104115-172122397	pLKO-E2	pLKO+E2	OK	0.759476	6.5891	3.117	-1.23387	0.21725	0.999939	no
ZNF490	ZNF490	ZNF490	chr19:12547919-12582623	pLKO-E2	pLKO+E2	OK	0.611969	5.29107	3.11203	-1.69576	0.0899315	0.999939	no
LOC100507178	LOC100507178	LOC100507178	chr1:41252848-41493117	pLKO-E2	pLKO+E2	NOTEST	0.00622199	0.0536017	3.10683	-0.171696	0.863676	1	no
PSMC6	PSMC6	PSMC6	chr14:52243645-52264466	pLKO-E2	pLKO+E2	OK	0.687504	5.91138	3.10406	-1.5297	0.12609	0.999939	no
KRT7	KRT7	KRT7	chr12:50913220-50928976	pLKO-E2	pLKO+E2	OK	0.110444	0.945913	3.0984	-1.03818	0.299186	0.999939	no
SEMA3E	SEMA3E	SEMA3E	chr7:82831157-83116415	pLKO-E2	pLKO+E2	NOTEST	0.0142385	0.121763	3.0962	-0.438197	0.661244	1	no
TRADD	TRADD	TRADD	chr16:65745589-65751313	pLKO-E2	pLKO+E2	OK	0.0405777	0.346443	3.09386	-1.07001	0.284616	0.999939	no
GRK5	GRK5	GRK5	chr10:120957186-121205121	pLKO-E2	pLKO+E2	NOTEST	0.00712857	0.0599088	3.07108	-0.772869	0.4396	1	no
KIAA1958	KIAA1958	KIAA1958	chr9:114289068-114462527	pLKO-E2	pLKO+E2	OK	0.173872	1.45948	3.06936	-1.31254	0.189338	0.999939	no
ACAD11	ACAD11	ACAD11	chr3:133759671-134075740	pLKO-E2	pLKO+E2	NOTEST	0.00664785	0.055537	3.06249	-0.102907	0.918037	1	no
C17orf90	C17orf90	C17orf90	chr17:77242470-77244023	pLKO-E2	pLKO+E2	OK	1.35814	11.3072	3.05753	-1.18572	0.235734	0.999939	no
C4orf19	C4orf19	C4orf19	chr4:37131946-37364394	pLKO-E2	pLKO+E2	OK	0.0518153	0.430071	3.05313	-0.336754	0.736303	0.999939	no
C22orf23	C22orf23	C22orf23	chr22:36669002-36695265	pLKO-E2	pLKO+E2	OK	0.0688267	0.569751	3.04929	-0.315019	0.752747	0.999939	no
SSSCA1	SSSCA1	SSSCA1	chr11:65094518-65095815	pLKO-E2	pLKO+E2	OK	0.543889	4.49615	3.04731	-1.08517	0.277848	0.999939	no
PCBP1-AS1	PCBP1-AS1	PCBP1-AS1	chr2:70040727-70167651	pLKO-E2	pLKO+E2	NOTEST	0.00343106	0.0282978	3.04396	-0.268312	0.788459	1	no
EHHADH	EHHADH	EHHADH	chr3:186363382-186454580	pLKO-E2	pLKO+E2	OK	0.0436755	0.360027	3.04321	-0.898265	0.369045	0.999939	no
WNT8B	WNT8B	WNT8B	chr10:102212801-102233389	pLKO-E2	pLKO+E2	NOTEST	0.00960513	0.0791769	3.0432	-0.950788	0.341712	1	no
DNAH17	DNAH17	DNAH17	chr17:73886329-74085071	pLKO-E2	pLKO+E2	OK	0.0450449	0.37099	3.04194	-0.67826	0.497607	0.999939	no
SLC31A1	SLC31A1	SLC31A1	chr9:115023628-115066593	pLKO-E2	pLKO+E2	OK	1.3081	10.7708	3.04158	-1.96495	0.0494202	0.999939	no
NRIP1	NRIP1	NRIP1	chr21:15255426-15358997	pLKO-E2	pLKO+E2	OK	1.21951	10.0307	3.04004	-2.06453	0.0389671	0.999939	no
SLC22A5	SLC22A5	SLC22A5	chr5:131658043-131759205	pLKO-E2	pLKO+E2	OK	5.46561	44.9046	3.03841	-2.26442	0.0235482	0.999939	no
TGIF2	TGIF2	TGIF2	chr20:34635289-34708033	pLKO-E2	pLKO+E2	OK	2.10207	17.2605	3.03759	-1.5074	0.131709	0.999939	no
LOC100128292	LOC100128292	LOC100128292	chr10:79356575-79359589	pLKO-E2	pLKO+E2	NOTEST	0.00962238	0.0788969	3.0355	-0.952344	0.340922	1	no
RHBG	RHBG	RHBG	chr1:154605603-154621637	pLKO-E2	pLKO+E2	OK	0.227413	1.86146	3.03305	-1.02722	0.304317	0.999939	no
HTR7	HTR7	HTR7	chr10:92490555-92607651	pLKO-E2	pLKO+E2	OK	0.0408177	0.333804	3.03174	-0.812559	0.416471	0.999939	no
TXNRD3	TXNRD3	TXNRD3	chr3:127773311-127856657	pLKO-E2	pLKO+E2	OK	0.18619	1.52095	3.03012	-1.03389	0.301186	0.999939	no
C7orf70	C7orf70	C7orf70	chr7:6335564-6355115	pLKO-E2	pLKO+E2	OK	1.21683	9.88952	3.02278	-1.62392	0.104393	0.999939	no
MIP	MIP	MIP	chr12:55129552-55134702	pLKO-E2	pLKO+E2	NOTEST	0.00372269	0.030236	3.02185	-0.675227	0.499531	1	no
C20orf194	C20orf194	C20orf194	chr20:3177947-3336309	pLKO-E2	pLKO+E2	OK	0.142456	1.14909	3.01191	-1.23038	0.218554	0.999939	no
HOXC8	HOXC8	HOXC8	chr12:52689156-52692812	pLKO-E2	pLKO+E2	OK	0.0385965	0.310811	3.00949	-1.02623	0.304784	0.999939	no
TBC1D22B	TBC1D22B	TBC1D22B	chr6:37287931-37408724	pLKO-E2	pLKO+E2	OK	0.973588	7.83844	3.00918	-1.44261	0.14913	0.999939	no
SPATA6	SPATA6	SPATA6	chr1:48533630-48710463	pLKO-E2	pLKO+E2	NOTEST	0.0150072	0.120772	3.00856	-0.947955	0.343153	1	no
MTFR1	MTFR1	MTFR1	chr8:66719441-66785352	pLKO-E2	pLKO+E2	OK	0.621156	4.99725	3.00811	-0.760017	0.447245	0.999939	no
TAF1A	TAF1A	TAF1A	chr1:220797866-220829898	pLKO-E2	pLKO+E2	NOTEST	0.0130502	0.104955	3.00763	-0.704755	0.480962	1	no
SLFN5	SLFN5	SLFN5	chr17:30594198-30618874	pLKO-E2	pLKO+E2	OK	0.0549949	0.440032	3.00024	-1.1015	0.27068	0.999939	no
TAF5	TAF5	TAF5	chr10:105117713-105146260	pLKO-E2	pLKO+E2	OK	0.0713815	0.570717	2.99915	-0.534435	0.593041	0.999939	no
SH3KBP1	SH3KBP1	SH3KBP1	chrX:19462003-19815665	pLKO-E2	pLKO+E2	OK	0.804246	6.42614	2.99824	-1.15224	0.249224	0.999939	no
TMEM222	TMEM222	TMEM222	chr1:27521222-27535478	pLKO-E2	pLKO+E2	OK	0.747774	5.97421	2.99807	-0.921034	0.357033	0.999939	no
CUL2	CUL2	CUL2	chr10:35337484-35419576	pLKO-E2	pLKO+E2	OK	0.473633	3.77958	2.99638	-1.29084	0.196759	0.999939	no
LRP5L	LRP5L	LRP5L	chr22:24077384-24107544	pLKO-E2	pLKO+E2	OK	0.117704	0.938723	2.99554	-0.96707	0.333509	0.999939	no
ZNF280C	ZNF280C	ZNF280C	chrX:129164353-129230603	pLKO-E2	pLKO+E2	OK	0.653406	5.2007	2.99265	-1.50557	0.132178	0.999939	no
CDON	CDON	CDON	chr11:125331922-125438397	pLKO-E2	pLKO+E2	OK	0.370755	2.95016	2.99226	-1.33545	0.181729	0.999939	no
LOC100287482	LOC100287482	LOC100287482	chr7:128929555-128940009	pLKO-E2	pLKO+E2	OK	0.193403	1.5385	2.99185	-1.0305	0.302775	0.999939	no
XRCC6BP1	XRCC6BP1	XRCC6BP1	chr12:56621711-56637319	pLKO-E2	pLKO+E2	OK	0.172843	1.37282	2.98962	-1.04417	0.296408	0.999939	no
ARHGAP5-AS1	ARHGAP5-AS1	ARHGAP5-AS1	chr14:31614375-31615656	pLKO-E2	pLKO+E2	OK	1.49352	11.8515	2.98828	-1.39091	0.164254	0.999939	no
IDI2-AS1	IDI2-AS1	IDI2-AS1	chr10:1054846-1085061	pLKO-E2	pLKO+E2	OK	0.24836	1.96798	2.98621	-0.128301	0.897911	0.999939	no
RSRC1	RSRC1	RSRC1	chr3:159310585-159745270	pLKO-E2	pLKO+E2	OK	7.09453	56.0483	2.98189	-2.27967	0.0226273	0.999939	no
TACC2	TACC2	TACC2	chr10:123738678-124004047	pLKO-E2	pLKO+E2	OK	0.509121	4.01653	2.97987	-1.16166	0.245374	0.999939	no
SNAPC3	SNAPC3	SNAPC3	chr9:15412781-15451627	pLKO-E2	pLKO+E2	OK	0.425317	3.35415	2.97934	-1.53993	0.123578	0.999939	no
WWC1	WWC1	WWC1	chr5:167651642-167831886	pLKO-E2	pLKO+E2	OK	1.81055	14.2728	2.97877	-2.19013	0.0285145	0.999939	no
DBR1	DBR1	DBR1	chr3:139362519-139376481	pLKO-E2	pLKO+E2	OK	0.914982	7.20238	2.97666	-1.66174	0.0965647	0.999939	no
EMILIN1	EMILIN1	EMILIN1	chr2:27154938-27162769	pLKO-E2	pLKO+E2	NOTEST	0.00908533	0.0715054	2.97644	-0.915661	0.359845	1	no
WNK2	WNK2	WNK2	chr9:94987032-95148517	pLKO-E2	pLKO+E2	OK	0.0510621	0.400878	2.97284	-0.993616	0.32041	0.999939	no
ZCCHC17	ZCCHC17	ZCCHC17	chr1:31542428-31610367	pLKO-E2	pLKO+E2	OK	1.90929	14.9843	2.97234	-1.88005	0.0601008	0.999939	no
DDX12P	DDX12P	DDX12P	chr12:9461553-9492035	pLKO-E2	pLKO+E2	OK	0.031769	0.249324	2.97233	-1.25578	0.209195	0.999939	no
LCAT	LCAT	LCAT	chr16:66531287-66560098	pLKO-E2	pLKO+E2	OK	0.0376151	0.295046	2.97156	-0.665172	0.50594	0.999939	no
ZNF552	ZNF552	ZNF552	chr19:63010261-63018093	pLKO-E2	pLKO+E2	OK	0.350258	2.74369	2.96963	-1.32979	0.183587	0.999939	no
HBS1L	HBS1L	HBS1L	chr6:135323213-135417729	pLKO-E2	pLKO+E2	OK	0.696586	5.44214	2.9658	-1.26808	0.204769	0.999939	no
DENND5B	DENND5B	DENND5B	chr12:31426423-31635219	pLKO-E2	pLKO+E2	NOTEST	0.0193634	0.150497	2.95833	-1.13918	0.254627	1	no
HCCS	HCCS	HCCS	chrX:11039326-11051125	pLKO-E2	pLKO+E2	OK	0.146625	1.13773	2.95596	-1.07559	0.28211	0.999939	no
PSMC1	PSMC1	PSMC1	chr14:89792646-89808719	pLKO-E2	pLKO+E2	OK	0.0396594	0.307686	2.95572	-0.920459	0.357333	0.999939	no
ALOXE3	ALOXE3	ALOXE3	chr17:7939942-7962959	pLKO-E2	pLKO+E2	NOTEST	0.0314131	0.243664	2.95546	-0.902882	0.366588	1	no
LOC645212	LOC645212	LOC645212	chr15:42613994-42616413	pLKO-E2	pLKO+E2	OK	1.31322	10.1553	2.95105	-1.21864	0.22298	0.999939	no
BCAS4	BCAS4	BCAS4	chr20:48844873-48927121	pLKO-E2	pLKO+E2	OK	0.235884	1.82172	2.94916	-0.953063	0.340558	0.999939	no
CADM4	CADM4	CADM4	chr19:48818361-48835831	pLKO-E2	pLKO+E2	OK	0.0691474	0.533962	2.94899	-1.01402	0.310574	0.999939	no
SENP8	SENP8	SENP8	chr15:69905414-70220365	pLKO-E2	pLKO+E2	OK	1.35769	10.4722	2.94734	-0.214783	0.829936	0.999939	no
TMEM231	TMEM231	TMEM231	chr16:74129515-74147671	pLKO-E2	pLKO+E2	OK	0.516561	3.97314	2.94327	-1.21465	0.2245	0.999939	no
MDM1	MDM1	MDM1	chr12:66974612-67012428	pLKO-E2	pLKO+E2	OK	0.646647	4.9607	2.93949	-1.27213	0.203326	0.999939	no
RPL23AP82	RPL23AP82	RPL23AP82	chr22:49542379-49584931	pLKO-E2	pLKO+E2	OK	0.447829	3.43113	2.93766	-1.07488	0.282429	0.999939	no
RNASEH2B	RNASEH2B	RNASEH2B	chr13:50381814-50442597	pLKO-E2	pLKO+E2	OK	0.717587	5.4907	2.93576	-1.06998	0.284629	0.999939	no
FOSB	FOSB	FOSB	chr19:50663092-50670277	pLKO-E2	pLKO+E2	OK	0.0743994	0.568425	2.93361	-0.892426	0.372164	0.999939	no
EXOSC7	EXOSC7	EXOSC7	chr3:44992744-45029162	pLKO-E2	pLKO+E2	OK	1.70292	12.9383	2.92556	-1.41319	0.157601	0.999939	no
ZKSCAN4	ZKSCAN4	ZKSCAN4	chr6:28320468-28327981	pLKO-E2	pLKO+E2	OK	0.132878	1.0079	2.92318	-1.03655	0.299946	0.999939	no
PANK2	PANK2	PANK2	chr20:3817485-3852502	pLKO-E2	pLKO+E2	OK	0.40924	3.09862	2.92061	-1.13982	0.254361	0.999939	no
TMEM44	TMEM44	TMEM44	chr3:195789690-195835439	pLKO-E2	pLKO+E2	OK	0.306346	2.3152	2.9179	-0.520334	0.602831	0.999939	no
MYBL1	MYBL1	MYBL1	chr8:67636963-67688034	pLKO-E2	pLKO+E2	OK	0.275137	2.07747	2.91661	-0.921846	0.356609	0.999939	no
GRIN1	GRIN1	GRIN1	chr9:139153429-139184312	pLKO-E2	pLKO+E2	OK	0.0881012	0.665109	2.91636	-0.99635	0.31908	0.999939	no
ZC3H3	ZC3H3	ZC3H3	chr8:144590967-144694763	pLKO-E2	pLKO+E2	OK	1.28223	9.64158	2.91062	-1.64648	0.0996644	0.999939	no
ELF3	ELF3	ELF3	chr1:200246312-200252938	pLKO-E2	pLKO+E2	OK	1.26058	9.47809	2.91051	-1.16568	0.243745	0.999939	no
FMNL3	FMNL3	FMNL3	chr12:48303669-48387464	pLKO-E2	pLKO+E2	OK	0.29188	2.19413	2.9102	-0.791758	0.428502	0.999939	no
C1QTNF6	C1QTNF6	C1QTNF6	chr22:35906151-35914276	pLKO-E2	pLKO+E2	OK	1.01995	7.66675	2.91012	-1.11778	0.26366	0.999939	no
PIGN	PIGN	PIGN	chr18:57862437-58005269	pLKO-E2	pLKO+E2	OK	0.758808	5.70033	2.90924	-1.55859	0.119094	0.999939	no
CCDC165	CCDC165	CCDC165	chr18:8707368-8822775	pLKO-E2	pLKO+E2	NOTEST	0.0195555	0.146823	2.90843	-1.11946	0.262945	1	no
FAM63A	FAM63A	FAM63A	chr1:149235924-149247478	pLKO-E2	pLKO+E2	OK	0.836556	6.26646	2.90512	-0.818206	0.41324	0.999939	no
LOC100506714	LOC100506714	LOC100506714	chr22:43908302-43938326	pLKO-E2	pLKO+E2	OK	0.956823	7.16245	2.90413	-0.944192	0.345072	0.999939	no
CASP9	CASP9	CASP9	chr1:15691355-15723872	pLKO-E2	pLKO+E2	NOTEST	0.0253954	0.189928	2.90282	-0.662815	0.507449	1	no
NLGN3	NLGN3	NLGN3	chrX:70281405-70307776	pLKO-E2	pLKO+E2	NOTEST	0.0219763	0.163991	2.89959	-0.921692	0.35669	1	no
LOC285740	LOC285740	LOC285740	chr6:143917159-143932169	pLKO-E2	pLKO+E2	NOTEST	0.00396674	0.0295158	2.89546	-0.291023	0.771034	1	no
LOC100134229	LOC100134229	LOC100134229	chr7:139523529-139525909	pLKO-E2	pLKO+E2	OK	0.0879569	0.653896	2.89419	-0.962588	0.335754	0.999939	no
CINP	CINP	CINP	chr14:101884371-101899006	pLKO-E2	pLKO+E2	OK	1.88259	13.9545	2.88994	-1.01091	0.312059	0.999939	no
RAPGEFL1	RAPGEFL1	RAPGEFL1	chr17:35587767-35605432	pLKO-E2	pLKO+E2	OK	1.15715	8.57398	2.88939	-1.62211	0.104779	0.999939	no
CEP57	CEP57	CEP57	chr11:95163272-95205506	pLKO-E2	pLKO+E2	OK	1.34053	9.93039	2.88905	-1.48686	0.137053	0.999939	no
TTC21B	TTC21B	TTC21B	chr2:166438117-166518594	pLKO-E2	pLKO+E2	OK	0.283198	2.0968	2.88831	-1.06528	0.28675	0.999939	no
GAD1	GAD1	GAD1	chr2:171381445-171425905	pLKO-E2	pLKO+E2	NOTEST	0.0128332	0.0948707	2.88608	-0.521095	0.602301	1	no
SNX5	SNX5	SNX5	chr20:17870243-17897490	pLKO-E2	pLKO+E2	OK	6.45178	47.6193	2.88377	-0.536119	0.591876	0.999939	no
ZNF107	ZNF107	ZNF107	chr7:63763945-63808836	pLKO-E2	pLKO+E2	OK	0.747428	5.48467	2.8754	-1.00921	0.312876	0.999939	no
WDR70	WDR70	WDR70	chr5:37415168-37788531	pLKO-E2	pLKO+E2	OK	1.39487	10.2356	2.87538	-1.63615	0.101809	0.999939	no
C2CD3	C2CD3	C2CD3	chr11:73423127-73559712	pLKO-E2	pLKO+E2	OK	0.386873	2.83817	2.87503	-1.55569	0.119781	0.999939	no
C9orf116	C9orf116	C9orf116	chr9:137526846-137531582	pLKO-E2	pLKO+E2	OK	0.661095	4.84658	2.87404	-1.02373	0.305963	0.999939	no
RIPK4	RIPK4	RIPK4	chr21:42032597-42060318	pLKO-E2	pLKO+E2	OK	0.305947	2.24059	2.87253	-1.3374	0.181093	0.999939	no
DIS3L2	DIS3L2	DIS3L2	chr2:232534536-232910152	pLKO-E2	pLKO+E2	OK	0.163869	1.19796	2.86996	-1.10586	0.268788	0.999939	no
ZNF771	ZNF771	ZNF771	chr16:30326235-30337417	pLKO-E2	pLKO+E2	OK	0.271238	1.97987	2.86777	-0.768365	0.44227	0.999939	no
MPP3	MPP3	MPP3	chr17:39233692-39266073	pLKO-E2	pLKO+E2	OK	0.107352	0.78359	2.86775	-0.817164	0.413835	0.999939	no
C16orf59	C16orf59	C16orf59	chr16:2450115-2454965	pLKO-E2	pLKO+E2	OK	0.461008	3.36288	2.86683	-1.34018	0.180186	0.999939	no
HSD17B14	HSD17B14	HSD17B14	chr19:54008085-54031746	pLKO-E2	pLKO+E2	OK	0.106095	0.773036	2.86518	-0.894931	0.370824	0.999939	no
C8orf59	C8orf59	C8orf59	chr8:86276870-86319895	pLKO-E2	pLKO+E2	OK	2.69044	19.5909	2.86427	-0.475475	0.634448	0.999939	no
RAB40B	RAB40B	RAB40B	chr17:78208231-78249887	pLKO-E2	pLKO+E2	OK	0.30803	2.22966	2.85568	-1.21159	0.225668	0.999939	no
MTERFD1	MTERFD1	MTERFD1	chr8:97320820-97342972	pLKO-E2	pLKO+E2	OK	0.158023	1.14331	2.855	-1.02201	0.306777	0.999939	no
PKD1L2	PKD1L2	PKD1L2	chr16:79691984-79811476	pLKO-E2	pLKO+E2	NOTEST	0.010479	0.0757667	2.85407	-0.848017	0.396428	1	no
R3HCC1	R3HCC1	R3HCC1	chr8:23201556-23209737	pLKO-E2	pLKO+E2	OK	0.265604	1.91819	2.8524	-1.1544	0.248336	0.999939	no
HSPB8	HSPB8	HSPB8	chr12:118100977-118116934	pLKO-E2	pLKO+E2	OK	10.6202	76.6907	2.85224	-2.33481	0.0195533	0.999939	no
NFKBID	NFKBID	NFKBID	chr19:41070982-41083392	pLKO-E2	pLKO+E2	OK	0.148072	1.06762	2.85003	-0.979675	0.327247	0.999939	no
PODXL	PODXL	PODXL	chr7:130835560-130891916	pLKO-E2	pLKO+E2	OK	1.71716	12.368	2.84851	-1.68065	0.0928311	0.999939	no
GLYCTK	GLYCTK	GLYCTK	chr3:52296875-52304312	pLKO-E2	pLKO+E2	NOTEST	0.00535492	0.0385567	2.84805	-0.386883	0.698843	1	no
GALNT2	GALNT2	GALNT2	chr1:228269578-228484498	pLKO-E2	pLKO+E2	OK	1.20131	8.64279	2.84689	-1.77971	0.0751234	0.999939	no
MTHFR	MTHFR	MTHFR	chr1:11768373-11788747	pLKO-E2	pLKO+E2	OK	0.182788	1.30833	2.83949	-1.48458	0.137656	0.999939	no
DNAJC15	DNAJC15	DNAJC15	chr13:42495361-42581306	pLKO-E2	pLKO+E2	OK	0.647585	4.63051	2.83803	-1.2396	0.215125	0.999939	no
PHLDA2	PHLDA2	PHLDA2	chr11:2906078-2907226	pLKO-E2	pLKO+E2	OK	0.857233	6.10836	2.83303	-1.18972	0.234156	0.999939	no
MAP3K5	MAP3K5	MAP3K5	chr6:136919879-137155349	pLKO-E2	pLKO+E2	OK	0.0572343	0.407448	2.83167	-1.12636	0.260015	0.999939	no
SPATS2	SPATS2	SPATS2	chr12:48046954-48207474	pLKO-E2	pLKO+E2	OK	4.50928	31.9054	2.82283	-1.99921	0.0455852	0.999939	no
LRRC27	LRRC27	LRRC27	chr10:133995603-134045000	pLKO-E2	pLKO+E2	OK	0.735744	5.2014	2.82163	-0.930894	0.351908	0.999939	no
HSF2BP	HSF2BP	HSF2BP	chr21:43773499-43903802	pLKO-E2	pLKO+E2	OK	0.0506879	0.35823	2.82117	-0.877551	0.380187	0.999939	no
NS3BP	NS3BP	NS3BP	chr11:769453-770755	pLKO-E2	pLKO+E2	OK	0.0492386	0.347876	2.82071	-0.867606	0.38561	0.999939	no
NENF	NENF	NENF	chr1:210672851-210686344	pLKO-E2	pLKO+E2	OK	0.730593	5.1545	2.81869	-0.927762	0.353531	0.999939	no
WDPCP	WDPCP	WDPCP	chr2:63202038-63687834	pLKO-E2	pLKO+E2	OK	0.05306	0.374338	2.81864	-0.154084	0.877544	0.999939	no
ZIC1	ZIC1	ZIC1	chr3:148609870-148617196	pLKO-E2	pLKO+E2	OK	0.696134	4.9036	2.8164	-1.45188	0.146536	0.999939	no
IFT57	IFT57	IFT57	chr3:109362348-109424107	pLKO-E2	pLKO+E2	OK	0.725353	5.10329	2.81467	-1.39471	0.163102	0.999939	no
CA12	CA12	CA12	chr15:61402782-61461128	pLKO-E2	pLKO+E2	OK	6.67769	46.9554	2.81387	-2.00448	0.0450188	0.999939	no
ZNF736	ZNF736	ZNF736	chr7:63410620-63447452	pLKO-E2	pLKO+E2	OK	0.290782	2.0415	2.81162	-1.18719	0.235152	0.999939	no
ZNF557	ZNF557	ZNF557	chr19:7020470-7038978	pLKO-E2	pLKO+E2	OK	0.413721	2.89695	2.8078	-1.45733	0.145025	0.999939	no
FBXO36	FBXO36	FBXO36	chr2:230495450-230586069	pLKO-E2	pLKO+E2	OK	0.510374	3.56728	2.8052	-1.38968	0.164625	0.999939	no
DKC1	DKC1	DKC1	chrX:153644224-153659158	pLKO-E2	pLKO+E2	OK	4.61061	32.221	2.80497	-2.02917	0.0424413	0.999939	no
L3MBTL3	L3MBTL3	L3MBTL3	chr6:130381420-130504287	pLKO-E2	pLKO+E2	NOTEST	0.0308054	0.215188	2.80434	-0.757422	0.448797	1	no
RRP8	RRP8	RRP8	chr11:6577719-6581456	pLKO-E2	pLKO+E2	OK	1.30508	9.09962	2.80167	-1.5882	0.112241	0.999939	no
SPAG1	SPAG1	SPAG1	chr8:101239438-101323308	pLKO-E2	pLKO+E2	OK	0.285032	1.98597	2.80065	-1.3135	0.189016	0.999939	no
DOK7	DOK7	DOK7	chr4:3434830-3466007	pLKO-E2	pLKO+E2	OK	0.214252	1.48851	2.79649	-0.925798	0.354551	0.999939	no
RIOK3	RIOK3	RIOK3	chr18:19286784-19317097	pLKO-E2	pLKO+E2	OK	1.75637	12.1747	2.79322	-1.79006	0.0734442	0.999939	no
CDC16	CDC16	CDC16	chr13:114018463-114056252	pLKO-E2	pLKO+E2	OK	1.12726	7.81101	2.79269	-1.36328	0.172793	0.999939	no
NEIL2	NEIL2	NEIL2	chr8:11664580-11682263	pLKO-E2	pLKO+E2	OK	1.25106	8.65423	2.79026	-0.794534	0.426884	0.999939	no
MYO10	MYO10	MYO10	chr5:16715015-16989385	pLKO-E2	pLKO+E2	OK	0.0745553	0.515298	2.78902	-1.36937	0.170884	0.999939	no
KIF11	KIF11	KIF11	chr10:94342804-94405132	pLKO-E2	pLKO+E2	OK	2.3934	16.5358	2.78846	-1.82559	0.067912	0.999939	no
TRPV1	TRPV1	TRPV1	chr17:3415489-3486365	pLKO-E2	pLKO+E2	OK	0.0933721	0.644992	2.78822	-0.392653	0.694575	0.999939	no
CLASRP	CLASRP	CLASRP	chr19:50234137-50266054	pLKO-E2	pLKO+E2	OK	0.808484	5.57364	2.78533	-1.48027	0.138802	0.999939	no
ZNF391	ZNF391	ZNF391	chr6:27464502-27477206	pLKO-E2	pLKO+E2	OK	0.102464	0.706147	2.78485	-0.902851	0.366605	0.999939	no
SGK3	SGK3	SGK3	chr8:67742340-67936811	pLKO-E2	pLKO+E2	OK	0.0468727	0.32282	2.78391	-0.0887052	0.929316	0.999939	no
ADCK2	ADCK2	ADCK2	chr7:140019421-140041377	pLKO-E2	pLKO+E2	OK	1.61968	11.1447	2.78258	-1.60912	0.107589	0.999939	no
RIN2	RIN2	RIN2	chr20:19815164-19931103	pLKO-E2	pLKO+E2	OK	0.144216	0.990105	2.77935	-0.589641	0.555431	0.999939	no
MNS1	MNS1	MNS1	chr15:54444935-54544627	pLKO-E2	pLKO+E2	OK	1.28421	8.79971	2.77657	-1.59166	0.11146	0.999939	no
LOC100125556	LOC100125556	LOC100125556	chr3:127118133-127138577	pLKO-E2	pLKO+E2	OK	0.22573	1.54047	2.7707	-0.619583	0.535532	0.999939	no
NDUFAF4	NDUFAF4	NDUFAF4	chr6:97443907-97452488	pLKO-E2	pLKO+E2	OK	1.26412	8.62453	2.77032	-1.62261	0.104673	0.999939	no
PSMG1	PSMG1	PSMG1	chr21:39469253-39477310	pLKO-E2	pLKO+E2	OK	2.46894	16.8435	2.77023	-0.760825	0.446761	0.999939	no
TUBA8	TUBA8	TUBA8	chr22:16973452-16994498	pLKO-E2	pLKO+E2	OK	0.0884594	0.602115	2.76695	-0.751993	0.452055	0.999939	no
2013-03-02	2013-03-02	2013-03-02	chr2:198278272-198281359	pLKO-E2	pLKO+E2	OK	0.567513	3.84918	2.76183	-1.40793	0.159152	0.999939	no
ZUFSP	ZUFSP	ZUFSP	chr6:117063473-117096666	pLKO-E2	pLKO+E2	OK	0.309177	2.0929	2.759	-1.25686	0.208803	0.999939	no
LYPD1	LYPD1	LYPD1	chr2:132890616-133145540	pLKO-E2	pLKO+E2	NOTEST	0.0342796	0.231939	2.75833	-0.0417031	0.966735	1	no
BOP1	BOP1	BOP1	chr8:145456863-145485928	pLKO-E2	pLKO+E2	OK	0.50249	3.39809	2.75756	-1.10734	0.268145	0.999939	no
THAP11	THAP11	THAP11	chr16:66419560-66462720	pLKO-E2	pLKO+E2	OK	0.495923	3.3536	2.75752	-0.539467	0.589565	0.999939	no
DHX32	DHX32	DHX32	chr10:127502093-127559874	pLKO-E2	pLKO+E2	OK	1.10239	7.44688	2.756	-0.755512	0.449942	0.999939	no
FJX1	FJX1	FJX1	chr11:35596310-35598997	pLKO-E2	pLKO+E2	OK	0.46297	3.12324	2.75405	-1.19096	0.233669	0.999939	no
ZNF668	ZNF668	ZNF668	chr16:30979664-30993142	pLKO-E2	pLKO+E2	OK	0.26457	1.78247	2.75216	-0.868126	0.385326	0.999939	no
HIVEP3	HIVEP3	HIVEP3	chr1:41744622-42274183	pLKO-E2	pLKO+E2	OK	0.988948	6.64873	2.74911	-1.13074	0.258165	0.999939	no
STMN3	STMN3	STMN3	chr20:61741504-61755224	pLKO-E2	pLKO+E2	OK	0.121909	0.817619	2.74562	-1.00363	0.315559	0.999939	no
CLUAP1	CLUAP1	CLUAP1	chr16:3490963-3527670	pLKO-E2	pLKO+E2	OK	3.72076	24.9457	2.74512	-1.73286	0.0831214	0.999939	no
CAPS2	CAPS2	CAPS2	chr12:73956025-74010103	pLKO-E2	pLKO+E2	NOTEST	0.0250078	0.167495	2.74367	-0.830206	0.406422	1	no
NUDCD2	NUDCD2	NUDCD2	chr5:162813163-162819721	pLKO-E2	pLKO+E2	OK	1.46756	9.81573	2.74167	-1.25662	0.208893	0.999939	no
RRP9	RRP9	RRP9	chr3:51942485-51950962	pLKO-E2	pLKO+E2	OK	1.13727	7.59514	2.7395	-1.44967	0.147149	0.999939	no
RPUSD2	RPUSD2	RPUSD2	chr15:38648828-38653953	pLKO-E2	pLKO+E2	OK	0.251456	1.67545	2.73617	-1.14179	0.253543	0.999939	no
RBL1	RBL1	RBL1	chr20:35059591-35157824	pLKO-E2	pLKO+E2	OK	0.387916	2.58287	2.73516	-1.34205	0.179579	0.999939	no
SNORD66	SNORD66	SNORD66	chr3:185514976-185535840	pLKO-E2	pLKO+E2	OK	119.801	796.413	2.73288	-0.0653375	0.947905	0.999939	no
MB21D1	MB21D1	MB21D1	chr6:74191576-74218764	pLKO-E2	pLKO+E2	OK	0.232871	1.54563	2.73059	-0.95993	0.337091	0.999939	no
THNSL1	THNSL1	THNSL1	chr10:25345513-25355599	pLKO-E2	pLKO+E2	OK	1.10058	7.29109	2.72788	-1.52573	0.127078	0.999939	no
SRGAP3	SRGAP3	SRGAP3	chr3:8997277-9266311	pLKO-E2	pLKO+E2	OK	0.147645	0.977192	2.72651	-0.274718	0.783533	0.999939	no
KLHL15	KLHL15	KLHL15	chrX:23911753-23955224	pLKO-E2	pLKO+E2	OK	0.181023	1.19535	2.72319	-1.09669	0.272776	0.999939	no
KCNK5	KCNK5	KCNK5	chr6:39264724-39305229	pLKO-E2	pLKO+E2	OK	2.16924	14.3072	2.72148	-1.88443	0.0595075	0.999939	no
RPP30	RPP30	RPP30	chr10:92621688-92658292	pLKO-E2	pLKO+E2	OK	0.41173	2.71402	2.72066	-0.614868	0.538642	0.999939	no
TRAF2	TRAF2	TRAF2	chr9:138900785-138940888	pLKO-E2	pLKO+E2	OK	0.805562	5.30144	2.71832	-1.40926	0.158759	0.999939	no
MICAL2	MICAL2	MICAL2	chr11:12088713-12241907	pLKO-E2	pLKO+E2	NOTEST	0.0217393	0.142995	2.71759	-0.84801	0.396433	1	no
TDRD1	TDRD1	TDRD1	chr10:115929018-115982053	pLKO-E2	pLKO+E2	OK	1.29475	8.51502	2.71733	-1.72827	0.0839402	0.999939	no
PNRC2	PNRC2	PNRC2	chr1:24158887-24162536	pLKO-E2	pLKO+E2	OK	1.45097	9.53911	2.71684	-1.38817	0.165084	0.999939	no
MDGA2	MDGA2	MDGA2	chr14:46378577-47213907	pLKO-E2	pLKO+E2	NOTEST	0.00146622	0.00963081	2.71556	-0.200554	0.841047	1	no
URB2	URB2	URB2	chr1:227828603-227862569	pLKO-E2	pLKO+E2	OK	0.892096	5.84597	2.71217	-1.72601	0.084345	0.999939	no
TSTD2	TSTD2	TSTD2	chr9:99303282-99475850	pLKO-E2	pLKO+E2	OK	0.256064	1.67745	2.7117	-0.486032	0.626944	0.999939	no
NUFIP1	NUFIP1	NUFIP1	chr13:44411383-44461613	pLKO-E2	pLKO+E2	OK	0.233415	1.52855	2.7112	-1.23469	0.216947	0.999939	no
PRKAG2	PRKAG2	PRKAG2	chr7:150884133-151207241	pLKO-E2	pLKO+E2	OK	0.507788	3.32528	2.71118	-0.832639	0.405049	0.999939	no
UBTD1	UBTD1	UBTD1	chr10:99248757-99320950	pLKO-E2	pLKO+E2	OK	0.114529	0.749965	2.71111	-0.904638	0.365657	0.999939	no
PVT1	PVT1	PVT1	chr8:128875960-129182681	pLKO-E2	pLKO+E2	OK	1.73969	11.3888	2.71071	-1.49111	0.135933	0.999939	no
C10orf12	C10orf12	C10orf12	chr10:98731030-98735575	pLKO-E2	pLKO+E2	OK	0.841067	5.49068	2.70669	-1.5447	0.122418	0.999939	no
NFKBIB	NFKBIB	NFKBIB	chr19:44061034-44091374	pLKO-E2	pLKO+E2	OK	0.299104	1.948	2.70327	-0.572354	0.567082	0.999939	no
RQCD1	RQCD1	RQCD1	chr2:219141921-219167243	pLKO-E2	pLKO+E2	OK	1.80881	11.7763	2.70278	-1.21189	0.225553	0.999939	no
C8orf76	C8orf76	C8orf76	chr8:124301376-124356962	pLKO-E2	pLKO+E2	OK	2.35033	15.2853	2.70121	-0.912245	0.36164	0.999939	no
IKZF5	IKZF5	IKZF5	chr10:124743186-124758301	pLKO-E2	pLKO+E2	OK	0.797617	5.18642	2.70097	-1.37941	0.167767	0.999939	no
A2LD1	A2LD1	A2LD1	chr13:99539269-100039047	pLKO-E2	pLKO+E2	OK	0.0427015	0.277643	2.70087	-0.183288	0.854572	0.999939	no
ALKBH1	ALKBH1	ALKBH1	chr14:77208501-77244109	pLKO-E2	pLKO+E2	OK	1.78844	11.6046	2.69793	-1.59198	0.111388	0.999939	no
LOC254100	LOC254100	LOC254100	chr11:65093266-65094460	pLKO-E2	pLKO+E2	OK	0.150087	0.972651	2.69612	-0.856918	0.39149	0.999939	no
ASUN	ASUN	ASUN	chr12:26949378-26982521	pLKO-E2	pLKO+E2	OK	2.24163	14.4881	2.69225	-1.77154	0.0764705	0.999939	no
C5orf41	C5orf41	C5orf41	chr5:172415960-172498897	pLKO-E2	pLKO+E2	OK	0.512851	3.31286	2.69146	-0.677056	0.498371	0.999939	no
RWDD3	RWDD3	RWDD3	chr1:95330660-95485369	pLKO-E2	pLKO+E2	OK	0.103797	0.670371	2.69119	-0.0518104	0.95868	0.999939	no
PEX1	PEX1	PEX1	chr7:91954272-91995781	pLKO-E2	pLKO+E2	OK	0.563583	3.6376	2.69029	-1.35004	0.177003	0.999939	no
KIFAP3	KIFAP3	KIFAP3	chr1:168157093-168310503	pLKO-E2	pLKO+E2	OK	0.928184	5.98827	2.68966	-1.32836	0.184061	0.999939	no
IFT172	IFT172	IFT172	chr2:27518736-27566075	pLKO-E2	pLKO+E2	OK	0.182354	1.17642	2.68959	-0.817295	0.41376	0.999939	no
ZNF354A	ZNF354A	ZNF354A	chr5:178071127-178090309	pLKO-E2	pLKO+E2	OK	0.827199	5.31142	2.68279	-1.317	0.187839	0.999939	no
PAPOLG	PAPOLG	PAPOLG	chr2:60836868-60882725	pLKO-E2	pLKO+E2	OK	0.410819	2.63701	2.68233	-1.32053	0.186659	0.999939	no
FAM50A	FAM50A	FAM50A	chrX:153325666-153332196	pLKO-E2	pLKO+E2	OK	7.1133	45.6006	2.68046	-2.13045	0.0331343	0.999939	no
ZYG11A	ZYG11A	ZYG11A	chr1:53080770-53132835	pLKO-E2	shC4-E2	OK	0.428873	2.74726	2.67937	-1.28057	0.200344	0.999803	no
ZSCAN22	ZSCAN22	ZSCAN22	chr19:63530196-63545524	pLKO-E2	pLKO+E2	OK	0.213683	1.3657	2.67609	-1.3552	0.175353	0.999939	no
ST7	ST7	ST7	chr7:116379736-116657311	pLKO-E2	pLKO+E2	OK	1.0914	6.97129	2.67524	-1.3322	0.182794	0.999939	no
MREG	MREG	MREG	chr2:216515558-216586591	pLKO-E2	pLKO+E2	OK	3.17075	20.2303	2.67362	-1.88338	0.0596495	0.999939	no
SERPINE2	SERPINE2	SERPINE2	chr2:224548008-224612280	pLKO-E2	pLKO+E2	OK	0.196505	1.25233	2.67198	-0.847358	0.396796	0.999939	no
HIST1H4K	HIST1H4K	HIST1H4K	chr6:27906930-27907284	pLKO-E2	pLKO+E2	OK	0.804237	5.12151	2.67088	-1.05425	0.291768	0.999939	no
GUSBP1	GUSBP1	GUSBP1	chr5:21495345-21625238	pLKO-E2	pLKO+E2	OK	0.216341	1.37696	2.6701	-0.527783	0.59765	0.999939	no
LTBP2	LTBP2	LTBP2	chr14:74034638-74148787	pLKO-E2	pLKO+E2	OK	0.0652265	0.414982	2.66952	-1.01109	0.311972	0.999939	no
CPPED1	CPPED1	CPPED1	chr16:12661156-12805245	pLKO-E2	pLKO+E2	OK	0.440992	2.80557	2.66947	-1.08097	0.27971	0.999939	no
RGL1	RGL1	RGL1	chr1:181871830-182164289	pLKO-E2	pLKO+E2	OK	0.0808017	0.513451	2.66777	-0.811476	0.417092	0.999939	no
TMEM198B	TMEM198B	TMEM198B	chr12:54498072-54523002	pLKO-E2	pLKO+E2	OK	0.175247	1.11076	2.6641	-0.207561	0.835572	0.999939	no
PON2	PON2	PON2	chr7:94872109-94902320	pLKO-E2	pLKO+E2	OK	0.199018	1.25932	2.66167	-1.06301	0.287778	0.999939	no
COL7A1	COL7A1	COL7A1	chr3:48576509-48607597	pLKO-E2	pLKO+E2	NOTEST	0.000733745	0.00464285	2.66166	-0.267524	0.789066	1	no
KIAA1841	KIAA1841	KIAA1841	chr2:61146509-61218673	pLKO-E2	pLKO+E2	OK	0.0501485	0.317197	2.6611	-0.634397	0.525822	0.999939	no
CNIH4	CNIH4	CNIH4	chr1:222611217-222630318	pLKO-E2	pLKO+E2	OK	2.92863	18.5182	2.66064	-1.08392	0.278399	0.999939	no
PSMA1	PSMA1	PSMA1	chr11:14482997-14621756	pLKO-E2	pLKO+E2	OK	2.57425	16.2732	2.66028	-1.18716	0.235165	0.999939	no
TMEM120B	TMEM120B	TMEM120B	chr12:120635040-120715977	pLKO-E2	pLKO+E2	OK	0.517304	3.26771	2.6592	-0.850261	0.39518	0.999939	no
MAGOH	MAGOH	MAGOH	chr1:53465151-53566409	pLKO-E2	pLKO+E2	OK	1.37311	8.66528	2.6578	-0.574287	0.565774	0.999939	no
ADAL	ADAL	ADAL	chr15:41410163-41433388	pLKO-E2	pLKO+E2	OK	0.0903626	0.569669	2.65633	-0.797047	0.425424	0.999939	no
NUP88	NUP88	NUP88	chr17:5230069-5283195	pLKO-E2	pLKO+E2	OK	1.27304	8.02538	2.65629	-0.955979	0.339083	0.999939	no
NDUFA5	NDUFA5	NDUFA5	chr7:122968318-122985194	pLKO-E2	pLKO+E2	OK	1.18464	7.46681	2.65605	-1.36135	0.173404	0.999939	no
PDIA2	PDIA2	PDIA2	chr16:273118-277210	pLKO-E2	pLKO+E2	NOTEST	0.0164292	0.10354	2.65585	-0.828593	0.407335	1	no
GNL3	GNL3	GNL3	chr3:52694975-52717237	pLKO-E2	pLKO+E2	OK	3.49728	22.0301	2.65517	-1.63696	0.101639	0.999939	no
PRMT7	PRMT7	PRMT7	chr16:66902377-66948670	pLKO-E2	pLKO+E2	OK	0.893451	5.62187	2.65359	-1.26719	0.205087	0.999939	no
C20orf54	C20orf54	C20orf54	chr20:688723-697228	pLKO-E2	pLKO+E2	OK	0.519278	3.26495	2.65248	-1.10404	0.269574	0.999939	no
C1orf130	C1orf130	C1orf130	chr1:24755153-24808405	pLKO-E2	pLKO+E2	NOTEST	0.0212514	0.133521	2.65143	-0.80431	0.421218	1	no
NUDT18	NUDT18	NUDT18	chr8:22020327-22022877	pLKO-E2	pLKO+E2	NOTEST	0.0387569	0.243007	2.64847	-0.893147	0.371778	1	no
METAP1D	METAP1D	METAP1D	chr2:172573049-172653833	pLKO-E2	pLKO+E2	OK	0.215799	1.35295	2.64835	-1.10658	0.268476	0.999939	no
GPR77	GPR77	GPR77	chr19:52532210-52537112	pLKO-E2	pLKO+E2	OK	1.37916	8.63939	2.64714	-1.28721	0.198023	0.999939	no
LAT	LAT	LAT	chr16:28903647-28909605	pLKO-E2	pLKO+E2	OK	0.085584	0.535639	2.64585	-0.798705	0.424461	0.999939	no
ZNF134	ZNF134	ZNF134	chr19:62817641-62825448	pLKO-E2	pLKO+E2	OK	0.15426	0.964626	2.64461	-1.02584	0.304968	0.999939	no
DEGS2	DEGS2	DEGS2	chr14:99682505-99695765	pLKO-E2	pLKO+E2	OK	2.34096	14.6293	2.64369	-1.48025	0.138806	0.999939	no
GAB2	GAB2	GAB2	chr11:77603983-77806516	pLKO-E2	pLKO+E2	OK	0.546357	3.4128	2.64304	-1.31103	0.189848	0.999939	no
LRRC37A3	LRRC37A3	LRRC37A3	chr17:60280949-60345365	pLKO-E2	pLKO+E2	NOTEST	0.0279682	0.174556	2.64183	-1.02037	0.307552	1	no
NR4A2	NR4A2	NR4A2	chr2:156889189-156897533	pLKO-E2	pLKO+E2	NOTEST	0.0251454	0.156835	2.64088	-0.873546	0.382365	1	no
DDX51	DDX51	DDX51	chr12:131187092-131194833	pLKO-E2	pLKO+E2	OK	0.415436	2.58743	2.63882	-1.37645	0.168683	0.999939	no
TMIE	TMIE	TMIE	chr3:46717826-46727417	pLKO-E2	pLKO+E2	OK	0.188904	1.17627	2.6385	-1.08011	0.280092	0.999939	no
CCNJL	CCNJL	CCNJL	chr5:159611248-159672151	pLKO-E2	pLKO+E2	OK	0.264566	1.64505	2.63643	-1.04671	0.295235	0.999939	no
GAPDHS	GAPDHS	GAPDHS	chr19:40716153-40730269	pLKO-E2	pLKO+E2	OK	0.0624264	0.387854	2.63529	-0.209442	0.834103	0.999939	no
NR2F2	NR2F2	NR2F2	chr15:94670160-94684496	pLKO-E2	pLKO+E2	OK	1.84099	11.4312	2.63442	-1.38161	0.167093	0.999939	no
PTGER3	PTGER3	PTGER3	chr1:71090623-71319560	pLKO-E2	pLKO+E2	OK	0.159666	0.991088	2.63395	-0.123843	0.90144	0.999939	no
TEX10	TEX10	TEX10	chr9:102104177-102155080	pLKO-E2	pLKO+E2	OK	1.6972	10.5349	2.63395	-0.912904	0.361293	0.999939	no
IARS	IARS	IARS	chr9:94012445-94095859	pLKO-E2	pLKO+E2	OK	3.17094	19.614	2.6289	-1.55408	0.120165	0.999939	no
PIGW	PIGW	PIGW	chr17:31965515-31969263	pLKO-E2	pLKO+E2	OK	0.982691	6.07823	2.62884	-1.2314	0.218173	0.999939	no
ATP5E	ATP5E	ATP5E	chr20:57037127-57051296	pLKO-E2	pLKO+E2	OK	20.8686	129.075	2.6288	-0.692372	0.488704	0.999939	no
LOC100505549	LOC100505549	LOC100505549	chr18:53448531-53621325	pLKO-E2	pLKO+E2	OK	0.275401	1.69985	2.6258	-0.213946	0.830589	0.999939	no
KAT8	KAT8	KAT8	chr16:31036485-31050215	pLKO-E2	pLKO+E2	OK	1.24126	7.65871	2.6253	-0.767469	0.442803	0.999939	no
MED6	MED6	MED6	chr14:70120709-70137137	pLKO-E2	pLKO+E2	OK	1.79639	11.0645	2.62276	-1.2906	0.196842	0.999939	no
GLRX2	GLRX2	GLRX2	chr1:191332217-191341867	pLKO-E2	pLKO+E2	OK	4.04026	24.8619	2.62142	-1.21769	0.223341	0.999939	no
LOC100507266	LOC100507266	LOC100507266	chr4:4594758-4763565	pLKO-E2	pLKO+E2	OK	0.10612	0.652847	2.62104	-0.876863	0.380561	0.999939	no
ITPK1-AS1	ITPK1-AS1	ITPK1-AS1	chr14:92473011-92652016	pLKO-E2	pLKO+E2	OK	0.0810907	0.498703	2.62057	-0.169795	0.865171	0.999939	no
ZNF462	ZNF462	ZNF462	chr9:108665198-108813617	pLKO-E2	pLKO+E2	OK	1.17889	7.24592	2.61974	-1.94686	0.051551	0.999939	no
LYST	LYST	LYST	chr1:233890968-234096843	pLKO-E2	pLKO+E2	NOTEST	0.015345	0.0941421	2.61707	-0.753123	0.451376	1	no
SP100	SP100	SP100	chr2:230989114-231118561	pLKO-E2	pLKO+E2	NOTEST	0.0125827	0.0771817	2.61682	-0.878229	0.379819	1	no
RGNEF	RGNEF	RGNEF	chr5:72957738-73273574	pLKO-E2	pLKO+E2	OK	0.447743	2.74219	2.61458	-1.20684	0.227492	0.999939	no
GLRX3	GLRX3	GLRX3	chr10:131824628-131868636	pLKO-E2	pLKO+E2	OK	2.54486	15.5798	2.61402	-1.25478	0.209557	0.999939	no
ZNF616	ZNF616	ZNF616	chr19:57309464-57335003	pLKO-E2	pLKO+E2	OK	0.427612	2.61671	2.61338	-1.19114	0.233597	0.999939	no
CCDC23	CCDC23	CCDC23	chr1:43045309-43083247	pLKO-E2	pLKO+E2	OK	0.294229	1.79863	2.61189	-0.408872	0.682634	0.999939	no
PYCR2	PYCR2	PYCR2	chr1:224174202-224178588	pLKO-E2	pLKO+E2	OK	0.393603	2.40579	2.6117	-1.1033	0.269897	0.999939	no
ZNF780A	ZNF780A	ZNF780A	chr19:45266898-45288685	pLKO-E2	pLKO+E2	OK	0.5198	3.16944	2.6082	-1.22517	0.22051	0.999939	no
VPS8	VPS8	VPS8	chr3:186012624-186253096	pLKO-E2	pLKO+E2	OK	0.798217	4.86176	2.60662	-0.877549	0.380188	0.999939	no
SH3TC1	SH3TC1	SH3TC1	chr4:8251959-8293730	pLKO-E2	pLKO+E2	OK	0.081208	0.494479	2.60622	-0.88776	0.37467	0.999939	no
ANKRD5	ANKRD5	ANKRD5	chr20:9952459-10236066	pLKO-E2	pLKO+E2	OK	0.420545	2.55928	2.60541	-1.00192	0.316383	0.999939	no
ZNRF2	ZNRF2	ZNRF2	chr7:30290447-30373833	pLKO-E2	pLKO+E2	OK	1.40368	8.53674	2.60447	-1.23291	0.217609	0.999939	no
MYEOV	MYEOV	MYEOV	chr11:68818197-68821330	pLKO-E2	pLKO+E2	OK	0.445025	2.70511	2.60373	-1.0189	0.308251	0.999939	no
STOX1	STOX1	STOX1	chr10:70257299-70325215	pLKO-E2	pLKO+E2	OK	0.727825	4.42209	2.60306	-1.27116	0.203671	0.999939	no
BEX5	BEX5	BEX5	chrX:101295334-101297642	pLKO-E2	pLKO+E2	OK	0.563301	3.41475	2.5998	-0.895437	0.370554	0.999939	no
MCM10	MCM10	MCM10	chr10:13243559-13293110	pLKO-E2	pLKO+E2	OK	0.655497	3.9662	2.5971	-0.814865	0.415149	0.999939	no
SNORD50A	SNORD50A	SNORD50A	chr6:86443443-86445170	pLKO-E2	pLKO+E2	OK	606.901	3671.15	2.5967	-0.489622	0.624402	0.999939	no
CCDC77	CCDC77	CCDC77	chr12:259483-422067	pLKO-E2	pLKO+E2	OK	0.132338	0.79993	2.59564	-0.223677	0.823008	0.999939	no
MAPK15	MAPK15	MAPK15	chr8:144870494-144876621	pLKO-E2	pLKO+E2	OK	0.107319	0.648459	2.59511	-0.870666	0.383937	0.999939	no
EFHD2	EFHD2	EFHD2	chr1:15608977-15629426	pLKO-E2	pLKO+E2	OK	0.345546	2.08675	2.5943	-1.07634	0.281775	0.999939	no
ZNF77	ZNF77	ZNF77	chr19:2884215-2895969	pLKO-E2	pLKO+E2	NOTEST	0.023632	0.142675	2.59392	-0.780994	0.434806	1	no
GRIN2D	GRIN2D	GRIN2D	chr19:53589943-53640000	pLKO-E2	pLKO+E2	NOTEST	0.00293895	0.0177109	2.59127	-0.577342	0.563709	1	no
PP7080	PP7080	PP7080	chr5:523624-526080	pLKO-E2	pLKO+E2	OK	0.647774	3.90264	2.59089	-1.11147	0.266365	0.999939	no
KCNA7	KCNA7	KCNA7	chr19:54262486-54268010	pLKO-E2	pLKO+E2	NOTEST	0.00193055	0.011629	2.59064	-0.576087	0.564557	1	no
ZNF518A	ZNF518A	ZNF518A	chr10:97879461-97913507	pLKO-E2	pLKO+E2	OK	0.398213	2.39809	2.59028	-1.41059	0.158365	0.999939	no
SIN3B	SIN3B	SIN3B	chr19:16801208-16852164	pLKO-E2	pLKO+E2	OK	0.419782	2.52751	2.59	-1.48456	0.137661	0.999939	no
[truncated: 3,580 more rows]

## Sheet: Table S5
AACSP1
AASS
AATK
AATK-AS1
ABCA10
ABCC6
ABI3BP
ACMSD
ACOT6
ACOX2
ACRC
ACRV1
ACSBG2
ACTL8
ACYP2
ADAM23
ADAMTS12
ADAMTS17
ADAMTS4
ADAP2
ADCY4
ADH6
ADHFE1
ADRA2B
AFAP1-AS1
AGAP6
AGAP7
AGBL2
AGBL3
AGR2
AKR7A3
ALDH2
ALOX15B
ALOX15P1
AMHR2
AMPD3
ANGPTL2
ANKRD1
ANKRD2
ANKRD37
ANO1
ANXA2P3
AOX1
APCDD1
APITD1-CORT
APOBEC2
APOC1
AQP10
ARAP3
ARHGAP42
ARL13A
ARMCX2
ARMCX5-GPRASP2
ART1
ASAH2B
ASAP1-IT1
ASB9P1
ASCL4
ASPN
ASPRV1
ASTL
ASTN2
ATF3
ATG9B
ATOH8
ATP5L2
AXL
B3GALT5
BAIAP2L2
BASP1P1
BCL11A
BDKRB2
BDNF
BEGAIN
BEST4
BK250D10,8
BLK
BMP6
BMS1P4
BNC1
BOD1P
BRD7P3
BREA2
BTBD8
BTC
C10orf108
C10orf27
C10orf91
C10orf95
C11orf20
C12orf68
C14orf182
C14orf183
C15orf34
C15orf38-AP3S2
C15orf63
C16orf5
C16orf79
C17orf100
C17orf61-PLSCR3
C17orf82
C19orf40
C19orf76
C1QA
C1QTNF3
C1R
C1S
C1orf114
C1orf116
C1orf168
C1orf182
C1orf220
C1orf54
C20orf132
C20orf196
C20orf201
C20orf7
C21orf63
C21orf88
C22orf24
C22orf26
C2CD2
C2CD4D
C2orf48
C2orf50
C2orf61
C2orf63
C2orf83
C3orf33
C3orf49
C4orf27
C5orf56
C6orf147
C6orf99
C7orf10
C7orf34
C8ORFK29
C8orf31
C8orf48
C8orf80
C9orf129
C9orf21
C9orf66
C9orf72
C9orf95
CA14
CA5A
CACNA1B
CACNA1G
CACNA2D3
CACNG1
CADPS
CAGE1
CALB2
CALML5
CARNS1
CATSPER2
CATSPERG
CBR3-AS1
CBWD2
CBX3P2
CBY3
CCDC110
CCDC135
CCDC144B
CCDC17
CCDC27
CCDC3
CCDC30
CCDC39
CCDC61
CCDC68
CCDC69
CCDC79
CCDC88B
CCL22
CCR10
CCR7
CCT6P1
CD1E
CD58
CDH18
CDRT4
CEACAM1
CEACAM16
CEACAM6
CECR7
CEL
CENPP
CHADL
CHGB
CHIT1
CHRM4
CHRNA3
CHRNE
CHST5
CHURC1-FNTB
CILP
CILP2
CLCA2
CLDN11
CLDN20
CLDN25
CLPSL2
CLUL1
CMTM3
CMTM7
CNFN
CNTD1
CNTF
CNTFR
CNTNAP1
COL23A1
COL24A1
COL27A1
COL4A2
COL6A4P1
COL6A6
COPZ2
CORT
CPA6
CPLX3
CPNE4
CRHR1
CROCCP3
CSTA
CT62
CTAGE10P
CTH
CTHRC1
CTRL
CTSW
CXorf31
CYBB
CYP27B1
CYP2E1
CYP2R1
CYP4F3
DACH1
DAND5
DBIL5P
DBIL5P2
DCDC2B
DDTL
DEFB126
DEFB132
DERL3
DFFB
DKFZP434I0714
DLEU2
DLK1
DLK2
DMBX1
DNAH11
DNAH8
DNAI1
DNAJB4
DNAJC12
DNAJC28
DNM1P35
DPCR1
DPPA2
DPY19L2P1
DPYD
DSCR9
DUOX2
DUSP9
DYX1C1
EAF2
EBF2
ECM2
EDIL3
EDN2
EGR4
EIF4EBP3
ELAC1
ELOVL3
EMILIN3
EMR2
ENG
ENTPD3
EPHA8
ERVFRD-1
ESR2
ETV4
ETV5
EVI2A
EVI2B
EXD1
F10
F3
FABP1
FABP3
FAHD2B
FAM129C
FAM13C
FAM149A
FAM154B
FAM157A
FAM163A
FAM182B
FAM189A2
FAM18A
FAM203A
FAM22D
FAM22G
FAM24B-CUZD1
FAM72B
FAM86B1
FBLN7
FBXO16
FBXO22-AS1
FBXO43
FCGR1B
FCGRT
FCRLB
FERMT3
FGF18
FGF2
FGFBP2
FGL2
FKBP14
FLJ10661
FLJ11235
FLJ33065
FLJ39534
FLJ41200
FLJ41484
FLJ42393
FLJ45974
FNDC8
FOXD3
FOXH1
FRK
FRMD6-AS1
FSD1
FSTL4
FTCD
FUT6
FYN
GAB3
GATM
GBP3
GBP7
GCNT7
GDF5
GDPD5
GEM
GFRA3
GGT1
GHRLOS
GJB3
GJC3
GK
GLOD5
GLTPD2
GNAS-AS1
GNAT2
GNG3
GNG4
GNN
GPC5
GPR132
GPR135
GPR139
GPR157
GPR17
GPR179
GPR19
GPR22
GPR89B
GPRC5D
GPSM3
GPX2
GRAMD2
GRB10
GRID2IP
GRIN2C
GRIN3A
GRIN3B
GRM2
GSG1L
GSTM2
GTF2IRD2P1
GUCY2C
HAAO
HABP2
HAP1
HAR1B
HEATR4
HERC2P9
HERC5
HES7
HGC6,3
HGD
HHEX
HHLA3
HIATL2
HIF1A-AS2
HLA-DMB
HLA-DPA1
HLA-DRA
HLA-DRB5
HLA-DRB6
HLA-G
HLA-H
HLF
HMGA1P7
HMGN2P46
HNF4G
HNRNPU-AS1
HOMER3
HOXA11
HOXA13
HOXC5
HPCA
HPGD
HRC
HRH1
HRH2
HS3ST4
HSD17B2
HSPA7
HSPB6
HSPC072
HTR1D
HTR2B
HYAL3
ID2B
IFIT1
IGSF11
IL10RA
IL11
IL18
IL1RAP
IL20RA
IL24
IL29
IMMP1L
INHBE
INPP5D
IQCA1
IQSEC3
IRAK1BP1
IRAK3
ISG15
ISG20
ISPD
ITGB2
ITGB3
ITGB7
IYD
JAZF1
JMJD7-PLA2G4B
JPH2
KANK3
KANSL1-AS1
KBTBD12
KCNB1
KCNF1
KCNJ14
KCNJ4
KCNJ9
KCNK7
KCNQ4
KCNQ5
KCNT1
KDR
KIAA0319
KIAA1210
KIAA1257
KIR2DS4
KLHL14
KLHL29
KPNA7
KRT13
KRT16
KRT19P2
KRT24
KRT32
KRT37
KRT73
KRTAP5-1
KSR1
LAG3
LAT2
LBX2
LCTL
LDHB
LEPREL1
LGI2
LHFP
LHX6
LINC00173
LINC00235
LINC00311
LINC00312
LINC00340
LINC00341
LINC00482
LIPT2
LMAN1L
LMO1
LOC100128288
LOC100128573
LOC100128788
LOC100129196
LOC100129518
LOC100129617
LOC100130357
LOC100130987
LOC100131089
LOC100132215
LOC100132247
LOC100132774
LOC100132831
LOC100133315
LOC100133669
LOC100134368
LOC100144603
LOC100271722
LOC100287015
LOC100288432
LOC100288748
LOC100335030
LOC100499227
LOC100499467
LOC100499489
LOC100505483
LOC100505536
LOC100505648
LOC100505681
LOC100505716
LOC100505812
LOC100505894
LOC100505978
LOC100506083
LOC100506321
LOC100506343
LOC100506394
LOC100506409
LOC100506472
LOC100506660
LOC100506757
LOC100507053
LOC100507091
LOC100507218
LOC100507341
LOC100507577
LOC100616530
LOC100652768
LOC100652846
LOC115110
LOC127841
LOC143188
LOC158257
LOC1720
LOC221442
LOC283299
LOC283547
LOC283663
LOC284379
LOC284408
LOC284454
LOC285359
LOC285593
LOC285847
LOC286189
LOC338651
LOC339862
LOC388630
LOC399715
LOC399815
LOC400043
LOC400752
LOC401431
LOC440028
LOC440894
LOC442028
LOC595101
LOC643802
LOC644189
LOC645638
LOC646626
LOC653653
LOC653712
LOC727710
LOC728392
LOC728723
LOC728730
LOC728819
LOC729513
LOC729737
LOC731223
LOC731275
LOC91450
LOX
LPAR4
LRGUK
LRP2
LRRC19
LRRC2
LRRC37A2
LRRC37B
LRRC39
LRRC4B
LRRC69
LRRK1
LRRK2
LRTM2
LSP1
LTB4R2
LTF
LY6K
MAB21L1
MAF
MAMSTR
MAP3K10
MAPK4
MAPT-AS1
MAPT-IT1
MARK1
MCCD1
MCOLN3
MEIG1
METTL18
MFSD6L
MGAT5B
MGC16121
MGC16142
MID1
MIR1296
MIR17
MIR17HG
MIR18A
MIR19A
MIR19B1
MIR20A
MIR3064
MIR3653
MIR3911
MIR3916
MIR4258
MIR4434
MIR4453
MIR4712
MIR4737
MIR636
MIR92A1
MIR93
MLANA
MRAP
MRC2
MRPL23-AS1
MSLNL
MSMB
MST1P9
MSTO2P
MSX2P1
MTAP
MTUS2
MUCL1
MUM1L1
MYO1H
MYZAP
NAA11
NAP1L6
NAPSB
NAT16
NAV2
NEFH
NEK10
NHLH1
NHSL2
NID2
NKX3-1
NLRC3
NOTUM
NOXO1
NOXRED1
NPAS2
NPEPL1
NPFF
NPIP
NPIPL3
NPY
NRL
NRP2
NSUN5P1
NTRK2
NTS
NUDT9P1
NXNL2
OOEP
OR10K2
OR2B6
OR8D1
OSCAR
OTUD7A
P2RX7
P2RY1
PAMR1
PARD6A
PATL2
PAX6
PCAT1
PCDHA7
PCDHB11
PCDHB18
PCDHB6
PCDHB8
PCDHGA10
PCDHGB7
PCDHGB8P
PCDHGC4
PCNA-AS1
PCOLCE2
PDC
PDE1A
PDE4C
PDE6A
PDE8B
PDZD7
PEG3
PEX5L
PGBD2
PGF
PHACTR1
PHKG1
PHYHIPL
PIGF
PIK3CG
PIP5KL1
PITX3
PIWIL2
PLAC1
PLAC4
PLAUR
PLCXD3
PLIN2
PLTP
PLXNC1
PM20D1
PMS2P4
PNCK
PNPLA3
POLR2J4
POU3F1
POU6F2
PP2D1
PPAN-P2RY11
PPP1R14C
PPP1R27
PPP1R3C
PPT2-EGFL8
PRDM1
PRG4
PRH1
PRICKLE1
PRINS
PRKACG
PRKG1
PRODH
PRPS1L1
PRRT4
PRTFDC1
PSD
PSD2
PSMB8
PSORS1C2
PTGDR2
PTGS1
PTPRCAP
PTPRH
PTX4
PVALB
PXDC1
PXDNL
PYGM
PYY
RAB39A
RAD9B
RAET1G
RASA4P
RASGEF1C
RASSF5
RASSF6
RBM44
RCOR2
RDH5
RECK
RELN
REN
RERGL
RFPL1-AS1
RFPL2
RFTN1
RGAG1
RGPD4
RGS11
RGS2
RGS20
RGS5
RHBDL2
RIN1
RIN3
RIPK3
RNASE4
RNASEK-C17ORF49
ROR2
RPL21P44
RPL23AP53
RPL36A-HNRNPH2
RPS16P5
RPS27
RPS2P32
RPS3A
RPSAP9
RSPH4A
RSPO1
RTN4IP1
S100P
S1PR4
SAMD12-AS1
SATB1
SCARNA4
SDHAP2
2013-09-04
SERPINA5
SERPINB9
SERPIND1
SGSM1
SH2D4B
SH3RF2
SHANK1
SHISA4
SI
SLC10A5
SLC12A3
SLC13A2
SLC14A1
SLC15A3
SLC16A9
SLC22A1
SLC23A3
SLC25A2
SLC25A41
SLC25A5-AS1
SLC2A12
SLC34A1
SLC34A3
SLC44A3
SLC44A4
SLC47A1
SLC4A9
SLC6A17
SLC6A20
SLC7A10
SLC9A3
SLC9A7P1
SLCO2A1
SLFNL1
SLITRK2
SMAD5-AS1
SMYD1
SNAI1
SNAR-F
SNCB
SNORA53
SNORA5C
SNORA70B
SNORA75
SNORA79
SNORD111B
SNORD126
SNORD18C
SNORD19B
SNORD2
SNORD36A
SNORD58C
SNORD65
SNORD67
SNORD7
SNORD73A
SNORD92
SNTB1
SNX32
SOAT2
SORBS1
SORBS2
SOX17
SOX7
SP110
SP140
SPDYC
SPDYE2L
SPDYE5
SPDYE7P
SPEF1
SPHAR
SPI1
SPIN2A
SPON1
SPON2
SPRED3
SPRY4
SPTLC3
SRL
SRMS
SRPX
SSC5D
SSTR5
ST3GAL5
STAB1
STAB2
STON1-GTF2A1L
STRADB
STXBP5L
SULT1C2
SUMO4
SUSD5
SYBU
SYCE2
SYCP2L
SYCP3
SYN1
SYNC
SYNGR4
SYPL2
SYT8
SYTL5
TACR2
TAPBPL
TAS1R3
TAS2R13
TAS2R3
TAS2R4
TAS2R43
TAS2R5
TBR1
TBX19
TBX22
TCAP
TCEAL2
TEDDM1
TEKT4
TESC
TFF2
TGFA
TGFBR2
TGM1
TGM2
TH
THBS2
THRSP
TIAM2
TIGD3
TINAGL1
TLR5
TLX1NB
TMCC3
TMED7-TICAM2
TMEFF1
TMEM151B
TMEM171
TMEM204
TMEM232
TMEM55A
TMEM59L
TMEM61
TMEM92
TMPRSS11A
TMPRSS11B
TMPRSS4
TMX2-CTNND1
TNFRSF18
TNNI1
TP73-AS1
TPK1
TRIM17
TRIM31
TRIM9
TSPY26P
TSPYL6
TSSK3
TTC16
TTC18
TTC21A
TTC36
TTLL10
TTLL6
TTLL9
TUBB2A
TUBB2B
TXLNB
TYMP
UBA7
UNC5B
UNC5CL
UNCX
UPK3B
UPK3BL
USH1G
VASH2
VEPH1
VPS37D
VSTM2L
VSTM4
VTN
VWA7
VWF
WAS
WBSCR28
WFDC2
WISP2
WNK3
WNK4
WNT5A
XG
XKRX
ZAP70
ZCCHC18
ZEB2
ZFAT-AS1
ZFP112
ZHX1-C8ORF76
ZMAT4
ZMYND15
ZNF155
ZNF224
ZNF257
ZNF354C
ZNF415
ZNF461
ZNF518B
ZNF528
ZNF547
ZNF626
ZNF673
ZNF682
ZNF724P
ZNF774
ZNF883
ZNF92
ZNF99
ZRANB2-AS1
tAKR
RASGRP1
BACE1-AS
ADRB1
SMTNL2
ZNF782
RGL4
GPR75-ASB3
UCHL1
LINC00052
ATP6V1C2
RAB37
BAGE4
KCNC4
BAGE
HEG1
SNORD75
QRICH2
ABHD6
SLC16A6
HOXC9
AKAP5
MPPED2
SNHG15
SAPCD1
ZNF266
LOC100506649
LOC553103
ZNF702P
SCNN1G
NIPAL1
ZNF565
PLA2G4C
CCBP2
C14orf79
RGS16
C3orf67
SLC12A4
MITF
ZNF614
RUSC2
NXN
OBFC2A
KIF5A
CHAC2
MMP24
SEMA3G
ITGA10
TPO
CTSL2
CD40LG
GPR173
SPA17
BRSK2
IL28RA
PRDM5
LOC100128398
C2orf81
FAM135A
ZNF763
PCDHB14
HAS3
DUSP19
WNT4
LOC100507086
P4HA2
EGR3
GMPR
C9orf117
CYP2A6
ADORA1
FLJ46257
CR2
LOC148189
LOXL2
SDHAP1
SRRM5
BMP1
FAM186B
LOC100129175
C1QL1
RIMS4
TNFRSF10A
TNFAIP2
CITED4
FANK1
AIDA
PPP2R3C
KCNC1
HERC6
CD22
ACCS
SLC38A9
C9orf43
FBXW4P1
ZC3H12C
BBS5
ZNF517
ANP32A-IT1
RBPMS
PHF7
SLC25A18
DNAJC24
NOL3
HSP90B3P
SNX24
CAND2
CORO7-PAM16
ZNF670
ATPBD4
PEX6
MOB2
CSNK1A1P1
XRCC4
ZNF573
WDR87
GNB4
ZNF674
LOC100287616
DBF4B
DCAF12L2
GNG13
SLA2
WDFY3-AS2
STX10
PCDH12
ACYP1
FOXI3
CA8
FHL1
C1QTNF1
ZNF630
TMEM234
CSF1
FAM161A
BSN
ZBTB7C
OPN3
ZNF610
FN3K
TAF13
PARP8
PCDHA8
ADRA2A
EPDR1
SOX3
ENTPD3-AS1
HLA-DMA
C6orf52
C19orf71
HOXD-AS1
STK31
DNAH5
B3GALT4
C6orf203
DNAH14
HDAC8
LOC100506866
ATP1B2
ZNF543
SNORD111
ARSJ
SNORA56
ZNF17
LINC00152
C10orf125
RIMKLB
SLC23A1
NFE2L3
HLA-L
PVRIG
SRRD
SNED1
DICER1-AS1
SLC25A19
KIAA1656
PATE2
LOC100507300
C18orf56
ZSCAN5A
CNTLN
SCLT1
SLC25A21
CUEDC1
TNFRSF11A
SNORD24
C15orf41
TMEM117
PLK3
RPIA
CRYZL1
GUCY1B3
IL11RA
NFIL3
TMPRSS3
CYB5R4
C14orf176
CARD14
MAGEC3
RRM2B
FGFBP3
FXN
FRG1B
INO80B
PCDHGB2
PLEKHG6
OTUD1
LOC100130872
FBXO30
C6orf192
DEPTOR
REXO1
MIR22
MIR22HG
PDLIM3
ZNF570
TYRP1
RAP1B
LINC00116
AKAP6
NR4A3
NHLRC4
SLC7A11
REEP1
DPYSL5
PYGL
LOC402160
TMEM68
IMPA1
DZANK1
SIRT6
FHL2
RNF32
FRMD3
GLS2
NR5A2
PLIN5
CHRND
PRRG2
CCDC111
GCET2
GADD45G
AVEN
DPY19L1P1
CLIC2
IFT20
PDE9A
LLPH
LOC286467
LOC100131067
RNF122
TMEM106A
CPM
GPR89A
LOC340544
MGC16275
ENO3
ZBTB26
ZNF813
HIST1H2BB
RP9P
SERPINI1
SPEG
LRRC37A4
POLR1C
LOC650623
NRIP2
LOC100289230
S100A1
FOXC1
UBE2Q2P1
FAS
SARDH
POTEF
LOC728190
CHIC1
ALS2CR8
CYSTM1
FBXO10
C7orf60
LOC100507584
LOC100128191
LOC100507032
CASC2
STARD8
GRK4
PROCA1
AGAP2
PM20D2
ZNF766
CAPN9
MAMDC4
NGDN
ZBTB46
PDE10A
MUC6
ANKRD36
SUCLA2
LY6G5C
TEX15
MCPH1
PPM1F
MTSS1
ZNF749
SLC7A5P2
IL20
ZNF347
TMEM91
SYNDIG1
IL15RA
TBC1D19
AMPH
SGK1
CASKIN1
RBM41
C10orf47
MSTO1
SEC14L2
USE1
RASL11B
C17orf47
MFAP2
ZNF503
DNAJC27-AS1
LRG1
CACNA2D2
MAP2
DLG4
PICK1
NRXN3
MAN1A1
CCDC148
LOC643387
PRKG2
NECAP2
BAI2
FER
AKD1
GCSH
CDCA7
CXCL12
NAP1L3
SEC63
APITD1
JRKL
ZNF594
LOC257396
KCTD6
FES
COL6A1
TFPT
LINC00271
ADCK1
DFNB31
ZNF738
CACNA1F
FAN1
ISY1-RAB43
C2orf54
PLXNA4
C4orf32
NOL12
LAMA3
FAM105A
STX1A
CBX7
ANKRD23
FOXN1
ZNF423
LOC646851
RAD54B
ERN1
TIGD2
ZIC5
DNAJB14
SPRY2
TUBE1
JMJD7
MPZL3
SEC11C
PET117
ZNF30
LOC100134713
ANKRD36BP1
LOC284751
GRB14
CEP70
EMP3
SLC38A6
MYL5
LOC100506469
ARAP2
LOC441666
ZNF532
CCDC138
ELMO1
ZNF579
ALG10
ITGB3BP
LOC100506334
ITGA2B
DGKA
CADPS2
CG030
PDRG1
SUV39H1
RTCD1
ZNF57
ZNF22
BRF2
MSL3
OSTF1
ZNF283
GPT
PMS2P1
NEK1
KCNMA1
FSCN1
ZNF34
GATA2
RABL2A
BCS1L
SLC25A16
FLJ35946
ARFGEF1
PROSC
MPP6
NOVA1
FAM86FP
MTFMT
ALKBH3
WNT10B
TTBK1
PTGES
DEM1
SAP30L
GANC
BPGM
KLHDC2
MYOM1
AURKAPS1
BAGE5
PSMB9
SLC2A13
EPHB6
DDIT3
XRCC2
MAGEH1
LOC100506844
ANKRD31
TNIK
FNTB
LY6G5B
TMEM22
WIPF1
MAN1C1
LOC100130581
SIRT1
UMODL1
C1orf212
DHRS3
SSBP1
CXorf38
DRP2
ACACB
BACE2
LOC493754
TNIP2
CAPS
ONECUT2
DUSP10
MLKL
LOC100507062
PRKCA
METTL21D
NUDT2
POLG2
CPOX
ETNK1
PLK1S1
LEPR
PCDHGA4
CPT1C
MFGE8
ALDOC
CCDC96
ZCCHC7
CGRRF1
WDFY2
RPL23AP7
ZNF510
JPH3
ZSCAN21
LOC284412
ITGAE
PUS7L
LOC100287765
PCDHGA1
RHEBL1
ZNF555
TRIM16L
TMED6
SYT15
PGBD5
CAPN12
FER1L4
RBM43
TMPRSS9
ZNF302
GADD45B
ARHGEF35
SHPRH
ZNF700
IER5L
UBE3A
LINC00477
CLCN5
GPR98
TIPARP
PLA2G4F
SHISA9
ZNF28
PLCL1
ZNF81
SLC25A12
ANKRD42
CDC25A
LINS
MMP17
EPM2A
CHML
DOK3
PMCH
ATF7IP2
MZF1
HSPA2
PAX8
JAK2
FUT11
KIF7
PLEKHD1
LINC00176
SEC61G
TMEM42
FICD
FAM24B
C14orf126
RPL36A
USP31
KCNIP3
CPS1
GPKOW
GPR63
DPY30
ZNF235
POU4F2
KIF27
ZNF14
P2RY2
UCHL3
METTL22
CALML4
RNU12
KBTBD8
NAP1L2
KCNMB3
CAPN10
WDR13
SHF
EPHB1
PRKCE
GEMIN8P4
TMED8
HAUS1
ANKRA2
WIPI1
ARPM1
HAUS2
HS6ST2
ZDHHC11
DTX2P1-UPK3BP1-PMS2P11
VASN
C11orf51
HCN4
LRRC46
ZNF703
SH3BP1
GPM6B
PRNP
PCDHGB5
ZNF541
SPNS2
LOC100652759
COPS8
VPS37B
ZNF330
UHRF2
SSPN
ANO7
NOXA1
CDK11B
REV1
MRPS36
PIBF1
HRSP12
MACROD2
DDX60L
HINT3
MEIS3
SLC16A4
TAF9
RNGTT
FMN1
PIN1P1
C6orf120
DDX1
RAB31
CASP3
RLN2
SLC31A2
DKFZP586I1420
ETAA1
TRIT1
ZNF727
BARX2
LOC100009676
FAM47E
ZNF680
WDR85
PDE3B
PDCD2L
SPATA24
RASGEF1B
STK32C
GPR37L1
MYCL1
PRSS12
C11orf82
USP35
HIGD1A
ZNF121
2013-09-03
TTLL3
SLC39A5
C9orf167
STYX
FAIM3
ZNF551
C16orf52
ZMPSTE24
LGMN
MRPL12
GEMIN6
TATDN3
FAM109B
USP49
ZNF830
SLC5A12
PLEKHM1P
PDK1
METTL14
LOC100288123
C4orf33
APLP1
TRNT1
DHX57
TPGS1
HAUS6
LYRM2
CCDC88A
FCGBP
LOC100131193
ZBTB37
ZNF490
LOC100507178
PSMC6
KRT7
SEMA3E
TRADD
GRK5
KIAA1958
ACAD11
C17orf90
C4orf19
C22orf23
SSSCA1
PCBP1-AS1
EHHADH
WNT8B
DNAH17
SLC31A1
NRIP1
SLC22A5
TGIF2
LOC100128292
RHBG
HTR7
TXNRD3
C7orf70
MIP
C20orf194
HOXC8
TBC1D22B
SPATA6
MTFR1
TAF1A
SLFN5
TAF5
SH3KBP1
TMEM222
CUL2
LRP5L
ZNF280C
CDON
LOC100287482
XRCC6BP1
ARHGAP5-AS1
IDI2-AS1
RSRC1
TACC2
SNAPC3
WWC1
DBR1
EMILIN1
WNK2
ZCCHC17
DDX12P
LCAT
ZNF552
HBS1L
DENND5B
HCCS
PSMC1
ALOXE3
LOC645212
BCAS4
CADM4
SENP8
TMEM231
MDM1
RPL23AP82
RNASEH2B
FOSB
EXOSC7
ZKSCAN4
PANK2
TMEM44
MYBL1
GRIN1
ZC3H3
ELF3
FMNL3
C1QTNF6
PIGN
CCDC165
FAM63A
LOC100506714
CASP9
NLGN3
LOC285740
LOC100134229
CINP
RAPGEFL1
CEP57
TTC21B
GAD1
SNX5
ZNF107
WDR70
C2CD3
C9orf116
RIPK4
DIS3L2
ZNF771
MPP3
C16orf59
HSD17B14
C8orf59
RAB40B
MTERFD1
PKD1L2
R3HCC1
HSPB8
NFKBID
PODXL
GLYCTK
GALNT2
MTHFR
DNAJC15
PHLDA2
MAP3K5
SPATS2
LRRC27
HSF2BP
NS3BP
NENF
WDPCP
ZIC1
IFT57
CA12
ZNF736
ZNF557
FBXO36
DKC1
L3MBTL3
RRP8
SPAG1
DOK7
RIOK3
CDC16
NEIL2
MYO10
KIF11
TRPV1
CLASRP
ZNF391
SGK3
ADCK2
RIN2
MNS1
LOC100125556
NDUFAF4
PSMG1
TUBA8
2013-03-02
ZUFSP
LYPD1
BOP1
THAP11
DHX32
FJX1
ZNF668
HIVEP3
STMN3
CLUAP1
CAPS2
NUDCD2
RRP9
RPUSD2
RBL1
SNORD66
MB21D1
THNSL1
SRGAP3
KLHL15
KCNK5
RPP30
TRAF2
MICAL2
TDRD1
PNRC2
MDGA2
URB2
TSTD2
NUFIP1
PRKAG2
UBTD1
PVT1
C10orf12
NFKBIB
RQCD1
C8orf76
IKZF5
A2LD1
ALKBH1
LOC254100
ASUN
C5orf41
RWDD3
PEX1
KIFAP3
IFT172
ZNF354A
PAPOLG
FAM50A
ZYG11A
ZSCAN22
ST7
MREG
SERPINE2
HIST1H4K
GUSBP1
LTBP2
CPPED1
RGL1
TMEM198B
PON2
COL7A1
KIAA1841
CNIH4
PSMA1
TMEM120B
MAGOH
ADAL
NUP88
NDUFA5
PDIA2
GNL3
PRMT7
C20orf54
C1orf130
NUDT18
METAP1D
GPR77
LAT
ZNF134
DEGS2
GAB2
LRRC37A3
NR4A2
DDX51
TMIE
CCNJL
GAPDHS
NR2F2
PTGER3
TEX10
IARS
PIGW
ATP5E
LOC100505549
KAT8
MED6
GLRX2
LOC100507266
ITPK1-AS1
ZNF462
LYST
SP100
RGNEF
GLRX3
ZNF616
CCDC23
PYCR2
ZNF780A
VPS8
SH3TC1
ANKRD5
ZNRF2
MYEOV
STOX1
BEX5
MCM10
SNORD50A
CCDC77
MAPK15
EFHD2
ZNF77
GRIN2D
PP7080
KCNA7
ZNF518A
SIN3B
BOD1
[truncated: 8,827 more rows]

## Sheet: Table S6
test_id	gene_id	gene	locus	sample_1	sample_2	status	value_1	value_2	log2(fold_change)	test_stat	p_value	q_value	significant
AASS	AASS	AASS	chr7:121500833-121571580	pLKO-E2	shC4-E2	NOTEST	0	0.0274329	1,79769e+308	1,79769e+308	0.275968	1	no
ABCA10	ABCA10	ABCA10	chr17:64655742-64834918	pLKO-E2	shC4-E2	NOTEST	0	0.0482065	1,79769e+308	1,79769e+308	0.416879	1	no
ABCC2	ABCC2	ABCC2	chr10:101532452-101601652	pLKO-E2	shC4-E2	NOTEST	0	0.244516	1,79769e+308	1,79769e+308	0.207064	1	no
ABCC6	ABCC6	ABCC6	chr16:16150922-16224829	pLKO-E2	shC4-E2	NOTEST	0	0.00369029	1,79769e+308	1,79769e+308	0.292349	1	no
ABHD14A	ABHD14A	ABHD14A	chr3:51984081-51998258	pLKO-E2	shC4-E2	NOTEST	0	0.0193996	1,79769e+308	1,79769e+308	0.479545	1	no
ABP1	ABP1	ABP1	chr7:150180505-150189312	pLKO-E2	shC4-E2	NOTEST	0	0.0107342	1,79769e+308	1,79769e+308	0.290804	1	no
ACE2	ACE2	ACE2	chrX:15489076-15530113	pLKO-E2	shC4-E2	NOTEST	0	0.00722899	1,79769e+308	1,79769e+308	0.290804	1	no
ACRC	ACRC	ACRC	chrX:70714598-70750158	pLKO-E2	shC4-E2	NOTEST	0	0.0416352	1,79769e+308	1,79769e+308	0.257848	1	no
ACRV1	ACRV1	ACRV1	chr11:125000240-125056003	pLKO-E2	shC4-E2	NOTEST	0	0.188178	1,79769e+308	1,79769e+308	0.42554	1	no
ACSBG2	ACSBG2	ACSBG2	chr19:6086709-6144112	pLKO-E2	shC4-E2	NOTEST	0	0.0547754	1,79769e+308	1,79769e+308	0.271507	1	no
ACSL5	ACSL5	ACSL5	chr10:114123905-114178128	pLKO-E2	shC4-E2	NOTEST	0	0.0896403	1,79769e+308	1,79769e+308	0.28309	1	no
ACTL8	ACTL8	ACTL8	chr1:17954394-18026145	pLKO-E2	shC4-E2	NOTEST	0	0.259588	1,79769e+308	1,79769e+308	0.254293	1	no
ACYP2	ACYP2	ACYP2	chr2:54195913-54385939	pLKO-E2	shC4-E2	NOTEST	0	0.229282	1,79769e+308	1,79769e+308	0.274724	1	no
ADAM20	ADAM20	ADAM20	chr14:70058830-70071485	pLKO-E2	shC4-E2	NOTEST	0	0.00922517	1,79769e+308	1,79769e+308	0.290804	1	no
ADAMTS1	ADAMTS1	ADAMTS1	chr21:27130476-27139599	pLKO-E2	shC4-E2	NOTEST	0	0.00536987	1,79769e+308	1,79769e+308	0.290804	1	no
ADAMTS14	ADAMTS14	ADAMTS14	chr10:72102564-72192201	pLKO-E2	shC4-E2	NOTEST	0	0.00472318	1,79769e+308	1,79769e+308	0.326791	1	no
ADAMTS17	ADAMTS17	ADAMTS17	chr15:98329165-98699706	pLKO-E2	shC4-E2	NOTEST	0	0.0989523	1,79769e+308	1,79769e+308	0.245039	1	no
ADH1A	ADH1A	ADH1A	chr4:100229030-100441536	pLKO-E2	shC4-E2	NOTEST	0	0.0428404	1,79769e+308	1,79769e+308	0.396235	1	no
ADPRH	ADPRH	ADPRH	chr3:120781212-120791482	pLKO-E2	shC4-E2	NOTEST	0	0.217081	1,79769e+308	1,79769e+308	0.239022	1	no
ADRB2	ADRB2	ADRB2	chr5:148186348-148188390	pLKO-E2	shC4-E2	NOTEST	0	0.0259737	1,79769e+308	1,79769e+308	0.287004	1	no
AFAP1-AS1	AFAP1-AS1	AFAP1-AS1	chr4:7806716-7992553	pLKO-E2	shC4-E2	NOTEST	0	0.0325701	1,79769e+308	1,79769e+308	0.411952	1	no
AGAP6	AGAP6	AGAP6	chr10:51418083-51440265	pLKO-E2	shC4-E2	NOTEST	0	0.259897	1,79769e+308	1,79769e+308	0.239022	1	no
AGBL2	AGBL2	AGBL2	chr11:47637718-47693504	pLKO-E2	shC4-E2	NOTEST	0	0.0283063	1,79769e+308	1,79769e+308	0.280227	1	no
AGBL3	AGBL3	AGBL3	chr7:134321798-134471070	pLKO-E2	shC4-E2	NOTEST	0	0.0148243	1,79769e+308	1,79769e+308	0.286023	1	no
AGR2	AGR2	AGR2	chr7:16798788-16811263	pLKO-E2	shC4-E2	NOTEST	0	0.0383858	1,79769e+308	1,79769e+308	0.289033	1	no
AKIRIN2-AS1	AKIRIN2-AS1	AKIRIN2-AS1	chr6:88441296-88468704	pLKO-E2	shC4-E2	OK	0	0.337672	1,79769e+308	1,79769e+308	0.438464	0.999803	no
AKR1C2	AKR1C2	AKR1C2	chr10:5019967-5050225	pLKO-E2	shC4-E2	NOTEST	0	0.0744485	1,79769e+308	1,79769e+308	0.26248	1	no
AKR7A3	AKR7A3	AKR7A3	chr1:19481643-19487867	pLKO-E2	shC4-E2	NOTEST	0	0.0230054	1,79769e+308	1,79769e+308	0.290804	1	no
ALPL	ALPL	ALPL	chr1:21708444-21777492	pLKO-E2	shC4-E2	NOTEST	0	0.0311102	1,79769e+308	1,79769e+308	0.268725	1	no
AMPD3	AMPD3	AMPD3	chr11:10428443-10485702	pLKO-E2	shC4-E2	NOTEST	0	0.0252874	1,79769e+308	1,79769e+308	0.237869	1	no
ANG	ANG	ANG	chr14:20222175-20238598	pLKO-E2	shC4-E2	OK	0	0.74081	1,79769e+308	1,79769e+308	0.286001	0.999803	no
ANKRD22	ANKRD22	ANKRD22	chr10:90552466-90601712	pLKO-E2	shC4-E2	NOTEST	0	0.00631875	1,79769e+308	1,79769e+308	0.30216	1	no
ANKRD37	ANKRD37	ANKRD37	chr4:186554833-186584133	pLKO-E2	shC4-E2	NOTEST	0	0.00954588	1,79769e+308	1,79769e+308	0.476651	1	no
ANO1	ANO1	ANO1	chr11:69602055-69713299	pLKO-E2	shC4-E2	NOTEST	0	0.00151489	1,79769e+308	1,79769e+308	0.421212	1	no
ANP32D	ANP32D	ANP32D	chr12:47152714-47153110	pLKO-E2	shC4-E2	NOTEST	0	0.0326593	1,79769e+308	1,79769e+308	0.305873	1	no
ANXA2P3	ANXA2P3	ANXA2P3	chr10:66255290-66256640	pLKO-E2	shC4-E2	OK	0	1.52284	1,79769e+308	1,79769e+308	0.202482	0.999803	no
AOX1	AOX1	AOX1	chr2:201158975-201244462	pLKO-E2	shC4-E2	NOTEST	0	0.00114236	1,79769e+308	1,79769e+308	0.305873	1	no
APBA1	APBA1	APBA1	chr9:71232268-71477095	pLKO-E2	shC4-E2	NOTEST	0	0.0425277	1,79769e+308	1,79769e+308	0.26409	1	no
AQP10	AQP10	AQP10	chr1:152560215-152564425	pLKO-E2	shC4-E2	NOTEST	0	0.0081244	1,79769e+308	1,79769e+308	0.291776	1	no
ARG1	ARG1	ARG1	chr6:131936036-131991056	pLKO-E2	shC4-E2	NOTEST	0	0.00382099	1,79769e+308	1,79769e+308	0.484144	1	no
ARL11	ARL11	ARL11	chr13:49100435-49106009	pLKO-E2	shC4-E2	NOTEST	0	0.0643796	1,79769e+308	1,79769e+308	0.266556	1	no
ARL13A	ARL13A	ARL13A	chrX:100111352-100132476	pLKO-E2	shC4-E2	NOTEST	0	0.23894	1,79769e+308	1,79769e+308	0.255876	1	no
ARMC12	ARMC12	ARMC12	chr6:35812836-35824663	pLKO-E2	shC4-E2	NOTEST	0	0.00663835	1,79769e+308	1,79769e+308	0.305873	1	no
ARMC4	ARMC4	ARMC4	chr10:28141102-28327983	pLKO-E2	shC4-E2	NOTEST	0	0.0157002	1,79769e+308	1,79769e+308	0.285113	1	no
ARMCX5-GPRASP2	ARMCX5-GPRASP2,GPRASP2	ARMCX5-GPRASP2,GPRASP2	chrX:101740751-101859317	pLKO-E2	shC4-E2	OK	0	0.988781	1,79769e+308	1,79769e+308	0.223343	0.999803	no
ASB14	ASB14	ASB14	chr3:57236804-57301750	pLKO-E2	shC4-E2	NOTEST	0	0.0361754	1,79769e+308	1,79769e+308	0.448496	1	no
ASCL4	ASCL4	ASCL4	chr12:106692291-106694551	pLKO-E2	shC4-E2	NOTEST	0	0.00344386	1,79769e+308	1,79769e+308	0.305873	1	no
ASGR1	ASGR1	ASGR1	chr17:7017474-7023607	pLKO-E2	shC4-E2	NOTEST	0	0.0308725	1,79769e+308	1,79769e+308	0.290866	1	no
ASPN	ASPN	ASPN	chr9:94099460-94472368	pLKO-E2	shC4-E2	NOTEST	0	0.0349769	1,79769e+308	1,79769e+308	0.461513	1	no
ASPRV1	ASPRV1	ASPRV1	chr2:70040727-70167651	pLKO-E2	shC4-E2	NOTEST	0	0.226481	1,79769e+308	1,79769e+308	0.267807	1	no
ASTL	ASTL	ASTL	chr2:96153315-96167902	pLKO-E2	shC4-E2	OK	0	1.63861	1,79769e+308	1,79769e+308	0.201962	0.999803	no
ASTN2	ASTN2	ASTN2	chr9:118227324-119217138	pLKO-E2	shC4-E2	OK	0	0.360513	1,79769e+308	1,79769e+308	0.371982	0.999803	no
ATF3	ATF3	ATF3	chr1:210805298-210860742	pLKO-E2	shC4-E2	OK	0	1.18093	1,79769e+308	1,79769e+308	0.232786	0.999803	no
ATP5L2	ATP5L2	ATP5L2	chr22:41343789-41375349	pLKO-E2	shC4-E2	NOTEST	0	0.0706186	1,79769e+308	1,79769e+308	0.472867	1	no
ATP6V1G2	ATP6V1G2	ATP6V1G2	chr6_qbl_hap2:2744366-2762243	pLKO-E2	shC4-E2	OK	0	0.267364	1,79769e+308	1,79769e+308	0.432125	0.999803	no
B3GALT5	B3GALT5	B3GALT5	chr21:39951123-39956685	pLKO-E2	shC4-E2	NOTEST	0	0.0868851	1,79769e+308	1,79769e+308	0.250114	1	no
BACH2	BACH2	BACH2	chr6:90692967-91063348	pLKO-E2	shC4-E2	NOTEST	0	0.0229623	1,79769e+308	1,79769e+308	0.271188	1	no
BAI3	BAI3	BAI3	chr6:69402352-70156124	pLKO-E2	shC4-E2	NOTEST	0	0.0203369	1,79769e+308	1,79769e+308	0.278038	1	no
BDKRB2	BDKRB2	BDKRB2	chr14:95740887-95780419	pLKO-E2	shC4-E2	OK	0	0.424185	1,79769e+308	1,79769e+308	0.185864	0.999803	no
BMP6	BMP6	BMP6	chr6:7672009-8047827	pLKO-E2	shC4-E2	NOTEST	0	0.0124291	1,79769e+308	1,79769e+308	0.485199	1	no
BMS1P4	BMS1P4	BMS1P4	chr10:75128914-75160278	pLKO-E2	shC4-E2	NOTEST	0	0.216261	1,79769e+308	1,79769e+308	0.252026	1	no
BNC1	BNC1	BNC1	chr15:81715658-81744472	pLKO-E2	shC4-E2	NOTEST	0	0.192761	1,79769e+308	1,79769e+308	0.231501	1	no
BOD1P	BOD1P	BOD1P	chr18:52965290-52968637	pLKO-E2	shC4-E2	OK	0	0.536267	1,79769e+308	1,79769e+308	0.168712	0.999803	no
BPIFA4P	BPIFA4P	BPIFA4P	chr20:31245071-31261929	pLKO-E2	shC4-E2	NOTEST	0	0.143276	1,79769e+308	1,79769e+308	0.276034	1	no
BREA2	BREA2	BREA2	chr8:144851272-144852571	pLKO-E2	shC4-E2	NOTEST	0	0.194326	1,79769e+308	1,79769e+308	0.275301	1	no
BSN-AS2	BSN-AS2	BSN-AS2	chr3:49561742-49566803	pLKO-E2	shC4-E2	NOTEST	0	0.0114466	1,79769e+308	1,79769e+308	0.289033	1	no
BTN1A1	BTN1A1	BTN1A1	chr6:26609473-26618631	pLKO-E2	shC4-E2	NOTEST	0	0.0137497	1,79769e+308	1,79769e+308	0.286973	1	no
BTN3A3	BTN3A3	BTN3A3	chr6:26548678-26561622	pLKO-E2	shC4-E2	NOTEST	0	0.00184403	1,79769e+308	1,79769e+308	0.42623	1	no
BTNL9	BTNL9	BTNL9	chr5:180399830-180421129	pLKO-E2	shC4-E2	NOTEST	0	0.0234204	1,79769e+308	1,79769e+308	0.282568	1	no
C10orf108	C10orf108	C10orf108	chr10:310129-725608	pLKO-E2	shC4-E2	NOTEST	0	0.264574	1,79769e+308	1,79769e+308	0.412873	1	no
C10orf25	C10orf25	C10orf25	chr10:44813151-44820783	pLKO-E2	shC4-E2	NOTEST	0	0.0903763	1,79769e+308	1,79769e+308	0.36107	1	no
C10orf27	C10orf27	C10orf27	chr10:72201000-72215163	pLKO-E2	shC4-E2	NOTEST	0	0.175674	1,79769e+308	1,79769e+308	0.20014	1	no
C10orf95	C10orf95	C10orf95	chr10:104199563-104206040	pLKO-E2	shC4-E2	OK	0	0.288997	1,79769e+308	1,79769e+308	0.423019	0.999803	no
C12orf61	C12orf61	C12orf61	chr12:61281797-61283481	pLKO-E2	shC4-E2	NOTEST	0	0.193554	1,79769e+308	1,79769e+308	0.273359	1	no
C14orf178	C14orf178	C14orf178	chr14:77253696-77305838	pLKO-E2	shC4-E2	NOTEST	0	0.0171195	1,79769e+308	1,79769e+308	0.490774	1	no
C14orf182	C14orf182	C14orf182	chr14:49518179-49543988	pLKO-E2	shC4-E2	NOTEST	0	0.0358966	1,79769e+308	1,79769e+308	0.278753	1	no
C14orf55	C14orf55	C14orf55	chr14:70005348-70020226	pLKO-E2	shC4-E2	NOTEST	0	0.0163492	1,79769e+308	1,79769e+308	0.286973	1	no
C15orf34	C15orf34	C15orf34	chr15:70422831-70458183	pLKO-E2	shC4-E2	NOTEST	0	0.0528137	1,79769e+308	1,79769e+308	0.45331	1	no
C15orf38-AP3S2	C15orf38-AP3S2	C15orf38-AP3S2	chr15:88174834-88257226	pLKO-E2	shC4-E2	OK	0	2.44407	1,79769e+308	1,79769e+308	0.122885	0.999803	no
C15orf63	C15orf63	C15orf63	chr15:41825881-41882061	pLKO-E2	shC4-E2	OK	0	8.69461	1,79769e+308	1,79769e+308	0.239204	0.999803	no
C16orf5	C16orf5	C16orf5	chr16:4500677-4528817	pLKO-E2	shC4-E2	NOTEST	0	0.0466955	1,79769e+308	1,79769e+308	0.284346	1	no
C16orf73	C16orf73	C16orf73	chr16:1817225-1862180	pLKO-E2	shC4-E2	NOTEST	0	0.0636777	1,79769e+308	1,79769e+308	0.433534	1	no
C16orf79	C16orf79	C16orf79	chr16:2195178-2201070	pLKO-E2	shC4-E2	NOTEST	0	0.0185991	1,79769e+308	1,79769e+308	0.477769	1	no
C17orf100	C17orf100	C17orf100	chr17:6495782-6497341	pLKO-E2	shC4-E2	NOTEST	0	0.00562972	1,79769e+308	1,79769e+308	0.305873	1	no
C17orf110	C17orf110	C17orf110	chr17:71095733-71174864	pLKO-E2	shC4-E2	OK	0	0.665565	1,79769e+308	1,79769e+308	0.382236	0.999803	no
C17orf82	C17orf82	C17orf82	chr17:56843893-56845423	pLKO-E2	shC4-E2	NOTEST	0	0.215957	1,79769e+308	1,79769e+308	0.264183	1	no
C19orf38	C19orf38	C19orf38	chr19:10820105-10841360	pLKO-E2	shC4-E2	NOTEST	0	0.0390243	1,79769e+308	1,79769e+308	0.289033	1	no
C19orf76	C19orf76	C19orf76	chr19:54883753-54886059	pLKO-E2	shC4-E2	NOTEST	0	0.0584443	1,79769e+308	1,79769e+308	0.28339	1	no
C1D	C1D	C1D	chr2:68122835-68143663	pLKO-E2	shC4-E2	OK	0	0.329555	1,79769e+308	1,79769e+308	0.234537	0.999803	no
C1QL3	C1QL3	C1QL3	chr10:16595747-16604010	pLKO-E2	shC4-E2	NOTEST	0	0.00850109	1,79769e+308	1,79769e+308	0.291776	1	no
C1QTNF3	C1QTNF3	C1QTNF3	chr5:34022847-34160390	pLKO-E2	shC4-E2	OK	0	0.666581	1,79769e+308	1,79769e+308	0.199467	0.999803	no
C1QTNF9	C1QTNF9	C1QTNF9	chr13:23781715-23794669	pLKO-E2	shC4-E2	NOTEST	0	0.00348074	1,79769e+308	1,79769e+308	0.305873	1	no
C1R	C1R	C1R	chr12:7057769-7136184	pLKO-E2	shC4-E2	NOTEST	0	0.0120076	1,79769e+308	1,79769e+308	0.290804	1	no
C1orf114	C1orf114	C1orf114	chr1:167603817-167663294	pLKO-E2	shC4-E2	OK	0	0.276978	1,79769e+308	1,79769e+308	0.320944	0.999803	no
C1orf116	C1orf116	C1orf116	chr1:205258488-205272724	pLKO-E2	shC4-E2	NOTEST	0	0.00657636	1,79769e+308	1,79769e+308	0.302697	1	no
C1orf182	C1orf182	C1orf182	chr1:154545375-154583409	pLKO-E2	shC4-E2	OK	0	1.27252	1,79769e+308	1,79769e+308	0.413943	0.999803	no
C1orf220	C1orf220	C1orf220	chr1:176778553-176784647	pLKO-E2	shC4-E2	NOTEST	0	0.216078	1,79769e+308	1,79769e+308	0.248086	1	no
C1orf64	C1orf64	C1orf64	chr1:16203317-16205771	pLKO-E2	shC4-E2	NOTEST	0	0.0537058	1,79769e+308	1,79769e+308	0.289033	1	no
C20orf132	C20orf132	C20orf132	chr20:35163042-35303439	pLKO-E2	shC4-E2	NOTEST	0	0.00174666	1,79769e+308	1,79769e+308	0.494624	1	no
C20orf7	C20orf7	C20orf7	chr20:13713671-13747067	pLKO-E2	shC4-E2	OK	0	0.488787	1,79769e+308	1,79769e+308	0.337207	0.999803	no
C21orf128	C21orf128	C21orf128	chr21:42356136-42436174	pLKO-E2	shC4-E2	OK	0	0.29866	1,79769e+308	1,79769e+308	0.385199	0.999803	no
C21orf49	C21orf49	C21orf49	chr21:33066281-33107923	pLKO-E2	shC4-E2	NOTEST	0	0.0852033	1,79769e+308	1,79769e+308	0.284218	1	no
C22orf26	C22orf26	C22orf26	chr22:44825002-44833066	pLKO-E2	shC4-E2	NOTEST	0	0.129128	1,79769e+308	1,79769e+308	0.314146	1	no
C3orf32	C3orf32	C3orf32	chr3:8636085-8668764	pLKO-E2	shC4-E2	NOTEST	0	0.0356019	1,79769e+308	1,79769e+308	0.297103	1	no
C3orf33	C3orf33	C3orf33	chr3:156963094-157006749	pLKO-E2	shC4-E2	NOTEST	0	0.0357917	1,79769e+308	1,79769e+308	0.243816	1	no
C3orf49	C3orf49	C3orf49	chr3:63780080-63824637	pLKO-E2	shC4-E2	OK	0	0.481377	1,79769e+308	1,79769e+308	0.387952	0.999803	no
C4orf27	C4orf27	C4orf27	chr4:170887193-170915668	pLKO-E2	shC4-E2	OK	0	2.91889	1,79769e+308	1,79769e+308	0.16373	0.999803	no
C5orf47	C5orf47	C5orf47	chr5:173348767-173365749	pLKO-E2	shC4-E2	NOTEST	0	0.233721	1,79769e+308	1,79769e+308	0.260004	1	no
C6orf147	C6orf147	C6orf147	chr6:74007758-74076809	pLKO-E2	shC4-E2	NOTEST	0	0.0815516	1,79769e+308	1,79769e+308	0.301148	1	no
C6orf58	C6orf58	C6orf58	chr6:127940011-127954653	pLKO-E2	shC4-E2	NOTEST	0	0.00748338	1,79769e+308	1,79769e+308	0.305873	1	no
C8G	C8G	C8G	chr9:138959518-138961247	pLKO-E2	shC4-E2	NOTEST	0	0.0554243	1,79769e+308	1,79769e+308	0.289033	1	no
C8ORFK29	C8ORFK29	C8ORFK29	chr8:145547693-145549382	pLKO-E2	shC4-E2	NOTEST	0	0.0124766	1,79769e+308	1,79769e+308	0.419469	1	no
C8orf45	C8orf45	C8orf45	chr8:67945537-68000331	pLKO-E2	shC4-E2	OK	0	0.346937	1,79769e+308	1,79769e+308	0.336811	0.999803	no
C8orf47	C8orf47	C8orf47	chr8:99145925-99175014	pLKO-E2	shC4-E2	NOTEST	0	0.177293	1,79769e+308	1,79769e+308	0.267837	1	no
C9orf106	C9orf106	C9orf106	chr9:131123115-131124703	pLKO-E2	shC4-E2	NOTEST	0	0.177455	1,79769e+308	1,79769e+308	0.279483	1	no
C9orf163	C9orf163	C9orf163	chr9:138497767-138500340	pLKO-E2	shC4-E2	OK	0	0.722469	1,79769e+308	1,79769e+308	0.192771	0.999803	no
C9orf21	C9orf21	C9orf21	chr9:98443353-98457420	pLKO-E2	shC4-E2	OK	0	0.288789	1,79769e+308	1,79769e+308	0.259367	0.999803	no
C9orf72	C9orf72	C9orf72	chr9:27536542-27563864	pLKO-E2	shC4-E2	NOTEST	0	0.0807898	1,79769e+308	1,79769e+308	0.277828	1	no
C9orf84	C9orf84	C9orf84	chr9:113488721-113585600	pLKO-E2	shC4-E2	NOTEST	0	0.0161804	1,79769e+308	1,79769e+308	0.289287	1	no
C9orf95	C9orf95	C9orf95	chr9:76865935-76892953	pLKO-E2	shC4-E2	OK	0	0.48789	1,79769e+308	1,79769e+308	0.252519	0.999803	no
CA14	CA14	CA14	chr1:148496841-148504102	pLKO-E2	shC4-E2	NOTEST	0	0.245536	1,79769e+308	1,79769e+308	0.252026	1	no
CABP4	CABP4	CABP4	chr11:66979393-66985821	pLKO-E2	shC4-E2	NOTEST	0	0.00647869	1,79769e+308	1,79769e+308	0.290176	1	no
CACNA2D3	CACNA2D3	CACNA2D3	chr3:54131732-55083624	pLKO-E2	shC4-E2	OK	0	1.07453	1,79769e+308	1,79769e+308	0.236546	0.999803	no
CACNG6	CACNG6	CACNG6	chr19:59187353-59207732	pLKO-E2	shC4-E2	NOTEST	0	0.0813992	1,79769e+308	1,79769e+308	0.285259	1	no
CADPS	CADPS	CADPS	chr3:62359060-62836104	pLKO-E2	shC4-E2	NOTEST	0	0.0278322	1,79769e+308	1,79769e+308	0.274874	1	no
CAGE1	CAGE1	CAGE1	chr6:7271885-7334941	pLKO-E2	shC4-E2	NOTEST	0	0.02251	1,79769e+308	1,79769e+308	0.28875	1	no
CALCR	CALCR	CALCR	chr7:92891734-93041978	pLKO-E2	shC4-E2	NOTEST	0	0.0305032	1,79769e+308	1,79769e+308	0.272082	1	no
CALML3	CALML3	CALML3	chr10:5556923-5558225	pLKO-E2	shC4-E2	NOTEST	0	0.0885131	1,79769e+308	1,79769e+308	0.278038	1	no
CALML5	CALML5	CALML5	chr10:5530657-5531533	pLKO-E2	shC4-E2	OK	0	0.289864	1,79769e+308	1,79769e+308	0.269209	0.999803	no
CAMKV	CAMKV	CAMKV	chr3:49870425-49882373	pLKO-E2	shC4-E2	NOTEST	0	0.0165987	1,79769e+308	1,79769e+308	0.286023	1	no
CAPN8	CAPN8	CAPN8	chr1:221781594-221920059	pLKO-E2	shC4-E2	NOTEST	0	0.213914	1,79769e+308	1,79769e+308	0.256571	1	no
CATSPER2	CATSPER2	CATSPER2	chr15:41710063-41728331	pLKO-E2	shC4-E2	OK	0	0.584357	1,79769e+308	1,79769e+308	0.289302	0.999803	no
CATSPERB	CATSPERB	CATSPERB	chr14:91116870-91268166	pLKO-E2	shC4-E2	NOTEST	0	0.0167435	1,79769e+308	1,79769e+308	0.286023	1	no
CATSPERG	CATSPERG	CATSPERG	chr19:43518282-43553429	pLKO-E2	shC4-E2	NOTEST	0	0.0881856	1,79769e+308	1,79769e+308	0.26255	1	no
CBR3-AS1	CBR3-AS1	CBR3-AS1	chr21:36425934-36450476	pLKO-E2	shC4-E2	OK	0	1.64414	1,79769e+308	1,79769e+308	0.187874	0.999803	no
CBWD2	CBWD2	CBWD2	chr2:113911737-113970251	pLKO-E2	shC4-E2	NOTEST	0	0.159297	1,79769e+308	1,79769e+308	0.263616	1	no
CBY3	CBY3	CBY3	chr5:179038164-179040581	pLKO-E2	shC4-E2	OK	0	1.32691	1,79769e+308	1,79769e+308	0.245704	0.999803	no
CCDC107	CCDC107	CCDC107	chr9:35648286-35655278	pLKO-E2	shC4-E2	NOTEST	0	0.00822727	1,79769e+308	1,79769e+308	0.477907	1	no
CCDC110	CCDC110	CCDC110	chr4:186587538-186629907	pLKO-E2	shC4-E2	NOTEST	0	0.00519543	1,79769e+308	1,79769e+308	0.364823	1	no
CCDC144B	CCDC144B	CCDC144B	chr17:18381839-18469655	pLKO-E2	shC4-E2	NOTEST	0	0.00281276	1,79769e+308	1,79769e+308	0.290804	1	no
CCDC151	CCDC151	CCDC151	chr19:11392271-11406980	pLKO-E2	shC4-E2	OK	0	1.01189	1,79769e+308	1,79769e+308	0.19644	0.999803	no
CCDC158	CCDC158	CCDC158	chr4:77453215-77547482	pLKO-E2	shC4-E2	NOTEST	0	0.0209331	1,79769e+308	1,79769e+308	0.283852	1	no
CCDC162P	CCDC162P	CCDC162P	chr6:109722198-109736116	pLKO-E2	shC4-E2	NOTEST	0	0.026408	1,79769e+308	1,79769e+308	0.291776	1	no
CCDC28B	CCDC28B	CCDC28B	chr1:32438788-32443578	pLKO-E2	shC4-E2	NOTEST	0	0.124293	1,79769e+308	1,79769e+308	0.276646	1	no
CCDC39	CCDC39	CCDC39	chr3:181814489-181879977	pLKO-E2	shC4-E2	NOTEST	0	0.0495652	1,79769e+308	1,79769e+308	0.230136	1	no
CCDC61	CCDC61	CCDC61	chr19:51190178-51213714	pLKO-E2	shC4-E2	NOTEST	0	0.0919514	1,79769e+308	1,79769e+308	0.276646	1	no
CCDC62	CCDC62	CCDC62	chr12:121825008-121877880	pLKO-E2	shC4-E2	NOTEST	0	0.00211066	1,79769e+308	1,79769e+308	0.422233	1	no
CCDC68	CCDC68	CCDC68	chr18:50719737-50777737	pLKO-E2	shC4-E2	NOTEST	0	0.0182374	1,79769e+308	1,79769e+308	0.287244	1	no
CCDC69	CCDC69	CCDC69	chr5:150540805-150583847	pLKO-E2	shC4-E2	NOTEST	0	0.0692542	1,79769e+308	1,79769e+308	0.202828	1	no
CCDC88B	CCDC88B	CCDC88B	chr11:63864265-63881582	pLKO-E2	shC4-E2	NOTEST	0	0.00506366	1,79769e+308	1,79769e+308	0.290804	1	no
CCL22	CCL22	CCL22	chr16:55950195-55957603	pLKO-E2	shC4-E2	OK	0	0.268436	1,79769e+308	1,79769e+308	0.246039	0.999803	no
CCR7	CCR7	CCR7	chr17:35963547-35975262	pLKO-E2	shC4-E2	NOTEST	0	0.0203436	1,79769e+308	1,79769e+308	0.287972	1	no
CCT6P1	CCT6P1	CCT6P1	chr7:64749358-64873232	pLKO-E2	shC4-E2	OK	0	1.97335	1,79769e+308	1,79769e+308	0.213965	0.999803	no
CD101	CD101	CD101	chr1:117345894-117380690	pLKO-E2	shC4-E2	NOTEST	0	0.00463884	1,79769e+308	1,79769e+308	0.360222	1	no
CD160	CD160	CD160	chr1:144407154-144426922	pLKO-E2	shC4-E2	NOTEST	0	0.228951	1,79769e+308	1,79769e+308	0.26255	1	no
CD36	CD36	CD36	chr7:80069439-80146529	pLKO-E2	shC4-E2	NOTEST	0	0.0149398	1,79769e+308	1,79769e+308	0.303687	1	no
CD5	CD5	CD5	chr11:60626505-60651899	pLKO-E2	shC4-E2	NOTEST	0	0.0624716	1,79769e+308	1,79769e+308	0.272111	1	no
CD58	CD58	CD58	chr1:116858678-116915238	pLKO-E2	shC4-E2	OK	0	0.517004	1,79769e+308	1,79769e+308	0.257333	0.999803	no
CD72	CD72	CD72	chr9:35595280-35608424	pLKO-E2	shC4-E2	NOTEST	0	0.0177556	1,79769e+308	1,79769e+308	0.468983	1	no
CD79A	CD79A	CD79A	chr19:47073029-47077279	pLKO-E2	shC4-E2	NOTEST	0	0.0143639	1,79769e+308	1,79769e+308	0.360921	1	no
CDC42EP3	CDC42EP3	CDC42EP3	chr2:37724246-37752830	pLKO-E2	shC4-E2	NOTEST	0	0.00237253	1,79769e+308	1,79769e+308	0.305873	1	no
CDCP1	CDCP1	CDCP1	chr3:45098772-45162918	pLKO-E2	shC4-E2	NOTEST	0	0.00411536	1,79769e+308	1,79769e+308	0.30216	1	no
CDH18	CDH18	CDH18	chr5:19508911-20024110	pLKO-E2	shC4-E2	NOTEST	0	0.113256	1,79769e+308	1,79769e+308	0.256093	1	no
CDH4	CDH4	CDH4	chr20:59260876-59949068	pLKO-E2	shC4-E2	NOTEST	0	0.0351087	1,79769e+308	1,79769e+308	0.271235	1	no
CDHR5	CDHR5	CDHR5	chr11:606564-615067	pLKO-E2	shC4-E2	NOTEST	0	0.00968154	1,79769e+308	1,79769e+308	0.307729	1	no
CDRT1	CDRT1	CDRT1	chr17:15432701-15463743	pLKO-E2	shC4-E2	NOTEST	0	0.1602	1,79769e+308	1,79769e+308	0.253077	1	no
CEACAM16	CEACAM16	CEACAM16	chr19:49894260-49905826	pLKO-E2	shC4-E2	NOTEST	0	0.213666	1,79769e+308	1,79769e+308	0.263616	1	no
CEACAM6	CEACAM6	CEACAM6	chr19:46951237-46967953	pLKO-E2	shC4-E2	NOTEST	0	0.00983681	1,79769e+308	1,79769e+308	0.290804	1	no
CEL	CEL	CEL	chr9:134927185-134937069	pLKO-E2	shC4-E2	NOTEST	0	0.0318779	1,79769e+308	1,79769e+308	0.286023	1	no
CELF6	CELF6	CELF6	chr15:70364121-70399579	pLKO-E2	shC4-E2	NOTEST	0	0.0909614	1,79769e+308	1,79769e+308	0.262553	1	no
CENPP	CENPP	CENPP	chr9:94099460-94472368	pLKO-E2	shC4-E2	NOTEST	0	0.0192569	1,79769e+308	1,79769e+308	0.496785	1	no
CFTR	CFTR	CFTR	chr7:116907252-117095954	pLKO-E2	shC4-E2	NOTEST	0	0.000985559	1,79769e+308	1,79769e+308	0.305873	1	no
CHADL	CHADL	CHADL	chr22:39931258-39966881	pLKO-E2	shC4-E2	NOTEST	0	0.00444602	1,79769e+308	1,79769e+308	0.48532	1	no
CHGB	CHGB	CHGB	chr20:5839973-5854005	pLKO-E2	shC4-E2	NOTEST	0	0.0292813	1,79769e+308	1,79769e+308	0.283852	1	no
CHODL	CHODL	CHODL	chr21:18211527-18561558	pLKO-E2	shC4-E2	NOTEST	0	0.0483299	1,79769e+308	1,79769e+308	0.2861	1	no
CHRM4	CHRM4	CHRM4	chr11:46363215-46364683	pLKO-E2	shC4-E2	NOTEST	0	0.0344444	1,79769e+308	1,79769e+308	0.287972	1	no
CHRNA3	CHRNA3	CHRNA3	chr15:76644916-76700692	pLKO-E2	shC4-E2	NOTEST	0	0.0130791	1,79769e+308	1,79769e+308	0.467618	1	no
CHRNB4	CHRNB4	CHRNB4	chr15:76703690-76720642	pLKO-E2	shC4-E2	NOTEST	0	0.236009	1,79769e+308	1,79769e+308	0.214818	1	no
CHST1	CHST1	CHST1	chr11:45625814-45643782	pLKO-E2	shC4-E2	NOTEST	0	0.0457951	1,79769e+308	1,79769e+308	0.275968	1	no
CHST6	CHST6	CHST6	chr16:74064522-74086427	pLKO-E2	shC4-E2	NOTEST	0	0.00099956	1,79769e+308	1,79769e+308	0.305873	1	no
CHURC1-FNTB	CHURC1-FNTB	CHURC1-FNTB	chr14:64450831-64638980	pLKO-E2	shC4-E2	OK	0	2.31769	1,79769e+308	1,79769e+308	0.316381	0.999803	no
CLCA2	CLCA2	CLCA2	chr1:86662356-86694828	pLKO-E2	shC4-E2	NOTEST	0	0.0117865	1,79769e+308	1,79769e+308	0.287972	1	no
CLCN4	CLCN4	CLCN4	chrX:10084984-10165699	pLKO-E2	shC4-E2	NOTEST	0	0.186572	1,79769e+308	1,79769e+308	0.220857	1	no
CLCNKA	CLCNKA	CLCNKA	chr1:16221072-16233132	pLKO-E2	shC4-E2	NOTEST	0	0.0669914	1,79769e+308	1,79769e+308	0.247404	1	no
CLDN11	CLDN11	CLDN11	chr3:171619346-171635173	pLKO-E2	shC4-E2	NOTEST	0	0.0107197	1,79769e+308	1,79769e+308	0.321698	1	no
CLDN20	CLDN20	CLDN20	chr6:155453114-155677309	pLKO-E2	shC4-E2	NOTEST	0	0.102259	1,79769e+308	1,79769e+308	0.410279	1	no
CLEC4A	CLEC4A	CLEC4A	chr12:8167494-8182470	pLKO-E2	shC4-E2	NOTEST	0	0.012272	1,79769e+308	1,79769e+308	0.383444	1	no
CLIP4	CLIP4	CLIP4	chr2:29191811-29260183	pLKO-E2	shC4-E2	NOTEST	0	0.0117256	1,79769e+308	1,79769e+308	0.287004	1	no
CLPSL2	CLPSL2	CLPSL2	chr6:35852369-35855307	pLKO-E2	shC4-E2	NOTEST	0	0.0398825	1,79769e+308	1,79769e+308	0.305873	1	no
CLUL1	CLUL1	CLUL1	chr18:586997-702662	pLKO-E2	shC4-E2	NOTEST	0	0.055417	1,79769e+308	1,79769e+308	0.460657	1	no
CMTM7	CMTM7	CMTM7	chr3:32408166-32471337	pLKO-E2	shC4-E2	NOTEST	0	0.0597562	1,79769e+308	1,79769e+308	0.258882	1	no
CNFN	CNFN	CNFN	chr19:47583010-47586284	pLKO-E2	shC4-E2	OK	0	0.448231	1,79769e+308	1,79769e+308	0.224412	0.999803	no
CNGA1	CNGA1	CNGA1	chr4:47632750-47709718	pLKO-E2	shC4-E2	NOTEST	0	0.0868589	1,79769e+308	1,79769e+308	0.264261	1	no
CNGA4	CNGA4	CNGA4	chr11:6216897-6222283	pLKO-E2	shC4-E2	NOTEST	0	0.0279654	1,79769e+308	1,79769e+308	0.287004	1	no
CNNM1	CNNM1	CNNM1	chr10:101078845-101144077	pLKO-E2	shC4-E2	NOTEST	0	0.0456465	1,79769e+308	1,79769e+308	0.265888	1	no
CNTFR	CNTFR	CNTFR	chr9:34541429-34580138	pLKO-E2	shC4-E2	OK	0	1.41236	1,79769e+308	1,79769e+308	0.190735	0.999803	no
CNTNAP1	CNTNAP1	CNTNAP1	chr17:38088157-38105537	pLKO-E2	shC4-E2	NOTEST	0	0.0715959	1,79769e+308	1,79769e+308	0.246639	1	no
COL15A1	COL15A1	COL15A1	chr9:100745958-100872889	pLKO-E2	shC4-E2	NOTEST	0	0.00471112	1,79769e+308	1,79769e+308	0.290804	1	no
COL21A1	COL21A1	COL21A1	chr6:56029346-56220337	pLKO-E2	shC4-E2	NOTEST	0	0.00601637	1,79769e+308	1,79769e+308	0.290804	1	no
COL23A1	COL23A1	COL23A1	chr5:177597222-177950162	pLKO-E2	shC4-E2	NOTEST	0	0.261145	1,79769e+308	1,79769e+308	0.237622	1	no
COL24A1	COL24A1	COL24A1	chr1:85967503-86394709	pLKO-E2	shC4-E2	NOTEST	0	0.00379318	1,79769e+308	1,79769e+308	0.290804	1	no
COL27A1	COL27A1	COL27A1	chr9:115958051-116112796	pLKO-E2	shC4-E2	NOTEST	0	0.0263708	1,79769e+308	1,79769e+308	0.277238	1	no
COL4A2	COL4A2	COL4A2	chr13:109757631-109963374	pLKO-E2	shC4-E2	NOTEST	0	0.00105935	1,79769e+308	1,79769e+308	0.305873	1	no
COL5A3	COL5A3	COL5A3	chr19:9931236-9982147	pLKO-E2	shC4-E2	NOTEST	0	0.00400027	1,79769e+308	1,79769e+308	0.290804	1	no
COLQ	COLQ	COLQ	chr3:15466643-15538262	pLKO-E2	shC4-E2	NOTEST	0	0.00223135	1,79769e+308	1,79769e+308	0.426513	1	no
CPNE8	CPNE8	CPNE8	chr12:37332268-37585687	pLKO-E2	shC4-E2	OK	0	0.369014	1,79769e+308	1,79769e+308	0.22667	0.999803	no
CPXM2	CPXM2	CPXM2	chr10:125495141-125641490	pLKO-E2	shC4-E2	NOTEST	0	0.00161221	1,79769e+308	1,79769e+308	0.305873	1	no
CRB2	CRB2	CRB2	chr9:125158268-125180853	pLKO-E2	shC4-E2	NOTEST	0	0.00439233	1,79769e+308	1,79769e+308	0.290804	1	no
CRIP1	CRIP1	CRIP1	chr14:105024301-105026169	pLKO-E2	shC4-E2	NOTEST	0	0.0262269	1,79769e+308	1,79769e+308	0.305873	1	no
CROCCP3	CROCCP3	CROCCP3	chr1:16666517-16691783	pLKO-E2	shC4-E2	NOTEST	0	0.055418	1,79769e+308	1,79769e+308	0.26409	1	no
CSF1R	CSF1R	CSF1R	chr5:149413046-149473128	pLKO-E2	shC4-E2	NOTEST	0	0.00630874	1,79769e+308	1,79769e+308	0.290804	1	no
CTAGE1	CTAGE1	CTAGE1	chr18:18247561-18251876	pLKO-E2	shC4-E2	NOTEST	0	0.00160048	1,79769e+308	1,79769e+308	0.305873	1	no
CTAGE10P	CTAGE10P	CTAGE10P	chr13:49362545-49365517	pLKO-E2	shC4-E2	NOTEST	0	0.0458968	1,79769e+308	1,79769e+308	0.274644	1	no
CTGF	CTGF	CTGF	chr6:132311009-132314211	pLKO-E2	shC4-E2	NOTEST	0	0.0223209	1,79769e+308	1,79769e+308	0.287004	1	no
CTH	CTH	CTH	chr1:70649488-70678122	pLKO-E2	shC4-E2	NOTEST	0	0.157913	1,79769e+308	1,79769e+308	0.26699	1	no
CTRL	CTRL	CTRL	chr16:66484675-66523279	pLKO-E2	shC4-E2	NOTEST	0	0.031685	1,79769e+308	1,79769e+308	0.465312	1	no
CTSW	CTSW	CTSW	chr11:65403859-65412586	pLKO-E2	shC4-E2	NOTEST	0	0.08742	1,79769e+308	1,79769e+308	0.450575	1	no
CX3CR1	CX3CR1	CX3CR1	chr3:39279988-39298230	pLKO-E2	shC4-E2	NOTEST	0	0.143397	1,79769e+308	1,79769e+308	0.301166	1	no
CXCR6	CXCR6	CXCR6	chr3:45934394-46012320	pLKO-E2	shC4-E2	NOTEST	0	0.177413	1,79769e+308	1,79769e+308	0.424163	1	no
CYBB	CYBB	CYBB	chrX:37524213-37557658	pLKO-E2	shC4-E2	NOTEST	0	0.00580438	1,79769e+308	1,79769e+308	0.290804	1	no
CYBRD1	CYBRD1	CYBRD1	chr2:172087111-172122889	pLKO-E2	shC4-E2	NOTEST	0	0.0223417	1,79769e+308	1,79769e+308	0.261931	1	no
CYP27B1	CYP27B1	CYP27B1	chr12:56442383-56447243	pLKO-E2	shC4-E2	NOTEST	0	0.0450763	1,79769e+308	1,79769e+308	0.267864	1	no
CYP2D6	CYP2D6	CYP2D6	chr22:40852444-40856827	pLKO-E2	shC4-E2	NOTEST	0	0.00419386	1,79769e+308	1,79769e+308	0.426261	1	no
CYP2E1	CYP2E1	CYP2E1	chr10:135190856-135202610	pLKO-E2	shC4-E2	OK	0	1.17886	1,79769e+308	1,79769e+308	0.195135	0.999803	no
CYP2R1	CYP2R1	CYP2R1	chr11:14856131-14870327	pLKO-E2	shC4-E2	OK	0	0.368649	1,79769e+308	1,79769e+308	0.224946	0.999803	no
CYP39A1	CYP39A1	CYP39A1	chr6:46625403-46728482	pLKO-E2	shC4-E2	NOTEST	0	0.00640056	1,79769e+308	1,79769e+308	0.291776	1	no
CYP46A1	CYP46A1	CYP46A1	chr14:99220507-99263391	pLKO-E2	shC4-E2	NOTEST	0	0.0102746	1,79769e+308	1,79769e+308	0.291342	1	no
DCAF8L1	DCAF8L1	DCAF8L1	chrX:27906030-27909487	pLKO-E2	shC4-E2	NOTEST	0	0.0513804	1,79769e+308	1,79769e+308	0.273749	1	no
DCDC2B	DCDC2B	DCDC2B	chr1:32447281-32454384	pLKO-E2	shC4-E2	NOTEST	0	0.020838	1,79769e+308	1,79769e+308	0.290804	1	no
DCN	DCN	DCN	chr12:90063165-90100937	pLKO-E2	shC4-E2	NOTEST	0	0.021398	1,79769e+308	1,79769e+308	0.30216	1	no
DDC	DDC	DDC	chr7:50493627-50600648	pLKO-E2	shC4-E2	NOTEST	0	0.0201353	1,79769e+308	1,79769e+308	0.319212	1	no
DDIT4L	DDIT4L	DDIT4L	chr4:101326049-101330678	pLKO-E2	shC4-E2	NOTEST	0	0.0320658	1,79769e+308	1,79769e+308	0.285113	1	no
DDTL	DDTL	DDTL	chr22:22639025-22652019	pLKO-E2	shC4-E2	NOTEST	0	0.114078	1,79769e+308	1,79769e+308	0.477231	1	no
DDX11L10	DDX11L10	DDX11L10	chr16:1554-7324	pLKO-E2	shC4-E2	NOTEST	0	0.0164815	1,79769e+308	1,79769e+308	0.30216	1	no
DEFB126	DEFB126	DEFB126	chr20:71251-74392	pLKO-E2	shC4-E2	NOTEST	0	0.0536743	1,79769e+308	1,79769e+308	0.291776	1	no
DERL3	DERL3	DERL3	chr22:22459149-22511199	pLKO-E2	shC4-E2	NOTEST	0	0.0350752	1,79769e+308	1,79769e+308	0.473655	1	no
DFFB	DFFB	DFFB	chr1:3763704-3791853	pLKO-E2	shC4-E2	OK	0	0.874517	1,79769e+308	1,79769e+308	0.158547	0.999803	no
DIO2	DIO2	DIO2	chr14:79733620-79991563	pLKO-E2	shC4-E2	NOTEST	0	0.00402142	1,79769e+308	1,79769e+308	0.343946	1	no
DIRC3	DIRC3	DIRC3	chr2:217856990-218329561	pLKO-E2	shC4-E2	OK	0	0.66869	1,79769e+308	1,79769e+308	0.154232	0.999803	no
DKFZP434I0714	DKFZP434I0714	DKFZP434I0714	chr4:153676865-153679865	pLKO-E2	shC4-E2	OK	0	0.269266	1,79769e+308	1,79769e+308	0.3166	0.999803	no
DLEC1	DLEC1	DLEC1	chr3:38055699-38153737	pLKO-E2	shC4-E2	NOTEST	0	0.137608	1,79769e+308	1,79769e+308	0.328991	1	no
DLEU2	DLEU2	DLEU2	chr13:49454688-49597678	pLKO-E2	shC4-E2	NOTEST	0	0.100831	1,79769e+308	1,79769e+308	0.397056	1	no
DLK2	DLK2	DLK2	chr6:43503269-43531764	pLKO-E2	shC4-E2	NOTEST	0	0.019059	1,79769e+308	1,79769e+308	0.467484	1	no
DLL4	DLL4	DLL4	chr15:39008822-39018550	pLKO-E2	shC4-E2	NOTEST	0	0.0299815	1,79769e+308	1,79769e+308	0.281768	1	no
DNAH6	DNAH6	DNAH6	chr2:84597089-84900224	pLKO-E2	shC4-E2	NOTEST	0	0.025605	1,79769e+308	1,79769e+308	0.258723	1	no
DNAH8	DNAH8	DNAH8	chr6:38791094-39106552	pLKO-E2	shC4-E2	NOTEST	0	0.016427	1,79769e+308	1,79769e+308	0.265271	1	no
DNAI1	DNAI1	DNAI1	chr9:34448810-34510982	pLKO-E2	shC4-E2	OK	0	0.45487	1,79769e+308	1,79769e+308	0.176416	0.999803	no
DNAJB4	DNAJB4	DNAJB4	chr1:78243223-78255583	pLKO-E2	shC4-E2	OK	0	2.2369	1,79769e+308	1,79769e+308	0.140957	0.999803	no
DNAJC12	DNAJC12	DNAJC12	chr10:69226432-69267943	pLKO-E2	shC4-E2	NOTEST	0	0.106464	1,79769e+308	1,79769e+308	0.265145	1	no
DNAJC28	DNAJC28	DNAJC28	chr21:33782107-33785893	pLKO-E2	shC4-E2	OK	0	0.281302	1,79769e+308	1,79769e+308	0.250936	0.999803	no
DPP4	DPP4	DPP4	chr2:162557000-162639298	pLKO-E2	shC4-E2	NOTEST	0	0.0295115	1,79769e+308	1,79769e+308	0.280227	1	no
DPY19L2	DPY19L2	DPY19L2	chr12:62238959-62348621	pLKO-E2	shC4-E2	NOTEST	0	0.0573285	1,79769e+308	1,79769e+308	0.273997	1	no
DPY19L2P1	DPY19L2P1	DPY19L2P1	chr7:35087423-35192299	pLKO-E2	shC4-E2	OK	0	2.57958	1,79769e+308	1,79769e+308	0.124613	0.999803	no
DPY19L2P2	DPY19L2P2	DPY19L2P2	chr7:102602697-102708149	pLKO-E2	shC4-E2	NOTEST	0	0.0402322	1,79769e+308	1,79769e+308	0.277828	1	no
DRD2	DRD2	DRD2	chr11:112785526-112851211	pLKO-E2	shC4-E2	NOTEST	0	0.0198286	1,79769e+308	1,79769e+308	0.301643	1	no
DSEL	DSEL	DSEL	chr18:63324798-63717836	pLKO-E2	shC4-E2	NOTEST	0	0.0118807	1,79769e+308	1,79769e+308	0.282848	1	no
DTX1	DTX1	DTX1	chr12:111980044-112020216	pLKO-E2	shC4-E2	NOTEST	0	0.114793	1,79769e+308	1,79769e+308	0.261771	1	no
DUSP28	DUSP28	DUSP28	chr2:241148143-241152104	pLKO-E2	shC4-E2	NOTEST	0	0.1119	1,79769e+308	1,79769e+308	0.280989	1	no
EDN2	EDN2	EDN2	chr1:41717032-41722931	pLKO-E2	shC4-E2	OK	0	0.863025	1,79769e+308	1,79769e+308	0.208668	0.999803	no
EFCAB5	EFCAB5	EFCAB5	chr17:24977090-25459596	pLKO-E2	shC4-E2	NOTEST	0	0.0240801	1,79769e+308	1,79769e+308	0.417231	1	no
EGR2	EGR2	EGR2	chr10:64241761-64248933	pLKO-E2	shC4-E2	NOTEST	0	0.0182038	1,79769e+308	1,79769e+308	0.312266	1	no
EGR4	EGR4	EGR4	chr2:73371564-73374337	pLKO-E2	shC4-E2	NOTEST	0	0.0220124	1,79769e+308	1,79769e+308	0.287004	1	no
EIF4EBP3	EIF4EBP3	EIF4EBP3	chr5:139761582-139909347	pLKO-E2	shC4-E2	OK	0	0.647417	1,79769e+308	1,79769e+308	0.495467	0.999803	no
ELAC1	ELAC1	ELAC1	chr18:46748384-46768488	pLKO-E2	shC4-E2	OK	0	0.269512	1,79769e+308	1,79769e+308	0.248784	0.999803	no
EMR2	EMR2	EMR2	chr19:14704204-14750353	pLKO-E2	shC4-E2	NOTEST	0	0.0337234	1,79769e+308	1,79769e+308	0.272164	1	no
ENG	ENG	ENG	chr9:129617111-129656868	pLKO-E2	shC4-E2	NOTEST	0	0.0585192	1,79769e+308	1,79769e+308	0.275395	1	no
EPHA3	EPHA3	EPHA3	chr3:89239363-89613974	pLKO-E2	shC4-E2	NOTEST	0	0.0192534	1,79769e+308	1,79769e+308	0.29417	1	no
EPHA5	EPHA5	EPHA5	chr4:65867875-66218248	pLKO-E2	shC4-E2	NOTEST	0	0.0697387	1,79769e+308	1,79769e+308	0.236719	1	no
ERC2	ERC2	ERC2	chr3:55517375-56477431	pLKO-E2	shC4-E2	NOTEST	0	0.000865825	1,79769e+308	1,79769e+308	0.398343	1	no
ESAM	ESAM	ESAM	chr11:124128228-124137433	pLKO-E2	shC4-E2	NOTEST	0	0.158525	1,79769e+308	1,79769e+308	0.26605	1	no
ESR2	ESR2	ESR2	chr14:63763503-63875021	pLKO-E2	shC4-E2	NOTEST	0	0.0665585	1,79769e+308	1,79769e+308	0.274724	1	no
ETV2	ETV2	ETV2	chr19:40824486-40827613	pLKO-E2	shC4-E2	NOTEST	0	0.0650237	1,79769e+308	1,79769e+308	0.284237	1	no
ETV4	ETV4	ETV4	chr17:38960736-38979288	pLKO-E2	shC4-E2	NOTEST	0	0.184882	1,79769e+308	1,79769e+308	0.260785	1	no
EYA1	EYA1	EYA1	chr8:72272221-72437021	pLKO-E2	shC4-E2	NOTEST	0	0.0018558	1,79769e+308	1,79769e+308	0.398343	1	no
EYS	EYS	EYS	chr6:64487834-66473839	pLKO-E2	shC4-E2	NOTEST	0	0.00230717	1,79769e+308	1,79769e+308	0.30216	1	no
F5	F5	F5	chr1:167747815-167822393	pLKO-E2	shC4-E2	NOTEST	0	0.0443491	1,79769e+308	1,79769e+308	0.254293	1	no
FABP5P3	FABP5P3	FABP5P3	chr7:151764912-151771033	pLKO-E2	shC4-E2	NOTEST	0	0.00939555	1,79769e+308	1,79769e+308	0.305873	1	no
FAM13A-AS1	FAM13A-AS1	FAM13A-AS1	chr4:89849962-90197346	pLKO-E2	shC4-E2	NOTEST	0	0.0128247	1,79769e+308	1,79769e+308	0.463155	1	no
FAM154B	FAM154B	FAM154B	chr15:80342206-80364322	pLKO-E2	shC4-E2	NOTEST	0	0.00297631	1,79769e+308	1,79769e+308	0.305873	1	no
FAM189A2	FAM189A2	FAM189A2	chr9:71129307-71197190	pLKO-E2	shC4-E2	OK	0	0.915679	1,79769e+308	1,79769e+308	0.243705	0.999803	no
FAM18A	FAM18A	FAM18A	chr16:10745198-10820122	pLKO-E2	shC4-E2	NOTEST	0	0.17059	1,79769e+308	1,79769e+308	0.334695	1	no
FAM19A2	FAM19A2	FAM19A2	chr12:60388295-60872887	pLKO-E2	shC4-E2	NOTEST	0	0.0482282	1,79769e+308	1,79769e+308	0.272111	1	no
FAM47A	FAM47A	FAM47A	chrX:34057789-34060368	pLKO-E2	shC4-E2	NOTEST	0	0.00216714	1,79769e+308	1,79769e+308	0.305873	1	no
FAM72B	FAM72B	FAM72B	chr1:120640527-120657204	pLKO-E2	shC4-E2	NOTEST	0	0.0765227	1,79769e+308	1,79769e+308	0.245708	1	no
FAM82A1	FAM82A1	FAM82A1	chr2:38005965-38147789	pLKO-E2	shC4-E2	OK	0	1.25215	1,79769e+308	1,79769e+308	0.219205	0.999803	no
FBLN1	FBLN1	FBLN1	chr22:44277382-44375678	pLKO-E2	shC4-E2	NOTEST	0	0.0114164	1,79769e+308	1,79769e+308	0.323476	1	no
FBXL22	FBXL22	FBXL22	chr15:61583762-61681673	pLKO-E2	shC4-E2	OK	0	0.394341	1,79769e+308	1,79769e+308	0.419085	0.999803	no
FBXO16	FBXO16	FBXO16	chr8:28341847-28403703	pLKO-E2	shC4-E2	OK	0	0.849994	1,79769e+308	1,79769e+308	0.220612	0.999803	no
FBXO22-AS1	FBXO22-AS1	FBXO22-AS1	chr15:73983254-74014663	pLKO-E2	shC4-E2	OK	0	6.54763	1,79769e+308	1,79769e+308	0.404533	0.999803	no
FBXO43	FBXO43	FBXO43	chr8:101214763-101227275	pLKO-E2	shC4-E2	NOTEST	0	0.104748	1,79769e+308	1,79769e+308	0.264688	1	no
FCGR1A	FCGR1A	FCGR1A	chr1:148020868-148050552	pLKO-E2	shC4-E2	NOTEST	0	0.0840117	1,79769e+308	1,79769e+308	0.420071	1	no
FCGR1B	FCGR1B	FCGR1B	chr1:120727650-120737467	pLKO-E2	shC4-E2	NOTEST	0	0.0771203	1,79769e+308	1,79769e+308	0.279178	1	no
FCGR2A	FCGR2A	FCGR2A	chr1:159741828-159755984	pLKO-E2	shC4-E2	NOTEST	0	0.0214821	1,79769e+308	1,79769e+308	0.294172	1	no
FERMT3	FERMT3	FERMT3	chr11:63730727-63750302	pLKO-E2	shC4-E2	NOTEST	0	0.00252203	1,79769e+308	1,79769e+308	0.48211	1	no
FGD5	FGD5	FGD5	chr3:14835472-14951076	pLKO-E2	shC4-E2	NOTEST	0	0.125846	1,79769e+308	1,79769e+308	0.240708	1	no
FKBP14	FKBP14	FKBP14	chr7:30019408-30032793	pLKO-E2	shC4-E2	NOTEST	0	0.0116845	1,79769e+308	1,79769e+308	0.290804	1	no
FKBP9L	FKBP9L	FKBP9L	chr7:55716260-55739754	pLKO-E2	shC4-E2	NOTEST	0	0.00346999	1,79769e+308	1,79769e+308	0.419637	1	no
FLJ10661	FLJ10661	FLJ10661	chr8:8123501-8139797	pLKO-E2	shC4-E2	NOTEST	0	0.0193995	1,79769e+308	1,79769e+308	0.30216	1	no
FLJ11235	FLJ11235	FLJ11235	chr5:111783178-111784574	pLKO-E2	shC4-E2	NOTEST	0	0.0653113	1,79769e+308	1,79769e+308	0.286023	1	no
FLJ13197	FLJ13197	FLJ13197	chr4:38290716-38379524	pLKO-E2	shC4-E2	NOTEST	0	0.0443447	1,79769e+308	1,79769e+308	0.468374	1	no
FLJ16779	FLJ16779	FLJ16779	chr20:61342580-61363412	pLKO-E2	shC4-E2	NOTEST	0	0.0317993	1,79769e+308	1,79769e+308	0.263937	1	no
FLJ20021	FLJ20021	FLJ20021	chr4:102487956-102489063	pLKO-E2	shC4-E2	OK	0	0.695875	1,79769e+308	1,79769e+308	0.194304	0.999803	no
FLJ23152	FLJ23152	FLJ23152	chr6:17210467-17239582	pLKO-E2	shC4-E2	NOTEST	0	0.0112513	1,79769e+308	1,79769e+308	0.291342	1	no
FLJ30838	FLJ30838	FLJ30838	chr2:58601391-59144405	pLKO-E2	shC4-E2	NOTEST	0	0.0175067	1,79769e+308	1,79769e+308	0.283852	1	no
FLJ32224	FLJ32224	FLJ32224	chr1:43163632-43221616	pLKO-E2	shC4-E2	NOTEST	0	0.160962	1,79769e+308	1,79769e+308	0.465081	1	no
FLJ33534	FLJ33534	FLJ33534	chr2:11157427-11189753	pLKO-E2	shC4-E2	NOTEST	0	0.0425387	1,79769e+308	1,79769e+308	0.284237	1	no
FLJ39534	FLJ39534	FLJ39534	chr3:47180863-47363310	pLKO-E2	shC4-E2	NOTEST	0	0.00745502	1,79769e+308	1,79769e+308	0.470758	1	no
FLJ40852	FLJ40852	FLJ40852	chr7:141050606-141084499	pLKO-E2	shC4-E2	NOTEST	0	0.00562831	1,79769e+308	1,79769e+308	0.323587	1	no
FLJ42393	FLJ42393	FLJ42393	chr3:189351687-190091154	pLKO-E2	shC4-E2	NOTEST	0	0.00278853	1,79769e+308	1,79769e+308	0.488911	1	no
FLJ42709	FLJ42709	FLJ42709	chr5:92770820-92942759	pLKO-E2	shC4-E2	NOTEST	0	0.0385201	1,79769e+308	1,79769e+308	0.292349	1	no
FLJ43826	FLJ43826	FLJ43826	chr17:34439684-34462984	pLKO-E2	shC4-E2	NOTEST	0	0.146149	1,79769e+308	1,79769e+308	0.248784	1	no
FLJ45513	FLJ45513	FLJ45513	chr17:45270669-45281198	pLKO-E2	shC4-E2	NOTEST	0	0.0106477	1,79769e+308	1,79769e+308	0.292349	1	no
FLJ45974	FLJ45974	FLJ45974	chr7:53690695-53847118	pLKO-E2	shC4-E2	NOTEST	0	0.0157122	1,79769e+308	1,79769e+308	0.218018	1	no
FMO1	FMO1	FMO1	chr1:169484286-169521737	pLKO-E2	shC4-E2	NOTEST	0	0.0237807	1,79769e+308	1,79769e+308	0.286973	1	no
FNDC8	FNDC8	FNDC8	chr17:30472743-30481864	pLKO-E2	shC4-E2	NOTEST	0	0.163574	1,79769e+308	1,79769e+308	0.269767	1	no
FNDC9	FNDC9	FNDC9	chr5:156625668-156755184	pLKO-E2	shC4-E2	NOTEST	0	0.0496855	1,79769e+308	1,79769e+308	0.452312	1	no
FONG	FONG	FONG	chr2:200333503-200424141	pLKO-E2	shC4-E2	OK	0	0.913949	1,79769e+308	1,79769e+308	0.248784	0.999803	no
FOXD4L1	FOXD4L1	FOXD4L1	chr2:113973130-113975197	pLKO-E2	shC4-E2	NOTEST	0	0.0176085	1,79769e+308	1,79769e+308	0.290176	1	no
FOXD4L6	FOXD4L6	FOXD4L6	chr9:68489299-68492024	pLKO-E2	shC4-E2	NOTEST	0	0.0622139	1,79769e+308	1,79769e+308	0.277336	1	no
FOXN4	FOXN4	FOXN4	chr12:108200165-108231408	pLKO-E2	shC4-E2	NOTEST	0	0.0227544	1,79769e+308	1,79769e+308	0.283852	1	no
FPGT-TNNI3K	FPGT-TNNI3K	FPGT-TNNI3K	chr1:74436483-74782704	pLKO-E2	shC4-E2	NOTEST	0	1.63e-06	1,79769e+308	1,79769e+308	0.499927	1	no
FRK	FRK	FRK	chr6:116369385-116488614	pLKO-E2	shC4-E2	NOTEST	0	0.0666666	1,79769e+308	1,79769e+308	0.261627	1	no
FRMPD2	FRMPD2	FRMPD2	chr10:49034607-49152947	pLKO-E2	shC4-E2	OK	0	1.57055	1,79769e+308	1,79769e+308	0.15752	0.999803	no
FSD1	FSD1	FSD1	chr19:4255590-4274843	pLKO-E2	shC4-E2	NOTEST	0	0.0352123	1,79769e+308	1,79769e+308	0.284237	1	no
FSIP1	FSIP1	FSIP1	chr15:37679523-37862331	pLKO-E2	shC4-E2	OK	0	0.503303	1,79769e+308	1,79769e+308	0.217344	0.999803	no
FSTL4	FSTL4	FSTL4	chr5:132560050-132976122	pLKO-E2	shC4-E2	NOTEST	0	0.00118783	1,79769e+308	1,79769e+308	0.398343	1	no
FSTL5	FSTL5	FSTL5	chr4:162524498-163304636	pLKO-E2	shC4-E2	OK	0	0.34812	1,79769e+308	1,79769e+308	0.259159	0.999803	no
FUT7	FUT7	FUT7	chr9:139021506-139051055	pLKO-E2	shC4-E2	NOTEST	0	0.0301461	1,79769e+308	1,79769e+308	0.478272	1	no
GABRA2	GABRA2	GABRA2	chr4:45946338-46086813	pLKO-E2	shC4-E2	NOTEST	0	0.00681368	1,79769e+308	1,79769e+308	0.323587	1	no
GABRD	GABRD	GABRD	chr1:1940627-1952052	pLKO-E2	shC4-E2	NOTEST	0	0.0138691	1,79769e+308	1,79769e+308	0.290804	1	no
GALNT13	GALNT13	GALNT13	chr2:154436671-155022196	pLKO-E2	shC4-E2	NOTEST	0	0.0141724	1,79769e+308	1,79769e+308	0.286985	1	no
GAS1	GAS1	GAS1	chr9:88749096-88751924	pLKO-E2	shC4-E2	NOTEST	0	0.00428756	1,79769e+308	1,79769e+308	0.305873	1	no
GATSL1	GATSL1	GATSL1	chr7:74017018-74076739	pLKO-E2	shC4-E2	NOTEST	0	0.00758753	1,79769e+308	1,79769e+308	0.305873	1	no
GCNT7	GCNT7	GCNT7	chr20:54477053-54534615	pLKO-E2	shC4-E2	NOTEST	0	0.0128333	1,79769e+308	1,79769e+308	0.48361	1	no
GDA	GDA	GDA	chr9:73919330-74056960	pLKO-E2	shC4-E2	NOTEST	0	0.00462882	1,79769e+308	1,79769e+308	0.342797	1	no
GDAP1L1	GDAP1L1	GDAP1L1	chr20:42309152-42342971	pLKO-E2	shC4-E2	NOTEST	0	0.00505894	1,79769e+308	1,79769e+308	0.361234	1	no
GDPD5	GDPD5	GDPD5	chr11:74823332-74914247	pLKO-E2	shC4-E2	NOTEST	0	0.180676	1,79769e+308	1,79769e+308	0.249845	1	no
GFAP	GFAP	GFAP	chr17:40338519-40348446	pLKO-E2	shC4-E2	NOTEST	0	0.00308856	1,79769e+308	1,79769e+308	0.423095	1	no
GFRA3	GFRA3	GFRA3	chr5:137615967-137638152	pLKO-E2	shC4-E2	NOTEST	0	0.196875	1,79769e+308	1,79769e+308	0.248379	1	no
GHRL	GHRL	GHRL	chr3:10302433-10310133	pLKO-E2	shC4-E2	OK	0	0.536415	1,79769e+308	1,79769e+308	0.416876	0.999803	no
GHRLOS	GHRLOS	GHRLOS	chr3:10302433-10310133	pLKO-E2	shC4-E2	NOTEST	0	0.168674	1,79769e+308	1,79769e+308	0.32992	1	no
GJB2	GJB2	GJB2	chr13:19659603-19665114	pLKO-E2	shC4-E2	NOTEST	0	0.188183	1,79769e+308	1,79769e+308	0.256661	1	no
GJD4	GJD4	GJD4	chr10:35934343-35937869	pLKO-E2	shC4-E2	NOTEST	0	0.00586782	1,79769e+308	1,79769e+308	0.305873	1	no
GLIPR1L2	GLIPR1L2	GLIPR1L2	chr12:74071155-74104087	pLKO-E2	shC4-E2	NOTEST	0	0.219399	1,79769e+308	1,79769e+308	0.26605	1	no
GLIPR2	GLIPR2	GLIPR2	chr9:36126741-36153903	pLKO-E2	shC4-E2	NOTEST	0	0.0568629	1,79769e+308	1,79769e+308	0.281039	1	no
GLIS1	GLIS1	GLIS1	chr1:53744493-53972465	pLKO-E2	shC4-E2	NOTEST	0	0.0192891	1,79769e+308	1,79769e+308	0.287972	1	no
GLIS3	GLIS3	GLIS3	chr9:3814127-4290035	pLKO-E2	shC4-E2	NOTEST	0	0.00121564	1,79769e+308	1,79769e+308	0.423665	1	no
GLOD5	GLOD5	GLOD5	chrX:48505097-48517008	pLKO-E2	shC4-E2	OK	0	2.3247	1,79769e+308	1,79769e+308	0.219845	0.999803	no
GLP1R	GLP1R	GLP1R	chr6:39124534-39163498	pLKO-E2	shC4-E2	NOTEST	0	0.134686	1,79769e+308	1,79769e+308	0.257066	1	no
GLT25D2	GLT25D2	GLT25D2	chr1:182171588-182273486	pLKO-E2	shC4-E2	NOTEST	0	0.0191889	1,79769e+308	1,79769e+308	0.281039	1	no
GLTPD2	GLTPD2	GLTPD2	chr17:4638993-4640624	pLKO-E2	shC4-E2	NOTEST	0	0.223049	1,79769e+308	1,79769e+308	0.278753	1	no
GNAL	GNAL	GNAL	chr18:11679135-11873144	pLKO-E2	shC4-E2	NOTEST	0	0.165973	1,79769e+308	1,79769e+308	0.418709	1	no
GNAS-AS1	GNAS-AS1	GNAS-AS1	chr20:56827367-56919645	pLKO-E2	shC4-E2	NOTEST	0	0.020612	1,79769e+308	1,79769e+308	0.493927	1	no
GNAT2	GNAT2	GNAT2	chr1:109947411-109957228	pLKO-E2	shC4-E2	OK	0	2.91826	1,79769e+308	1,79769e+308	0.164722	0.999803	no
GNG3	GNG3	GNG3	chr11:62214309-62251433	pLKO-E2	shC4-E2	NOTEST	0	0.216108	1,79769e+308	1,79769e+308	0.465527	1	no
GNGT1	GNGT1	GNGT1	chr7:93373755-93378421	pLKO-E2	shC4-E2	NOTEST	0	0.219975	1,79769e+308	1,79769e+308	0.275968	1	no
GNN	GNN	GNN	chr12:102761656-102848119	pLKO-E2	shC4-E2	NOTEST	0	0.0391527	1,79769e+308	1,79769e+308	0.270915	1	no
GOLGA6L5	GOLGA6L5	GOLGA6L5	chr15:82846809-82861082	pLKO-E2	shC4-E2	NOTEST	0	0.00336136	1,79769e+308	1,79769e+308	0.30216	1	no
GOLGA8B	GOLGA8B	GOLGA8B	chr15:32604775-32663063	pLKO-E2	shC4-E2	NOTEST	0	0.00347177	1,79769e+308	1,79769e+308	0.303179	1	no
GPR113	GPR113	GPR113	chr2:26384544-26472263	pLKO-E2	shC4-E2	NOTEST	0	0.0671097	1,79769e+308	1,79769e+308	0.430852	1	no
GPR132	GPR132	GPR132	chr14:104586781-104602799	pLKO-E2	shC4-E2	NOTEST	0	0.0695738	1,79769e+308	1,79769e+308	0.267678	1	no
GPR135	GPR135	GPR135	chr14:58999992-59001812	pLKO-E2	shC4-E2	NOTEST	0	0.0157084	1,79769e+308	1,79769e+308	0.291776	1	no
GPR155	GPR155	GPR155	chr2:175004620-175060057	pLKO-E2	shC4-E2	NOTEST	0	0.122326	1,79769e+308	1,79769e+308	0.242877	1	no
GPR157	GPR157	GPR157	chr1:9087062-9111816	pLKO-E2	shC4-E2	NOTEST	0	0.188661	1,79769e+308	1,79769e+308	0.275301	1	no
GPR17	GPR17	GPR17	chr2:128112465-128155830	pLKO-E2	shC4-E2	OK	0	0.38949	1,79769e+308	1,79769e+308	0.313322	0.999803	no
GPR179	GPR179	GPR179	chr17:33735018-33753219	pLKO-E2	shC4-E2	NOTEST	0	0.00307135	1,79769e+308	1,79769e+308	0.290804	1	no
GPR18	GPR18	GPR18	chr13:98646628-98836754	pLKO-E2	shC4-E2	NOTEST	0	0.106126	1,79769e+308	1,79769e+308	0.428517	1	no
GPR19	GPR19	GPR19	chr12:12705261-12740388	pLKO-E2	shC4-E2	OK	0	0.337785	1,79769e+308	1,79769e+308	0.249135	0.999803	no
GPR21	GPR21	GPR21	chr9:124743108-124906968	pLKO-E2	shC4-E2	OK	0	5.98889	1,79769e+308	1,79769e+308	0.26737	0.999803	no
GPR22	GPR22	GPR22	chr7:106596641-107006204	pLKO-E2	shC4-E2	NOTEST	0	0.0344198	1,79769e+308	1,79769e+308	0.468095	1	no
GPR3	GPR3	GPR3	chr1:27591738-27594904	pLKO-E2	shC4-E2	NOTEST	0	0.0277577	1,79769e+308	1,79769e+308	0.287972	1	no
GPR35	GPR35	GPR35	chr2:241193497-241219349	pLKO-E2	shC4-E2	NOTEST	0	0.0244327	1,79769e+308	1,79769e+308	0.301348	1	no
GPR89B	GPR89B	GPR89B	chr1:145867129-145932379	pLKO-E2	shC4-E2	NOTEST	0	0.0847422	1,79769e+308	1,79769e+308	0.27406	1	no
GPX2	GPX2	GPX2	chr14:64450831-64638980	pLKO-E2	shC4-E2	NOTEST	0	0.0770164	1,79769e+308	1,79769e+308	0.471786	1	no
GRB10	GRB10	GRB10	chr7:50625253-50828653	pLKO-E2	shC4-E2	OK	0	0.553121	1,79769e+308	1,79769e+308	0.231678	0.999803	no
GREM1	GREM1	GREM1	chr15:30797496-30814162	pLKO-E2	shC4-E2	NOTEST	0	0.00641189	1,79769e+308	1,79769e+308	0.325881	1	no
GRIA2	GRIA2	GRIA2	chr4:158361185-158506676	pLKO-E2	shC4-E2	NOTEST	0	0.00142058	1,79769e+308	1,79769e+308	0.436978	1	no
GRID2IP	GRID2IP	GRID2IP	chr7:6502933-6557592	pLKO-E2	shC4-E2	NOTEST	0	0.0478445	1,79769e+308	1,79769e+308	0.270336	1	no
GRIK1	GRIK1	GRIK1	chr21:29831124-30234153	pLKO-E2	shC4-E2	NOTEST	0	0.0554588	1,79769e+308	1,79769e+308	0.267061	1	no
GRIN2C	GRIN2C	GRIN2C	chr17:70349762-70367602	pLKO-E2	shC4-E2	NOTEST	0	0.127703	1,79769e+308	1,79769e+308	0.255464	1	no
GRIP2	GRIP2	GRIP2	chr3:14419109-14558592	pLKO-E2	shC4-E2	NOTEST	0	0.00076421	1,79769e+308	1,79769e+308	0.491314	1	no
GTF2H2B	GTF2H2B	GTF2H2B	chr5_h2_hap1:393127-1282670	pLKO-E2	shC4-E2	NOTEST	0	0.00580819	1,79769e+308	1,79769e+308	0.292349	1	no
GTF2IRD2P1	GTF2IRD2P1	GTF2IRD2P1	chr7:72294837-72323594	pLKO-E2	shC4-E2	NOTEST	0	0.00164863	1,79769e+308	1,79769e+308	0.305873	1	no
H2BFM	H2BFM	H2BFM	chrX:103181171-103183677	pLKO-E2	shC4-E2	OK	0	0.526295	1,79769e+308	1,79769e+308	0.233486	0.999803	no
HDGFL1	HDGFL1	HDGFL1	chr6:22677656-22678729	pLKO-E2	shC4-E2	NOTEST	0	0.00701654	1,79769e+308	1,79769e+308	0.305873	1	no
HEPHL1	HEPHL1	HEPHL1	chr11:93394025-93487022	pLKO-E2	shC4-E2	OK	0	0.860179	1,79769e+308	1,79769e+308	0.141991	0.999803	no
HERC2P9	HERC2P9	HERC2P9	chr15:26698628-26729451	pLKO-E2	shC4-E2	NOTEST	0	0.00200931	1,79769e+308	1,79769e+308	0.305873	1	no
HERC5	HERC5	HERC5	chr4:89597290-89646337	pLKO-E2	shC4-E2	NOTEST	0	0.0918071	1,79769e+308	1,79769e+308	0.259146	1	no
HHEX	HHEX	HHEX	chr10:94439660-94445388	pLKO-E2	shC4-E2	NOTEST	0	0.0140163	1,79769e+308	1,79769e+308	0.291342	1	no
HHIPL1	HHIPL1	HHIPL1	chr14:99181232-99212764	pLKO-E2	shC4-E2	OK	0	0.997578	1,79769e+308	1,79769e+308	0.232786	0.999803	no
HHLA3	HHLA3	HHLA3	chr1:70593080-70606293	pLKO-E2	shC4-E2	NOTEST	0	0.0103296	1,79769e+308	1,79769e+308	0.427635	1	no
HIATL2	HIATL2	HIATL2	chr9:98748147-98815683	pLKO-E2	shC4-E2	NOTEST	0	0.236229	1,79769e+308	1,79769e+308	0.281768	1	no
HIC1	HIC1	HIC1	chr17:1905142-1909731	pLKO-E2	shC4-E2	NOTEST	0	0.0210567	1,79769e+308	1,79769e+308	0.311471	1	no
HIF1A-AS2	HIF1A-AS2	HIF1A-AS2	chr14:61231871-61285560	pLKO-E2	shC4-E2	NOTEST	0	0.196545	1,79769e+308	1,79769e+308	0.495077	1	no
HIST2H2BA	HIST2H2BA	HIST2H2BA	chr1:120707556-120716365	pLKO-E2	shC4-E2	NOTEST	0	0.0190039	1,79769e+308	1,79769e+308	0.305873	1	no
HLA-DRB5	HLA-DRB5	HLA-DRB5	chr6:32593131-32605984	pLKO-E2	shC4-E2	NOTEST	0	0.00484062	1,79769e+308	1,79769e+308	0.305873	1	no
HLA-G	HLA-G	HLA-G	chr6_qbl_hap2:1049287-1053445	pLKO-E2	shC4-E2	OK	0	0.625259	1,79769e+308	1,79769e+308	0.234477	0.999803	no
HLA-H	HLA-H	HLA-H	chr6_qbl_hap2:1104022-1107483	pLKO-E2	shC4-E2	NOTEST	0	0.0101886	1,79769e+308	1,79769e+308	0.291342	1	no
HLF	HLF	HLF	chr17:50697319-50757425	pLKO-E2	shC4-E2	OK	0	0.385257	1,79769e+308	1,79769e+308	0.158611	0.999803	no
HLX	HLX	HLX	chr1:219119365-219125023	pLKO-E2	shC4-E2	NOTEST	0	0.00460333	1,79769e+308	1,79769e+308	0.305873	1	no
HMGA2	HMGA2	HMGA2	chr12:64438067-64646338	pLKO-E2	shC4-E2	OK	0	0.433422	1,79769e+308	1,79769e+308	0.25177	0.999803	no
HMGCS2	HMGCS2	HMGCS2	chr1:120092141-120113078	pLKO-E2	shC4-E2	OK	0	1.88871	1,79769e+308	1,79769e+308	0.240099	0.999803	no
HMP19	HMP19	HMP19	chr5:173405329-173468788	pLKO-E2	shC4-E2	NOTEST	0	0.0176565	1,79769e+308	1,79769e+308	0.287972	1	no
HNF4G	HNF4G	HNF4G	chr8:76614757-76641616	pLKO-E2	shC4-E2	NOTEST	0	0.0307777	1,79769e+308	1,79769e+308	0.280989	1	no
HNMT	HNMT	HNMT	chr2:138438277-138490404	pLKO-E2	shC4-E2	NOTEST	0	0.0339151	1,79769e+308	1,79769e+308	0.30216	1	no
HNRNPU-AS1	HNRNPU-AS1	HNRNPU-AS1	chr1:243065261-243076866	pLKO-E2	shC4-E2	NOTEST	0	0.127088	1,79769e+308	1,79769e+308	0.409656	1	no
HOMER3	HOMER3	HOMER3	chr19:18901009-18913041	pLKO-E2	shC4-E2	NOTEST	0	0.14226	1,79769e+308	1,79769e+308	0.269942	1	no
HOTAIRM1	HOTAIRM1	HOTAIRM1	chr7:27102237-27106402	pLKO-E2	shC4-E2	NOTEST	0	0.0925339	1,79769e+308	1,79769e+308	0.292349	1	no
HOXA1	HOXA1	HOXA1	chr7:27099138-27102150	pLKO-E2	shC4-E2	NOTEST	0	0.10579	1,79769e+308	1,79769e+308	0.286199	1	no
HOXA11	HOXA11	HOXA11	chr7:27187300-27191360	pLKO-E2	shC4-E2	NOTEST	0	0.00614527	1,79769e+308	1,79769e+308	0.291776	1	no
HOXA3	HOXA3	HOXA3	chr7:27112333-27133164	pLKO-E2	shC4-E2	NOTEST	0	0.0173943	1,79769e+308	1,79769e+308	0.31199	1	no
HOXC5	HOXC5	HOXC5	chr12:52696908-52736081	pLKO-E2	shC4-E2	NOTEST	0	0.0872734	1,79769e+308	1,79769e+308	0.466844	1	no
HPCA	HPCA	HPCA	chr1:33124684-33139540	pLKO-E2	shC4-E2	NOTEST	0	0.0794036	1,79769e+308	1,79769e+308	0.440899	1	no
HPCAL4	HPCAL4	HPCAL4	chr1:39917231-39929676	pLKO-E2	shC4-E2	NOTEST	0	0.0216306	1,79769e+308	1,79769e+308	0.280989	1	no
HPGD	HPGD	HPGD	chr4:175647902-175680624	pLKO-E2	shC4-E2	NOTEST	0	0.0350628	1,79769e+308	1,79769e+308	0.30104	1	no
HRC	HRC	HRC	chr19:54346267-54350493	pLKO-E2	shC4-E2	NOTEST	0	0.016472	1,79769e+308	1,79769e+308	0.279483	1	no
HS3ST3B1	HS3ST3B1	HS3ST3B1	chr17:14145230-14190217	pLKO-E2	shC4-E2	NOTEST	0	0.0391735	1,79769e+308	1,79769e+308	0.287244	1	no
HSD17B2	HSD17B2	HSD17B2	chr16:80626358-80689640	pLKO-E2	shC4-E2	NOTEST	0	0.0098139	1,79769e+308	1,79769e+308	0.291776	1	no
HSPB6	HSPB6	HSPB6	chr19:40937306-40939770	pLKO-E2	shC4-E2	NOTEST	0	0.205886	1,79769e+308	1,79769e+308	0.272111	1	no
HTA	HTA	HTA	chr16:71683748-71685173	pLKO-E2	shC4-E2	NOTEST	0	0.0369518	1,79769e+308	1,79769e+308	0.289033	1	no
HTR2B	HTR2B	HTR2B	chr2:231629821-231745784	pLKO-E2	shC4-E2	NOTEST	0	0.0235353	1,79769e+308	1,79769e+308	0.454795	1	no
HYAL3	HYAL3	HYAL3	chr3:50305262-50311903	pLKO-E2	shC4-E2	NOTEST	0	0.016654	1,79769e+308	1,79769e+308	0.363539	1	no
ICAM5	ICAM5	ICAM5	chr19:10261654-10268454	pLKO-E2	shC4-E2	NOTEST	0	0.0380086	1,79769e+308	1,79769e+308	0.282568	1	no
ID2B	ID2B	ID2B	chr3:61522282-62279662	pLKO-E2	shC4-E2	NOTEST	0	0.0492396	1,79769e+308	1,79769e+308	0.462152	1	no
IFI44L	IFI44L	IFI44L	chr1:78858675-78884418	pLKO-E2	shC4-E2	NOTEST	0	0.0580678	1,79769e+308	1,79769e+308	0.263616	1	no
IKZF3	IKZF3	IKZF3	chr17:35174724-35273967	pLKO-E2	shC4-E2	OK	0	0.436832	1,79769e+308	1,79769e+308	0.299538	0.999803	no
IL11	IL11	IL11	chr19:60567568-60573626	pLKO-E2	shC4-E2	NOTEST	0	0.044218	1,79769e+308	1,79769e+308	0.282568	1	no
IL17C	IL17C	IL17C	chr16:87232501-87234383	pLKO-E2	shC4-E2	NOTEST	0	0.0592178	1,79769e+308	1,79769e+308	0.287972	1	no
IL1RAP	IL1RAP	IL1RAP	chr3:191714533-191857680	pLKO-E2	shC4-E2	OK	0	0.360076	1,79769e+308	1,79769e+308	0.276463	0.999803	no
IL1RN	IL1RN	IL1RN	chr2:113591940-113608064	pLKO-E2	shC4-E2	NOTEST	0	0.156031	1,79769e+308	1,79769e+308	0.267714	1	no
IL20RA	IL20RA	IL20RA	chr6:137362800-137407991	pLKO-E2	shC4-E2	NOTEST	0	0.0368053	1,79769e+308	1,79769e+308	0.279483	1	no
IL20RB	IL20RB	IL20RB	chr3:138159396-138212616	pLKO-E2	shC4-E2	NOTEST	0	0.0235054	1,79769e+308	1,79769e+308	0.286023	1	no
IL22RA1	IL22RA1	IL22RA1	chr1:24318847-24342362	pLKO-E2	shC4-E2	OK	0	0.285996	1,79769e+308	1,79769e+308	0.232893	0.999803	no
IL4I1	IL4I1	IL4I1	chr19:55084722-55129005	pLKO-E2	shC4-E2	NOTEST	0	0.00391789	1,79769e+308	1,79769e+308	0.489846	1	no
IMMP1L	IMMP1L	IMMP1L	chr11:31347952-31487745	pLKO-E2	shC4-E2	NOTEST	0	0.241078	1,79769e+308	1,79769e+308	0.324619	1	no
IMPG2	IMPG2	IMPG2	chr3:102424079-102522109	pLKO-E2	shC4-E2	NOTEST	0	0.0450224	1,79769e+308	1,79769e+308	0.259573	1	no
INE2	INE2	INE2	chrX:15666332-15715669	pLKO-E2	shC4-E2	NOTEST	0	0.10365	1,79769e+308	1,79769e+308	0.402202	1	no
INPP5D	INPP5D	INPP5D	chr2:233633279-233781288	pLKO-E2	shC4-E2	NOTEST	0	0.00528769	1,79769e+308	1,79769e+308	0.303179	1	no
IQCJ-SCHIP1	IQCJ-SCHIP1	IQCJ-SCHIP1	chr3:160269734-161097849	pLKO-E2	shC4-E2	NOTEST	0	0.00924191	1,79769e+308	1,79769e+308	0.364738	1	no
IQSEC3	IQSEC3	IQSEC3	chr12:46309-157886	pLKO-E2	shC4-E2	NOTEST	0	0.0176357	1,79769e+308	1,79769e+308	0.279525	1	no
IRAK1BP1	IRAK1BP1	IRAK1BP1	chr6:79633907-79665039	pLKO-E2	shC4-E2	NOTEST	0	0.058579	1,79769e+308	1,79769e+308	0.286973	1	no
IRAK2	IRAK2	IRAK2	chr3:10181562-10260427	pLKO-E2	shC4-E2	NOTEST	0	0.00171841	1,79769e+308	1,79769e+308	0.305873	1	no
IRAK3	IRAK3	IRAK3	chr12:64869244-64934661	pLKO-E2	shC4-E2	NOTEST	0	0.091288	1,79769e+308	1,79769e+308	0.234084	1	no
IRF8	IRF8	IRF8	chr16:84490274-84513712	pLKO-E2	shC4-E2	NOTEST	0	0.00971677	1,79769e+308	1,79769e+308	0.290804	1	no
ISG15	ISG15	ISG15	chr1:938709-939782	pLKO-E2	shC4-E2	NOTEST	0	0.0886486	1,79769e+308	1,79769e+308	0.287972	1	no
ISG20	ISG20	ISG20	chr15:86983042-86999883	pLKO-E2	shC4-E2	NOTEST	0	0.10796	1,79769e+308	1,79769e+308	0.280227	1	no
ISM2	ISM2	ISM2	chr14:77010490-77034963	pLKO-E2	shC4-E2	NOTEST	0	0.0537024	1,79769e+308	1,79769e+308	0.272924	1	no
ISPD	ISPD	ISPD	chr7:16093676-16427472	pLKO-E2	shC4-E2	NOTEST	0	0.0323337	1,79769e+308	1,79769e+308	0.275425	1	no
ITGB7	ITGB7	ITGB7	chr12:51871373-51887267	pLKO-E2	shC4-E2	NOTEST	0	0.0093006	1,79769e+308	1,79769e+308	0.290804	1	no
ITGB8	ITGB8	ITGB8	chr7:20337249-20421907	pLKO-E2	shC4-E2	NOTEST	0	0.00856609	1,79769e+308	1,79769e+308	0.230877	1	no
ITLN2	ITLN2	ITLN2	chr1:159181439-159191213	pLKO-E2	shC4-E2	NOTEST	0	0.0252154	1,79769e+308	1,79769e+308	0.290804	1	no
JMJD7-PLA2G4B	JMJD7-PLA2G4B	JMJD7-PLA2G4B	chr15:39907574-39973567	pLKO-E2	shC4-E2	NOTEST	0	0.0933005	1,79769e+308	1,79769e+308	0.351379	1	no
JPH2	JPH2	JPH2	chr20:42173750-42249632	pLKO-E2	shC4-E2	NOTEST	0	0.0442434	1,79769e+308	1,79769e+308	0.272435	1	no
JPH4	JPH4	JPH4	chr14:23050808-23117849	pLKO-E2	shC4-E2	NOTEST	0	0.0120469	1,79769e+308	1,79769e+308	0.468239	1	no
KANK4	KANK4	KANK4	chr1:62474424-62557671	pLKO-E2	shC4-E2	NOTEST	0	0.00228088	1,79769e+308	1,79769e+308	0.291776	1	no
KCNAB3	KCNAB3	KCNAB3	chr17:7766751-7773478	pLKO-E2	shC4-E2	NOTEST	0	0.00877528	1,79769e+308	1,79769e+308	0.291776	1	no
KCNH7	KCNH7	KCNH7	chr2:162936162-163403503	pLKO-E2	shC4-E2	NOTEST	0	0.0632926	1,79769e+308	1,79769e+308	0.276299	1	no
KCNH8	KCNH8	KCNH8	chr3:19165020-19552139	pLKO-E2	shC4-E2	NOTEST	0	0.00491468	1,79769e+308	1,79769e+308	0.30216	1	no
KCNJ14	KCNJ14	KCNJ14	chr19:53650577-53661179	pLKO-E2	shC4-E2	NOTEST	0	0.185559	1,79769e+308	1,79769e+308	0.24584	1	no
KCNJ4	KCNJ4	KCNJ4	chr22:37152278-37181149	pLKO-E2	shC4-E2	NOTEST	0	0.028643	1,79769e+308	1,79769e+308	0.297199	1	no
KCNJ8	KCNJ8	KCNJ8	chr12:21809155-21819014	pLKO-E2	shC4-E2	NOTEST	0	0.0109658	1,79769e+308	1,79769e+308	0.290804	1	no
KCNMB1	KCNMB1	KCNMB1	chr5:169713458-170096214	pLKO-E2	shC4-E2	OK	0	0.991435	1,79769e+308	1,79769e+308	0.271628	0.999803	no
KCNMB2	KCNMB2	KCNMB2	chr3:179736917-180044911	pLKO-E2	shC4-E2	NOTEST	0	0.0131577	1,79769e+308	1,79769e+308	0.322585	1	no
KCNN3	KCNN3	KCNN3	chr1:152936565-153109378	pLKO-E2	shC4-E2	NOTEST	0	0.00186333	1,79769e+308	1,79769e+308	0.326683	1	no
KCNQ4	KCNQ4	KCNQ4	chr1:41022270-41078711	pLKO-E2	shC4-E2	NOTEST	0	0.024367	1,79769e+308	1,79769e+308	0.286076	1	no
KCNQ5	KCNQ5	KCNQ5	chr6:73388291-73965294	pLKO-E2	shC4-E2	NOTEST	0	0.0449256	1,79769e+308	1,79769e+308	0.26829	1	no
KCNU1	KCNU1	KCNU1	chr8:36760999-36912801	pLKO-E2	shC4-E2	NOTEST	0	0.0115132	1,79769e+308	1,79769e+308	0.286973	1	no
KCTD19	KCTD19	KCTD19	chr16:65868913-65918162	pLKO-E2	shC4-E2	NOTEST	0	0.0160726	1,79769e+308	1,79769e+308	0.40831	1	no
KIAA0226L	KIAA0226L	KIAA0226L	chr13:45814137-45859636	pLKO-E2	shC4-E2	NOTEST	0	0.0172185	1,79769e+308	1,79769e+308	0.285113	1	no
KIAA1257	KIAA1257	KIAA1257	chr3:130172471-130195676	pLKO-E2	shC4-E2	NOTEST	0	0.0316526	1,79769e+308	1,79769e+308	0.287004	1	no
KIRREL3	KIRREL3	KIRREL3	chr11:125798605-126375976	pLKO-E2	shC4-E2	NOTEST	0	0.0016311	1,79769e+308	1,79769e+308	0.398343	1	no
KLHL13	KLHL13	KLHL13	chrX:116915803-117135331	pLKO-E2	shC4-E2	NOTEST	0	0.070697	1,79769e+308	1,79769e+308	0.272393	1	no
KLHL14	KLHL14	KLHL14	chr18:28506631-28606972	pLKO-E2	shC4-E2	NOTEST	0	0.131597	1,79769e+308	1,79769e+308	0.249489	1	no
KLHL38	KLHL38	KLHL38	chr8:124727095-124734371	pLKO-E2	shC4-E2	OK	0	0.278212	1,79769e+308	1,79769e+308	0.253836	0.999803	no
KLK10	KLK10	KLK10	chr19:56207811-56215243	pLKO-E2	shC4-E2	NOTEST	0	0.00863769	1,79769e+308	1,79769e+308	0.326242	1	no
KLRD1	KLRD1	KLRD1	chr12:10348316-10361117	pLKO-E2	shC4-E2	NOTEST	0	0.00323108	1,79769e+308	1,79769e+308	0.426789	1	no
KLRG1	KLRG1	KLRG1	chr12:9033487-9054607	pLKO-E2	shC4-E2	NOTEST	0	0.00446542	1,79769e+308	1,79769e+308	0.305873	1	no
KRT1	KRT1	KRT1	chr12:51354786-51360458	pLKO-E2	shC4-E2	NOTEST	0	0.0106243	1,79769e+308	1,79769e+308	0.290804	1	no
KRT16	KRT16	KRT16	chr17:37019556-37022605	pLKO-E2	shC4-E2	NOTEST	0	0.00574369	1,79769e+308	1,79769e+308	0.291776	1	no
KRT17	KRT17	KRT17	chr17:37029217-37034408	pLKO-E2	shC4-E2	NOTEST	0	0.00669901	1,79769e+308	1,79769e+308	0.291776	1	no
KRT19P2	KRT19P2	KRT19P2	chr12:93752304-93752935	pLKO-E2	shC4-E2	NOTEST	0	0.0308679	1,79769e+308	1,79769e+308	0.472442	1	no
KRT24	KRT24	KRT24	chr17:36107768-36113528	pLKO-E2	shC4-E2	NOTEST	0	0.186344	1,79769e+308	1,79769e+308	0.202157	1	no
KRT32	KRT32	KRT32	chr17:36869290-36877164	pLKO-E2	shC4-E2	NOTEST	0	0.0246247	1,79769e+308	1,79769e+308	0.286023	1	no
KRTAP5-1	KRTAP5-1	KRTAP5-1	chr11:1447260-1742077	pLKO-E2	shC4-E2	NOTEST	0	0.0115833	1,79769e+308	1,79769e+308	0.489343	1	no
KSR1	KSR1	KSR1	chr17:22823162-22974845	pLKO-E2	shC4-E2	NOTEST	0	0.0153572	1,79769e+308	1,79769e+308	0.230877	1	no
LAG3	LAG3	LAG3	chr12:6751930-6757882	pLKO-E2	shC4-E2	NOTEST	0	0.00939016	1,79769e+308	1,79769e+308	0.291776	1	no
LAIR1	LAIR1	LAIR1	chr19:59557046-59568533	pLKO-E2	shC4-E2	NOTEST	0	0.00932212	1,79769e+308	1,79769e+308	0.326014	1	no
LAMC3	LAMC3	LAMC3	chr9:132874324-132958267	pLKO-E2	shC4-E2	NOTEST	0	0.00473463	1,79769e+308	1,79769e+308	0.290176	1	no
LBX2	LBX2	LBX2	chr2:74578151-74588329	pLKO-E2	shC4-E2	NOTEST	0	0.0411506	1,79769e+308	1,79769e+308	0.469001	1	no
LCP2	LCP2	LCP2	chr5:169607665-169657400	pLKO-E2	shC4-E2	OK	0	0.67808	1,79769e+308	1,79769e+308	0.21092	0.999803	no
LEPREL1	LEPREL1	LEPREL1	chr3:191157210-191322920	pLKO-E2	shC4-E2	NOTEST	0	0.0639948	1,79769e+308	1,79769e+308	0.268828	1	no
LGALS8-AS1	LGALS8-AS1	LGALS8-AS1	chr1:234748136-234834464	pLKO-E2	shC4-E2	NOTEST	0	0.00651049	1,79769e+308	1,79769e+308	0.486618	1	no
LHB	LHB	LHB	chr19:54211048-54212159	pLKO-E2	shC4-E2	NOTEST	0	0.026869	1,79769e+308	1,79769e+308	0.305873	1	no
LHX6	LHX6	LHX6	chr9:124004676-124030912	pLKO-E2	shC4-E2	NOTEST	0	0.00452993	1,79769e+308	1,79769e+308	0.387531	1	no
LIMD2	LIMD2	LIMD2	chr17:59053532-59131251	pLKO-E2	shC4-E2	NOTEST	0	0.0675089	1,79769e+308	1,79769e+308	0.442118	1	no
LIN28A	LIN28A	LIN28A	chr1:26609855-26628806	pLKO-E2	shC4-E2	NOTEST	0	0.10189	1,79769e+308	1,79769e+308	0.260004	1	no
LINC00184	LINC00184	LINC00184	chr1:232831679-232837149	pLKO-E2	shC4-E2	OK	0	0.322511	1,79769e+308	1,79769e+308	0.236925	0.999803	no
LINC00284	LINC00284	LINC00284	chr13:43494470-43502599	pLKO-E2	shC4-E2	NOTEST	0	0.0293584	1,79769e+308	1,79769e+308	0.28339	1	no
LINC00312	LINC00312	LINC00312	chr3:8588467-8591354	pLKO-E2	shC4-E2	NOTEST	0	0.18871	1,79769e+308	1,79769e+308	0.253527	1	no
LINC00319	LINC00319	LINC00319	chr21:43694331-43698199	pLKO-E2	shC4-E2	NOTEST	0	0.218686	1,79769e+308	1,79769e+308	0.250925	1	no
LINC00341	LINC00341	LINC00341	chr14:94943356-94946180	pLKO-E2	shC4-E2	NOTEST	0	0.0191636	1,79769e+308	1,79769e+308	0.286023	1	no
LINC00346	LINC00346	LINC00346	chr13:110314334-110320656	pLKO-E2	shC4-E2	NOTEST	0	0.0245639	1,79769e+308	1,79769e+308	0.273359	1	no
LINC00482	LINC00482	LINC00482	chr17:76891218-76897643	pLKO-E2	shC4-E2	NOTEST	0	0.00289404	1,79769e+308	1,79769e+308	0.305873	1	no
LINC00486	LINC00486	LINC00486	chr2:32904013-33024706	pLKO-E2	shC4-E2	NOTEST	0	0.165119	1,79769e+308	1,79769e+308	0.255197	1	no
LINC00518	LINC00518	LINC00518	chr6:10536003-10543041	pLKO-E2	shC4-E2	NOTEST	0	0.0115402	1,79769e+308	1,79769e+308	0.290176	1	no
LIPT2	LIPT2	LIPT2	chr11:73880570-73882403	pLKO-E2	shC4-E2	OK	0	0.329518	1,79769e+308	1,79769e+308	0.269767	0.999803	no
LOC100128288	LOC100128288	LOC100128288	chr17:8202455-8204584	pLKO-E2	shC4-E2	NOTEST	0	0.0146732	1,79769e+308	1,79769e+308	0.290176	1	no
LOC100128788	LOC100128788	LOC100128788	chr16:2727077-2761414	pLKO-E2	shC4-E2	NOTEST	0	0.0358907	1,79769e+308	1,79769e+308	0.492378	1	no
LOC100129027	LOC100129027	LOC100129027	chr21:46072182-46080761	pLKO-E2	shC4-E2	NOTEST	0	0.0019323	1,79769e+308	1,79769e+308	0.305873	1	no
LOC100129083	LOC100129083	LOC100129083	chr19:56605086-56612869	pLKO-E2	shC4-E2	OK	0	0.2946	1,79769e+308	1,79769e+308	0.276299	0.999803	no
LOC100129196	LOC100129196	LOC100129196	chr1:30956710-30972180	pLKO-E2	shC4-E2	NOTEST	0	0.0111345	1,79769e+308	1,79769e+308	0.292349	1	no
LOC100129518	LOC100129518	LOC100129518	chr6:160101280-160130725	pLKO-E2	shC4-E2	OK	0	0.407086	1,79769e+308	1,79769e+308	0.411101	0.999803	no
LOC100129617	LOC100129617	LOC100129617	chr16:80036275-80302868	pLKO-E2	shC4-E2	NOTEST	0	0.0139013	1,79769e+308	1,79769e+308	0.477456	1	no
LOC100129931	LOC100129931	LOC100129931	chr4:6962071-7110578	pLKO-E2	shC4-E2	NOTEST	0	0.0387388	1,79769e+308	1,79769e+308	0.49641	1	no
LOC100129961	LOC100129961	LOC100129961	chr2:135312655-135392646	pLKO-E2	shC4-E2	OK	0	0.289077	1,79769e+308	1,79769e+308	0.256426	0.999803	no
LOC100130264	LOC100130264	LOC100130264	chr20:19141289-19651541	pLKO-E2	shC4-E2	NOTEST	0	0.0175444	1,79769e+308	1,79769e+308	0.471734	1	no
LOC100130348	LOC100130348	LOC100130348	chr11:64608269-64613118	pLKO-E2	shC4-E2	OK	0	1.00233	1,79769e+308	1,79769e+308	0.408637	0.999803	no
LOC100130890	LOC100130890	LOC100130890	chr6:100075590-100087780	pLKO-E2	shC4-E2	NOTEST	0	0.0498543	1,79769e+308	1,79769e+308	0.217216	1	no
LOC100130894	LOC100130894	LOC100130894	chr16:69278842-69392562	pLKO-E2	shC4-E2	NOTEST	0	0.0500543	1,79769e+308	1,79769e+308	0.438771	1	no
LOC100130987	LOC100130987	LOC100130987	chr11:66841885-66915734	pLKO-E2	shC4-E2	OK	0	0.424938	1,79769e+308	1,79769e+308	0.399284	0.999803	no
LOC100131089	LOC100131089	LOC100131089	chr15:38118803-38147002	pLKO-E2	shC4-E2	NOTEST	0	0.210423	1,79769e+308	1,79769e+308	0.21474	1	no
LOC100131626	LOC100131626	LOC100131626	chr11:117735505-117794740	pLKO-E2	shC4-E2	OK	0	19.9249	1,79769e+308	1,79769e+308	0.390827	0.999803	no
LOC100132247	LOC100132247	LOC100132247	chr16:22432344-22455342	pLKO-E2	shC4-E2	NOTEST	0	0.0419586	1,79769e+308	1,79769e+308	0.221151	1	no
LOC100132774	LOC100132774	LOC100132774	chr1:43888383-43945599	pLKO-E2	shC4-E2	NOTEST	0	0.176139	1,79769e+308	1,79769e+308	0.430444	1	no
LOC100132831	LOC100132831	LOC100132831	chrX:40575413-40577393	pLKO-E2	shC4-E2	NOTEST	0	0.223032	1,79769e+308	1,79769e+308	0.241573	1	no
LOC100132832	LOC100132832	LOC100132832	chr7:76506732-76520291	pLKO-E2	shC4-E2	NOTEST	0	0.204589	1,79769e+308	1,79769e+308	0.244224	1	no
LOC100133286	LOC100133286	LOC100133286	chr21:36363809-36420808	pLKO-E2	shC4-E2	OK	0	0.447323	1,79769e+308	1,79769e+308	0.4158	0.999803	no
LOC100133315	LOC100133315	LOC100133315	chr11:71254202-71317141	pLKO-E2	shC4-E2	NOTEST	0	0.257257	1,79769e+308	1,79769e+308	0.235487	1	no
LOC100134317	LOC100134317	LOC100134317	chr19:41494084-41495410	pLKO-E2	shC4-E2	NOTEST	0	0.0605783	1,79769e+308	1,79769e+308	0.290804	1	no
LOC100144603	LOC100144603	LOC100144603	chr22:49368320-49369221	pLKO-E2	shC4-E2	NOTEST	0	0.0562953	1,79769e+308	1,79769e+308	0.290804	1	no
LOC100271832	LOC100271832	LOC100271832	chr2:32904013-33024706	pLKO-E2	shC4-E2	NOTEST	0	0.0325613	1,79769e+308	1,79769e+308	0.363773	1	no
LOC100272217	LOC100272217	LOC100272217	chr9:132442557-132444702	pLKO-E2	shC4-E2	OK	0	0.285285	1,79769e+308	1,79769e+308	0.193931	0.999803	no
LOC100286844	LOC100286844	LOC100286844	chr12:48508592-48523179	pLKO-E2	shC4-E2	OK	0	0.608954	1,79769e+308	1,79769e+308	0.401675	0.999803	no
LOC100287015	LOC100287015	LOC100287015	chr8:6248484-6251477	pLKO-E2	shC4-E2	NOTEST	0	0.112035	1,79769e+308	1,79769e+308	0.248405	1	no
LOC100287846	LOC100287846	LOC100287846	chr8:48220094-48223604	pLKO-E2	shC4-E2	NOTEST	0	0.113123	1,79769e+308	1,79769e+308	0.262225	1	no
LOC100287944	LOC100287944	LOC100287944	chr12:105275565-105807224	pLKO-E2	shC4-E2	OK	0	0.898912	1,79769e+308	1,79769e+308	0.383969	0.999803	no
LOC100288911	LOC100288911	LOC100288911	chr2:36435395-36436217	pLKO-E2	shC4-E2	NOTEST	0	0.171303	1,79769e+308	1,79769e+308	0.282568	1	no
LOC100335030	LOC100335030	LOC100335030	chr12:48046954-48207474	pLKO-E2	shC4-E2	NOTEST	0	0.0554511	1,79769e+308	1,79769e+308	0.461234	1	no
LOC100499227	LOC100499227	LOC100499227	chr11:118757697-118875154	pLKO-E2	shC4-E2	NOTEST	0	0.0250567	1,79769e+308	1,79769e+308	0.30216	1	no
LOC100499467	LOC100499467	LOC100499467	chr17:67911057-68100538	pLKO-E2	shC4-E2	NOTEST	0	0.0252091	1,79769e+308	1,79769e+308	0.285113	1	no
LOC100499484	LOC100499484	LOC100499484	chr9:99040528-99179398	pLKO-E2	shC4-E2	NOTEST	0	0.00839832	1,79769e+308	1,79769e+308	0.452844	1	no
LOC100505478	LOC100505478	LOC100505478	chr9:116468534-116484190	pLKO-E2	shC4-E2	NOTEST	0	0.096055	1,79769e+308	1,79769e+308	0.286023	1	no
LOC100505483	LOC100505483	LOC100505483	chr7:150884133-151207241	pLKO-E2	shC4-E2	NOTEST	0	0.0110057	1,79769e+308	1,79769e+308	0.476432	1	no
LOC100505540	LOC100505540	LOC100505540	chr10:98747784-99042420	pLKO-E2	shC4-E2	NOTEST	0	0.112927	1,79769e+308	1,79769e+308	0.467003	1	no
LOC100505648	LOC100505648	LOC100505648	chr15:38773244-38774595	pLKO-E2	shC4-E2	OK	0	0.349	1,79769e+308	1,79769e+308	0.260004	0.999803	no
LOC100505716	LOC100505716	LOC100505716	chr2:27857769-28415271	pLKO-E2	shC4-E2	NOTEST	0	0.0911634	1,79769e+308	1,79769e+308	0.407825	1	no
LOC100505738	LOC100505738	LOC100505738	chr5:8510799-8516209	pLKO-E2	shC4-E2	NOTEST	0	0.00785413	1,79769e+308	1,79769e+308	0.30216	1	no
LOC100505812	LOC100505812	LOC100505812	chr19:53403154-53453262	pLKO-E2	shC4-E2	NOTEST	0	0.0744099	1,79769e+308	1,79769e+308	0.439733	1	no
LOC100505826	LOC100505826	LOC100505826	chr20:43025853-43028513	pLKO-E2	shC4-E2	NOTEST	0	0.111061	1,79769e+308	1,79769e+308	0.273997	1	no
LOC100505894	LOC100505894	LOC100505894	chr5:87600454-87768247	pLKO-E2	shC4-E2	OK	0	0.300266	1,79769e+308	1,79769e+308	0.277223	0.999803	no
LOC100505989	LOC100505989	LOC100505989	chr4:165894732-165944397	pLKO-E2	shC4-E2	NOTEST	0	0.126444	1,79769e+308	1,79769e+308	0.260004	1	no
LOC100506023	LOC100506023	LOC100506023	chr1:171470821-171712917	pLKO-E2	shC4-E2	NOTEST	0	0.00441017	1,79769e+308	1,79769e+308	0.290804	1	no
LOC100506068	LOC100506068	LOC100506068	chr19:51842708-51912224	pLKO-E2	shC4-E2	NOTEST	0	0.0398013	1,79769e+308	1,79769e+308	0.47391	1	no
LOC100506083	LOC100506083	LOC100506083	chr16:68890572-68938151	pLKO-E2	shC4-E2	NOTEST	0	0.0815068	1,79769e+308	1,79769e+308	0.433548	1	no
LOC100506136	LOC100506136	LOC100506136	chr7:96088904-96131586	pLKO-E2	shC4-E2	NOTEST	0	0.00495667	1,79769e+308	1,79769e+308	0.305873	1	no
LOC100506321	LOC100506321	LOC100506321	chr14:64450831-64638980	pLKO-E2	shC4-E2	OK	0	4.32291	1,79769e+308	1,79769e+308	0.390923	0.999803	no
LOC100506472	LOC100506472	LOC100506472	chr22:38125704-38163079	pLKO-E2	shC4-E2	OK	0	0.376416	1,79769e+308	1,79769e+308	0.308424	0.999803	no
LOC100506713	LOC100506713	LOC100506713	chr17:6829165-6856377	pLKO-E2	shC4-E2	OK	0	1.82158	1,79769e+308	1,79769e+308	0.253992	0.999803	no
LOC100506874	LOC100506874	LOC100506874	chr15:82871430-82924416	pLKO-E2	shC4-E2	NOTEST	0	0.0395889	1,79769e+308	1,79769e+308	0.327689	1	no
LOC100507053	LOC100507053	LOC100507053	chr4:100229030-100441536	pLKO-E2	shC4-E2	NOTEST	0	0.0126933	1,79769e+308	1,79769e+308	0.394852	1	no
LOC100507244	LOC100507244	LOC100507244	chr9:71848316-72063610	pLKO-E2	shC4-E2	NOTEST	0	0.0904552	1,79769e+308	1,79769e+308	0.362581	1	no
LOC100507466	LOC100507466	LOC100507466	chr15:33450461-33938494	pLKO-E2	shC4-E2	OK	0	4.9299	1,79769e+308	1,79769e+308	0.145575	0.999803	no
LOC100508120	LOC100508120	LOC100508120	chr6:2190985-2358824	pLKO-E2	shC4-E2	NOTEST	0	0.0172429	1,79769e+308	1,79769e+308	0.290804	1	no
LOC100509894	LOC100509894	LOC100509894	chr13:45524983-45577212	pLKO-E2	shC4-E2	NOTEST	0	0.160686	1,79769e+308	1,79769e+308	0.250285	1	no
LOC144481	LOC144481	LOC144481	chr12:92483534-92494109	pLKO-E2	shC4-E2	OK	0	0.663973	1,79769e+308	1,79769e+308	0.3403	0.999803	no
LOC150197	LOC150197	LOC150197	chr22:18573854-18576060	pLKO-E2	shC4-E2	NOTEST	0	0.00449168	1,79769e+308	1,79769e+308	0.305873	1	no
LOC158257	LOC158257	LOC158257	chr9:95978672-96006669	pLKO-E2	shC4-E2	NOTEST	0	0.070784	1,79769e+308	1,79769e+308	0.29051	1	no
LOC158572	LOC158572	LOC158572	chrX:49528066-49530699	pLKO-E2	shC4-E2	NOTEST	0	0.042283	1,79769e+308	1,79769e+308	0.234719	1	no
LOC158696	LOC158696	LOC158696	chrX:137524557-137527465	pLKO-E2	shC4-E2	NOTEST	0	0.0635154	1,79769e+308	1,79769e+308	0.276646	1	no
LOC255167	LOC255167	LOC255167	chr5:6635286-6641613	pLKO-E2	shC4-E2	NOTEST	0	0.0433926	1,79769e+308	1,79769e+308	0.279178	1	no
LOC256880	LOC256880	LOC256880	chr4:101090658-101092643	pLKO-E2	shC4-E2	NOTEST	0	0.0191837	1,79769e+308	1,79769e+308	0.290176	1	no
LOC284009	LOC284009	LOC284009	chr17:2257024-2265480	pLKO-E2	shC4-E2	OK	0	0.575874	1,79769e+308	1,79769e+308	0.269569	0.999803	no
LOC284408	LOC284408	LOC284408	chr19:41980291-42099033	pLKO-E2	shC4-E2	OK	0	0.787644	1,79769e+308	1,79769e+308	0.332944	0.999803	no
LOC284454	LOC284454	LOC284454	chr19:13806329-13808173	pLKO-E2	shC4-E2	NOTEST	0	0.0304037	1,79769e+308	1,79769e+308	0.29417	1	no
LOC285593	LOC285593	LOC285593	chr5:172939251-172944681	pLKO-E2	shC4-E2	NOTEST	0	0.00326013	1,79769e+308	1,79769e+308	0.398343	1	no
LOC285965	LOC285965	LOC285965	chr7:142788481-142930662	pLKO-E2	shC4-E2	NOTEST	0	0.0554895	1,79769e+308	1,79769e+308	0.373742	1	no
LOC338651	LOC338651	LOC338651	chr11:1447260-1742077	pLKO-E2	shC4-E2	OK	0	0.348367	1,79769e+308	1,79769e+308	0.38291	0.999803	no
LOC339862	LOC339862	LOC339862	chr3:18030150-18285414	pLKO-E2	shC4-E2	OK	0	3.10956	1,79769e+308	1,79769e+308	0.0967873	0.999803	no
LOC375190	LOC375190	LOC375190	chr2:24199853-24246011	pLKO-E2	shC4-E2	OK	0	0.439208	1,79769e+308	1,79769e+308	0.248355	0.999803	no
LOC388588	LOC388588	LOC388588	chr1:3679211-3682406	pLKO-E2	shC4-E2	NOTEST	0	0.0251421	1,79769e+308	1,79769e+308	0.305873	1	no
LOC388630	LOC388630	LOC388630	chr1:47998786-48235149	pLKO-E2	shC4-E2	NOTEST	0	0.0209954	1,79769e+308	1,79769e+308	0.276034	1	no
LOC389458	LOC389458	LOC389458	chr7:5051977-5079380	pLKO-E2	shC4-E2	NOTEST	0	0.0479514	1,79769e+308	1,79769e+308	0.48123	1	no
LOC401093	LOC401093	LOC401093	chr3:153463094-153666259	pLKO-E2	shC4-E2	NOTEST	0	0.0644589	1,79769e+308	1,79769e+308	0.484429	1	no
LOC401431	LOC401431	LOC401431	chr7:149195715-149208720	pLKO-E2	shC4-E2	NOTEST	0	0.0653312	1,79769e+308	1,79769e+308	0.404132	1	no
LOC440461	LOC440461	LOC440461	chr17:63706395-63708038	pLKO-E2	shC4-E2	NOTEST	0	0.0301669	1,79769e+308	1,79769e+308	0.290176	1	no
LOC440600	LOC440600	LOC440600	chr1:110630520-110683316	pLKO-E2	shC4-E2	NOTEST	0	0.0198452	1,79769e+308	1,79769e+308	0.287004	1	no
LOC440894	LOC440894	LOC440894	chr2:110567222-110576650	pLKO-E2	shC4-E2	NOTEST	0	0.0330264	1,79769e+308	1,79769e+308	0.29114	1	no
LOC440910	LOC440910	LOC440910	chr2:131753332-131773862	pLKO-E2	shC4-E2	NOTEST	0	0.0196023	1,79769e+308	1,79769e+308	0.290176	1	no
LOC442028	LOC442028	LOC442028	chr2:94898156-94976814	pLKO-E2	shC4-E2	NOTEST	0	0.0730453	1,79769e+308	1,79769e+308	0.25315	1	no
LOC442421	LOC442421	LOC442421	chr9:66234088-66242850	pLKO-E2	shC4-E2	NOTEST	0	0.0265337	1,79769e+308	1,79769e+308	0.286023	1	no
LOC595101	LOC595101	LOC595101	chr16:30186414-30254196	pLKO-E2	shC4-E2	NOTEST	0	2.45e-07	1,79769e+308	1,79769e+308	0.499985	1	no
LOC642236	LOC642236	LOC642236	chr9:67917602-67944195	pLKO-E2	shC4-E2	NOTEST	0	0.148458	1,79769e+308	1,79769e+308	0.269209	1	no
LOC642361	LOC642361	LOC642361	chr10:81575637-81577338	pLKO-E2	shC4-E2	NOTEST	0	0.0331177	1,79769e+308	1,79769e+308	0.290176	1	no
LOC643714	LOC643714	LOC643714	chr16:51143499-51198388	pLKO-E2	shC4-E2	NOTEST	0	0.0211307	1,79769e+308	1,79769e+308	0.291342	1	no
LOC643770	LOC643770	LOC643770	chr12:97403452-97421764	pLKO-E2	shC4-E2	NOTEST	0	0.0113593	1,79769e+308	1,79769e+308	0.291776	1	no
LOC643955	LOC643955	LOC643955	chr7:62389104-62401869	pLKO-E2	shC4-E2	NOTEST	0	0.00432436	1,79769e+308	1,79769e+308	0.305873	1	no
LOC644189	LOC644189	LOC644189	chr19:41603915-41605639	pLKO-E2	shC4-E2	NOTEST	0	0.0628059	1,79769e+308	1,79769e+308	0.281039	1	no
LOC645638	LOC645638	LOC645638	chr17:55515708-55520610	pLKO-E2	shC4-E2	OK	0	0.342616	1,79769e+308	1,79769e+308	0.276034	0.999803	no
LOC646626	LOC646626	LOC646626	chr1:85504047-85516359	pLKO-E2	shC4-E2	NOTEST	0	0.0697107	1,79769e+308	1,79769e+308	0.447216	1	no
LOC653653	LOC653653	LOC653653	chr17:55533902-55535062	pLKO-E2	shC4-E2	OK	0	0.286397	1,79769e+308	1,79769e+308	0.217697	0.999803	no
LOC653712	LOC653712	LOC653712	chr3:130063040-130073074	pLKO-E2	shC4-E2	NOTEST	0	0.123945	1,79769e+308	1,79769e+308	0.275968	1	no
LOC727710	LOC727710	LOC727710	chr16:83874064-83894503	pLKO-E2	shC4-E2	NOTEST	0	0.0050249	1,79769e+308	1,79769e+308	0.398343	1	no
LOC728723	LOC728723	LOC728723	chr5:76408287-76479932	pLKO-E2	shC4-E2	NOTEST	0	0.0885961	1,79769e+308	1,79769e+308	0.41477	1	no
LOC728730	LOC728730	LOC728730	chr2:39518060-39681988	pLKO-E2	shC4-E2	OK	0	0.514591	1,79769e+308	1,79769e+308	0.182686	0.999803	no
LOC728819	LOC728819	LOC728819	chr2:43717942-43848630	pLKO-E2	shC4-E2	NOTEST	0	0.00599312	1,79769e+308	1,79769e+308	0.474322	1	no
LOC728978	LOC728978	LOC728978	chr10:72642297-72732641	pLKO-E2	shC4-E2	NOTEST	0	0.0990661	1,79769e+308	1,79769e+308	0.391494	1	no
LOC729156	LOC729156	LOC729156	chr7:65843077-65947248	pLKO-E2	shC4-E2	NOTEST	0	0.0115856	1,79769e+308	1,79769e+308	0.499435	1	no
LOC729176	LOC729176	LOC729176	chr6:146961828-147178290	pLKO-E2	shC4-E2	NOTEST	0	0.069747	1,79769e+308	1,79769e+308	0.279178	1	no
LOC729513	LOC729513	LOC729513	chr16:68810984-68817437	pLKO-E2	shC4-E2	NOTEST	0	0.00398874	1,79769e+308	1,79769e+308	0.305873	1	no
LOC729683	LOC729683	LOC729683	chr17:59131429-59133777	pLKO-E2	shC4-E2	NOTEST	0	0.0129741	1,79769e+308	1,79769e+308	0.291342	1	no
LOC729739	LOC729739	LOC729739	chr15:72417155-72447134	pLKO-E2	shC4-E2	NOTEST	0	0.0233229	1,79769e+308	1,79769e+308	0.398343	1	no
LOC731275	LOC731275	LOC731275	chr1:241286238-241331669	pLKO-E2	shC4-E2	NOTEST	0	0.00181959	1,79769e+308	1,79769e+308	0.305873	1	no
LOC91149	LOC91149	LOC91149	chr2:173296162-173625866	pLKO-E2	shC4-E2	NOTEST	0	0.00540511	1,79769e+308	1,79769e+308	0.30216	1	no
LOX	LOX	LOX	chr5:121426788-121441954	pLKO-E2	shC4-E2	NOTEST	0	0.18249	1,79769e+308	1,79769e+308	0.246748	1	no
LPAR6	LPAR6	LPAR6	chr13:47775883-47954027	pLKO-E2	shC4-E2	NOTEST	0	0.0593156	1,79769e+308	1,79769e+308	0.444811	1	no
LPHN3	LPHN3	LPHN3	chr4:62045433-62620763	pLKO-E2	shC4-E2	NOTEST	0	0.012531	1,79769e+308	1,79769e+308	0.28339	1	no
LPPR1	LPPR1	LPPR1	chr9:102830851-103127238	pLKO-E2	shC4-E2	OK	0	0.357686	1,79769e+308	1,79769e+308	0.304159	0.999803	no
LRAT	LRAT	LRAT	chr4:155884612-155893720	pLKO-E2	shC4-E2	NOTEST	0	0.0016854	1,79769e+308	1,79769e+308	0.305873	1	no
LRFN2	LRFN2	LRFN2	chr6:40467350-40663104	pLKO-E2	shC4-E2	NOTEST	0	0.131148	1,79769e+308	1,79769e+308	0.260004	1	no
LRGUK	LRGUK	LRGUK	chr7:133462644-133599473	pLKO-E2	shC4-E2	OK	0	3.70166	1,79769e+308	1,79769e+308	0.109118	0.999803	no
LRP2	LRP2	LRP2	chr2:169691864-169927368	pLKO-E2	shC4-E2	NOTEST	0	0.00153788	1,79769e+308	1,79769e+308	0.290804	1	no
LRRC16B	LRRC16B	LRRC16B	chr14:23591045-23608777	pLKO-E2	shC4-E2	NOTEST	0	0.0335845	1,79769e+308	1,79769e+308	0.273359	1	no
LRRC29	LRRC29	LRRC29	chr16:65798542-65818402	pLKO-E2	shC4-E2	OK	0	0.311017	1,79769e+308	1,79769e+308	0.256978	0.999803	no
LRRC37A2	LRRC37A2	LRRC37A2	chr17:41945391-42012404	pLKO-E2	shC4-E2	NOTEST	0	0.101595	1,79769e+308	1,79769e+308	0.246748	1	no
LRRC37B	LRRC37B	LRRC37B	chr17:27372267-27404632	pLKO-E2	shC4-E2	NOTEST	0	0.104162	1,79769e+308	1,79769e+308	0.254901	1	no
LRRC39	LRRC39	LRRC39	chr1:100371293-100416417	pLKO-E2	shC4-E2	NOTEST	0	0.0168865	1,79769e+308	1,79769e+308	0.431424	1	no
LRRC69	LRRC69	LRRC69	chr8:92184022-92300640	pLKO-E2	shC4-E2	NOTEST	0	0.0712287	1,79769e+308	1,79769e+308	0.27469	1	no
LRRK1	LRRK1	LRRK1	chr15:99276982-99427840	pLKO-E2	shC4-E2	NOTEST	0	0.0248377	1,79769e+308	1,79769e+308	0.228166	1	no
LRRK2	LRRK2	LRRK2	chr12:38905079-39049353	pLKO-E2	shC4-E2	NOTEST	0	0.0098658	1,79769e+308	1,79769e+308	0.280989	1	no
LTB	LTB	LTB	chr6_qbl_hap2:2795922-2797789	pLKO-E2	shC4-E2	NOTEST	0	0.0731068	1,79769e+308	1,79769e+308	0.301562	1	no
LTB4R2	LTB4R2	LTB4R2	chr14:23844232-23857082	pLKO-E2	shC4-E2	NOTEST	0	0.198572	1,79769e+308	1,79769e+308	0.419232	1	no
LURAP1	LURAP1	LURAP1	chr1:46426939-46459515	pLKO-E2	shC4-E2	NOTEST	0	0.197712	1,79769e+308	1,79769e+308	0.451564	1	no
LYN	LYN	LYN	chr8:56954939-57087560	pLKO-E2	shC4-E2	NOTEST	0	0.241367	1,79769e+308	1,79769e+308	0.183374	1	no
MAF	MAF	MAF	chr16:78185245-78192123	pLKO-E2	shC4-E2	OK	0	0.277754	1,79769e+308	1,79769e+308	0.317165	0.999803	no
MAK	MAK	MAK	chr6:10870941-10946774	pLKO-E2	shC4-E2	NOTEST	0	0.0311101	1,79769e+308	1,79769e+308	0.284076	1	no
MAMDC2	MAMDC2	MAMDC2	chr9:71848316-72063610	pLKO-E2	shC4-E2	NOTEST	0	0.0103847	1,79769e+308	1,79769e+308	0.426996	1	no
MAMSTR	MAMSTR	MAMSTR	chr19:53908066-53914788	pLKO-E2	shC4-E2	NOTEST	0	0.149857	1,79769e+308	1,79769e+308	0.271585	1	no
MAP3K10	MAP3K10	MAP3K10	chr19:45389490-45413322	pLKO-E2	shC4-E2	NOTEST	0	0.0375794	1,79769e+308	1,79769e+308	0.279483	1	no
MAPK4	MAPK4	MAPK4	chr18:46340481-46512194	pLKO-E2	shC4-E2	NOTEST	0	0.00138932	1,79769e+308	1,79769e+308	0.305873	1	no
MAPT-AS1	MAPT-AS1	MAPT-AS1	chr17:41276501-41461546	pLKO-E2	shC4-E2	NOTEST	0	0.0749938	1,79769e+308	1,79769e+308	0.463631	1	no
MARCH3	MARCH3	MARCH3	chr5:126231304-126394339	pLKO-E2	shC4-E2	NOTEST	0	0.00194543	1,79769e+308	1,79769e+308	0.305873	1	no
MARK1	MARK1	MARK1	chr1:218768190-218904422	pLKO-E2	shC4-E2	NOTEST	0	0.0951962	1,79769e+308	1,79769e+308	0.257066	1	no
MAT1A	MAT1A	MAT1A	chr10:82021555-82039414	pLKO-E2	shC4-E2	NOTEST	0	0.0122407	1,79769e+308	1,79769e+308	0.286973	1	no
MATN3	MATN3	MATN3	chr2:20055293-20075936	pLKO-E2	shC4-E2	NOTEST	0	0.126241	1,79769e+308	1,79769e+308	0.265057	1	no
MBLAC1	MBLAC1	MBLAC1	chr7:99562255-99564057	pLKO-E2	shC4-E2	NOTEST	0	0.037248	1,79769e+308	1,79769e+308	0.287972	1	no
MDGA1	MDGA1	MDGA1	chr6:37708261-37773744	pLKO-E2	shC4-E2	NOTEST	0	0.031017	1,79769e+308	1,79769e+308	0.26067	1	no
MEF2BNB-MEF2B	MEF2BNB-MEF2B	MEF2BNB-MEF2B	chr19:19117375-19175238	pLKO-E2	shC4-E2	NOTEST	0	6.94e-05	1,79769e+308	1,79769e+308	0.498492	1	no
MEG3	MEG3	MEG3	chr14:100362197-100397113	pLKO-E2	shC4-E2	NOTEST	0	0.0516691	1,79769e+308	1,79769e+308	0.288839	1	no
METTL18	METTL18	METTL18	chr1:168028295-168030655	pLKO-E2	shC4-E2	OK	0	1.68385	1,79769e+308	1,79769e+308	0.174699	0.999803	no
MFNG	MFNG	MFNG	chr22:36195046-36212424	pLKO-E2	shC4-E2	NOTEST	0	0.0337017	1,79769e+308	1,79769e+308	0.297251	1	no
MFSD7	MFSD7	MFSD7	chr4:661710-672973	pLKO-E2	shC4-E2	NOTEST	0	0.0861819	1,79769e+308	1,79769e+308	0.279178	1	no
MGAM	MGAM	MGAM	chr7:141342147-141453016	pLKO-E2	shC4-E2	NOTEST	0	0.000964055	1,79769e+308	1,79769e+308	0.305873	1	no
MGC16142	MGC16142	MGC16142	chr7:92005724-92007015	pLKO-E2	shC4-E2	NOTEST	0	0.0116094	1,79769e+308	1,79769e+308	0.291776	1	no
MID1	MID1	MID1	chrX:10373349-10761730	pLKO-E2	shC4-E2	OK	0	0.669632	1,79769e+308	1,79769e+308	0.248626	0.999803	no
MIR1178	MIR1178	MIR1178	chr12:118607977-118799478	pLKO-E2	shC4-E2	OK	0	15.2631	1,79769e+308	1,79769e+308	0.479162	0.999803	no
MIR1287	MIR1287	MIR1287	chr10:100133311-100164968	pLKO-E2	shC4-E2	OK	0	12.3357	1,79769e+308	1,79769e+308	0.463245	0.999803	no
MIR17	MIR17	MIR17	chr13:90798074-90804830	pLKO-E2	shC4-E2	LOWDATA	0	0	1,79769e+308	0	1	1	no
MIR17HG	MIR17HG	MIR17HG	chr13:90798074-90804830	pLKO-E2	shC4-E2	NOTEST	0	0.00197136	1,79769e+308	1,79769e+308	0.398343	1	no
MIR18A	MIR18A	MIR18A	chr13:90798074-90804830	pLKO-E2	shC4-E2	LOWDATA	0	0	1,79769e+308	0	1	1	no
MIR19A	MIR19A	MIR19A	chr13:90798074-90804830	pLKO-E2	shC4-E2	LOWDATA	0	0	1,79769e+308	0	1	1	no
MIR19B1	MIR19B1	MIR19B1	chr13:90798074-90804830	pLKO-E2	shC4-E2	LOWDATA	0	0	1,79769e+308	0	1	1	no
MIR20A	MIR20A	MIR20A	chr13:90798074-90804830	pLKO-E2	shC4-E2	LOWDATA	0	0	1,79769e+308	0	1	1	no
MIR29B2	MIR29B2	MIR29B2	chr1:206042410-206042491	pLKO-E2	shC4-E2	OK	0	24.7149	1,79769e+308	1,79769e+308	0.290804	0.999803	no
MIR3064	MIR3064	MIR3064	chr17:59924835-59932946	pLKO-E2	shC4-E2	OK	0	106.019	1,79769e+308	1,79769e+308	0.469645	0.999803	no
MIR3651	MIR3651	MIR3651	chr9:94012445-94095859	pLKO-E2	shC4-E2	OK	0	58.882	1,79769e+308	1,79769e+308	0.497668	0.999803	no
MIR3916	MIR3916	MIR3916	chr1:245431891-245431985	pLKO-E2	shC4-E2	OK	0	24.3643	1,79769e+308	1,79769e+308	0.262757	0.999803	no
MIR4429	MIR4429	MIR4429	chr2:11591692-11700363	pLKO-E2	shC4-E2	OK	0	958.697	1,79769e+308	1,79769e+308	0.433256	0.999803	no
MIR4449	MIR4449	MIR4449	chr4:53273377-53275062	pLKO-E2	shC4-E2	OK	0	62.5666	1,79769e+308	1,79769e+308	0.472231	0.999803	no
MIR4458	MIR4458	MIR4458	chr5:8510799-8516209	pLKO-E2	shC4-E2	LOWDATA	0	0	1,79769e+308	0	1	1	no
MIR4793	MIR4793	MIR4793	chr3:48648899-48675352	pLKO-E2	shC4-E2	OK	0	84.3586	1,79769e+308	1,79769e+308	0.490411	0.999803	no
MIR612	MIR612	MIR612	chr11:64968504-64968604	pLKO-E2	shC4-E2	OK	0	10.4855	1,79769e+308	1,79769e+308	0.290804	0.999803	no
MIR629	MIR629	MIR629	chr15:68127596-68177310	pLKO-E2	shC4-E2	OK	0	12.5031	1,79769e+308	1,79769e+308	0.479937	0.999803	no
MIR641	MIR641	MIR641	chr19:45428063-45483142	pLKO-E2	shC4-E2	OK	0	65.6994	1,79769e+308	1,79769e+308	0.431427	0.999803	no
MIR658	MIR658	MIR658	chr22:36556807-36570324	pLKO-E2	shC4-E2	OK	0	1.83327	1,79769e+308	1,79769e+308	0.48482	0.999803	no
MIR762	MIR762	MIR762	chr16:30806616-30812900	pLKO-E2	shC4-E2	OK	0	5.10241	1,79769e+308	1,79769e+308	0.479485	0.999803	no
MIR92A1	MIR92A1	MIR92A1	chr13:90798074-90804830	pLKO-E2	shC4-E2	LOWDATA	0	0	1,79769e+308	0	1	1	no
MIRLET7G	MIRLET7G	MIRLET7G	chr3:52263477-52287699	pLKO-E2	shC4-E2	OK	0	7.08381	1,79769e+308	1,79769e+308	0.487889	0.999803	no
MKX	MKX	MKX	chr10:28001808-28074784	pLKO-E2	shC4-E2	NOTEST	0	0.0051014	1,79769e+308	1,79769e+308	0.365995	1	no
MLANA	MLANA	MLANA	chr9:5880908-5899822	pLKO-E2	shC4-E2	OK	0	9.14753	1,79769e+308	1,79769e+308	0.0978386	0.999803	no
MLNR	MLNR	MLNR	chr13:48692474-48694514	pLKO-E2	shC4-E2	NOTEST	0	0.0135422	1,79769e+308	1,79769e+308	0.305873	1	no
MMP13	MMP13	MMP13	chr11:102318930-102331673	pLKO-E2	shC4-E2	OK	0	0.332248	1,79769e+308	1,79769e+308	0.235482	0.999803	no
MMP28	MMP28	MMP28	chr17:31116988-31146753	pLKO-E2	shC4-E2	NOTEST	0	0.145952	1,79769e+308	1,79769e+308	0.279525	1	no
MOV10L1	MOV10L1	MOV10L1	chr22:48870561-48942243	pLKO-E2	shC4-E2	NOTEST	0	0.083864	1,79769e+308	1,79769e+308	0.282683	1	no
MRAP	MRAP	MRAP	chr21:32585994-32687183	pLKO-E2	shC4-E2	NOTEST	0	0.0159334	1,79769e+308	1,79769e+308	0.488059	1	no
MRC2	MRC2	MRC2	chr17:58058493-58124694	pLKO-E2	shC4-E2	NOTEST	0	0.0132578	1,79769e+308	1,79769e+308	0.28339	1	no
MRVI1	MRVI1	MRVI1	chr11:10519358-10672111	pLKO-E2	shC4-E2	NOTEST	0	0.00430753	1,79769e+308	1,79769e+308	0.341174	1	no
MSMB	MSMB	MSMB	chr10:51219558-51232523	pLKO-E2	shC4-E2	OK	0	0.370249	1,79769e+308	1,79769e+308	0.261285	0.999803	no
MST1P9	MST1P9	MST1P9	chr1:16953987-16963562	pLKO-E2	shC4-E2	NOTEST	0	0.0753904	1,79769e+308	1,79769e+308	0.26605	1	no
MSTO2P	MSTO2P	MSTO2P	chr1:153982232-154093596	pLKO-E2	shC4-E2	NOTEST	0	0.0681129	1,79769e+308	1,79769e+308	0.491915	1	no
MTAP	MTAP	MTAP	chr9:21792634-21855969	pLKO-E2	shC4-E2	NOTEST	0	0.208987	1,79769e+308	1,79769e+308	0.232333	1	no
MTCP1	MTCP1	MTCP1	chrX:153943093-153952741	pLKO-E2	shC4-E2	OK	0	0.925054	1,79769e+308	1,79769e+308	0.303572	0.999803	no
MTTP	MTTP	MTTP	chr4:100704262-100764177	pLKO-E2	shC4-E2	NOTEST	0	0.00304367	1,79769e+308	1,79769e+308	0.291776	1	no
MUCL1	MUCL1	MUCL1	chr12:53534565-53538441	pLKO-E2	shC4-E2	OK	0	0.372672	1,79769e+308	1,79769e+308	0.280227	0.999803	no
MYL9	MYL9	MYL9	chr20:34603300-34611640	pLKO-E2	shC4-E2	NOTEST	0	0.0240235	1,79769e+308	1,79769e+308	0.30216	1	no
MYO1G	MYO1G	MYO1G	chr7:44968784-44985229	pLKO-E2	shC4-E2	NOTEST	0	0.0251992	1,79769e+308	1,79769e+308	0.266802	1	no
MYZAP	MYZAP	MYZAP	chr15:55671393-55797047	pLKO-E2	shC4-E2	OK	0	2.37545	1,79769e+308	1,79769e+308	0.161248	0.999803	no
NAP1L6	NAP1L6	NAP1L6	chrX:72262600-72264644	pLKO-E2	shC4-E2	NOTEST	0	0.0552569	1,79769e+308	1,79769e+308	0.278038	1	no
NAT16	NAT16	NAT16	chr7:100600493-100610277	pLKO-E2	shC4-E2	NOTEST	0	0.00641468	1,79769e+308	1,79769e+308	0.291776	1	no
NBPF16	NBPF16	NBPF16	chr1:146824811-146862891	pLKO-E2	shC4-E2	NOTEST	0	0.00122898	1,79769e+308	1,79769e+308	0.305873	1	no
NEFH	NEFH	NEFH	chr22:28206180-28217277	pLKO-E2	shC4-E2	NOTEST	0	0.00679315	1,79769e+308	1,79769e+308	0.290804	1	no
NFE2	NFE2	NFE2	chr12:52972162-52981058	pLKO-E2	shC4-E2	NOTEST	0	0.0330758	1,79769e+308	1,79769e+308	0.302064	1	no
NGFR	NGFR	NGFR	chr17:44927653-44947381	pLKO-E2	shC4-E2	NOTEST	0	0.00441554	1,79769e+308	1,79769e+308	0.291776	1	no
NHSL2	NHSL2	NHSL2	chrX:71047662-71280149	pLKO-E2	shC4-E2	NOTEST	0	0.0068733	1,79769e+308	1,79769e+308	0.388271	1	no
NID2	NID2	NID2	chr14:51541269-51605696	pLKO-E2	shC4-E2	NOTEST	0	0.00986385	1,79769e+308	1,79769e+308	0.287004	1	no
NINJ2	NINJ2	NINJ2	chr12:543722-643016	pLKO-E2	shC4-E2	NOTEST	0	0.00713423	1,79769e+308	1,79769e+308	0.305873	1	no
NLRC3	NLRC3	NLRC3	chr16:3529036-3567393	pLKO-E2	shC4-E2	NOTEST	0	0.00208066	1,79769e+308	1,79769e+308	0.291776	1	no
NMNAT3	NMNAT3	NMNAT3	chr3:140761712-140879575	pLKO-E2	shC4-E2	NOTEST	0	0.087057	1,79769e+308	1,79769e+308	0.267829	1	no
NOSTRIN	NOSTRIN	NOSTRIN	chr2:169351294-169430095	pLKO-E2	shC4-E2	NOTEST	0	0.0283533	1,79769e+308	1,79769e+308	0.292434	1	no
NOTUM	NOTUM	NOTUM	chr17:77503672-77512347	pLKO-E2	shC4-E2	NOTEST	0	0.00376977	1,79769e+308	1,79769e+308	0.305873	1	no
NOXO1	NOXO1	NOXO1	chr16:1968918-1971441	pLKO-E2	shC4-E2	NOTEST	0	0.00861644	1,79769e+308	1,79769e+308	0.427559	1	no
NPAS2	NPAS2	NPAS2	chr2:100803044-100979719	pLKO-E2	shC4-E2	OK	0	0.443491	1,79769e+308	1,79769e+308	0.210355	0.999803	no
NPEPL1	NPEPL1	NPEPL1	chr20:56659714-56724307	pLKO-E2	shC4-E2	OK	0	2.89541	1,79769e+308	1,79769e+308	0.280677	0.999803	no
NPFF	NPFF	NPFF	chr12:52186740-52187689	pLKO-E2	shC4-E2	NOTEST	0	0.20816	1,79769e+308	1,79769e+308	0.282568	1	no
NPIP	NPIP	NPIP	chr16:14938800-14953432	pLKO-E2	shC4-E2	NOTEST	0	0.0686731	1,79769e+308	1,79769e+308	0.28339	1	no
NPIPL3	NPIPL3	NPIPL3	chr16:21320955-21344159	pLKO-E2	shC4-E2	NOTEST	0	0.0020126	1,79769e+308	1,79769e+308	0.305873	1	no
NPPA	NPPA	NPPA	chr1:11788793-11830427	pLKO-E2	shC4-E2	NOTEST	0	0.0155009	1,79769e+308	1,79769e+308	0.478578	1	no
NR2E3	NR2E3	NR2E3	chr15:69889947-69897651	pLKO-E2	shC4-E2	OK	0	1.55844	1,79769e+308	1,79769e+308	0.203456	0.999803	no
NSUN5P1	NSUN5P1	NSUN5P1	chr7:74877559-74953504	pLKO-E2	shC4-E2	NOTEST	0	0.0197626	1,79769e+308	1,79769e+308	0.468232	1	no
NTS	NTS	NTS	chr12:84792203-84800901	pLKO-E2	shC4-E2	NOTEST	0	0.0230498	1,79769e+308	1,79769e+308	0.290804	1	no
NUDT9P1	NUDT9P1	NUDT9P1	chr10:92901745-92902817	pLKO-E2	shC4-E2	OK	0	0.274778	1,79769e+308	1,79769e+308	0.267678	0.999803	no
NXNL2	NXNL2	NXNL2	chr9:90339835-90380524	pLKO-E2	shC4-E2	OK	0	0.339069	1,79769e+308	1,79769e+308	0.287988	0.999803	no
NXPH2	NXPH2	NXPH2	chr2:139143196-139254281	pLKO-E2	shC4-E2	NOTEST	0	0.00329579	1,79769e+308	1,79769e+308	0.305873	1	no
OCLM	OCLM	OCLM	chr1:184611512-184657126	pLKO-E2	shC4-E2	NOTEST	0	0.0183516	1,79769e+308	1,79769e+308	0.486621	1	no
OPRD1	OPRD1	OPRD1	chr1:29011240-29062795	pLKO-E2	shC4-E2	NOTEST	0	0.019556	1,79769e+308	1,79769e+308	0.291342	1	no
OR1F1	OR1F1	OR1F1	chr16:3194247-3195186	pLKO-E2	shC4-E2	OK	0	0.425731	1,79769e+308	1,79769e+308	0.261323	0.999803	no
OSCAR	OSCAR	OSCAR	chr19:59289744-59295960	pLKO-E2	shC4-E2	NOTEST	0	0.0203407	1,79769e+308	1,79769e+308	0.342166	1	no
OSTalpha	OSTalpha	OSTalpha	chr3:197427779-197444698	pLKO-E2	shC4-E2	NOTEST	0	0.0190742	1,79769e+308	1,79769e+308	0.290804	1	no
OTP	OTP	OTP	chr5:76960292-76970278	pLKO-E2	shC4-E2	NOTEST	0	0.0959466	1,79769e+308	1,79769e+308	0.273997	1	no
OTUD7A	OTUD7A	OTUD7A	chr15:29562620-29734834	pLKO-E2	shC4-E2	NOTEST	0	0.00482095	1,79769e+308	1,79769e+308	0.291776	1	no
P2RX7	P2RX7	P2RX7	chr12:120055004-120108737	pLKO-E2	shC4-E2	NOTEST	0	0.156439	1,79769e+308	1,79769e+308	0.318997	1	no
PABPC5	PABPC5	PABPC5	chrX:90576252-90580239	pLKO-E2	shC4-E2	NOTEST	0	0.051257	1,79769e+308	1,79769e+308	0.278038	1	no
PARD6A	PARD6A	PARD6A	chr16:66252351-66254182	pLKO-E2	shC4-E2	NOTEST	0	0.120479	1,79769e+308	1,79769e+308	0.268353	1	no
PAX6	PAX6	PAX6	chr11:31762915-31865163	pLKO-E2	shC4-E2	NOTEST	0	0.0229755	1,79769e+308	1,79769e+308	0.280973	1	no
PBX4	PBX4	PBX4	chr19:19533515-19590725	pLKO-E2	shC4-E2	NOTEST	0	0.167473	1,79769e+308	1,79769e+308	0.26826	1	no
PCDHA7	PCDHA7	PCDHA7	chr5:140146059-140372113	pLKO-E2	shC4-E2	NOTEST	0	0.124031	1,79769e+308	1,79769e+308	0.438441	1	no
PCDHB11	PCDHB11	PCDHB11	chr5:140559531-140562802	pLKO-E2	shC4-E2	NOTEST	0	0.00778501	1,79769e+308	1,79769e+308	0.290804	1	no
PCDHB15	PCDHB15	PCDHB15	chr5:140605330-140607985	pLKO-E2	shC4-E2	NOTEST	0	0.00599788	1,79769e+308	1,79769e+308	0.291776	1	no
PCDHGA10	PCDHGA10	PCDHGA10	chr5:140690435-140872732	pLKO-E2	shC4-E2	OK	0	1.01063	1,79769e+308	1,79769e+308	0.334359	0.999803	no
PCDHGA3	PCDHGA3	PCDHGA3	chr5:140690435-140872732	pLKO-E2	shC4-E2	NOTEST	0	0.139161	1,79769e+308	1,79769e+308	0.431024	1	no
PCDHGA5	PCDHGA5	PCDHGA5	chr5:140690435-140872732	pLKO-E2	shC4-E2	NOTEST	0	0.0288477	1,79769e+308	1,79769e+308	0.467	1	no
PCDHGA6	PCDHGA6	PCDHGA6	chr5:140690435-140872732	pLKO-E2	shC4-E2	NOTEST	0	0.0900333	1,79769e+308	1,79769e+308	0.442043	1	no
PCDHGB4	PCDHGB4	PCDHGB4	chr5:140690435-140872732	pLKO-E2	shC4-E2	NOTEST	0	0.00640726	1,79769e+308	1,79769e+308	0.485239	1	no
PCDHGB6	PCDHGB6	PCDHGB6	chr5:140690435-140872732	pLKO-E2	shC4-E2	NOTEST	0	0.0178055	1,79769e+308	1,79769e+308	0.47443	1	no
PCDHGC4	PCDHGC4	PCDHGC4	chr5:140690435-140872732	pLKO-E2	shC4-E2	NOTEST	0	0.0428674	1,79769e+308	1,79769e+308	0.455766	1	no
PCDHGC5	PCDHGC5	PCDHGC5	chr5:140690435-140872732	pLKO-E2	shC4-E2	NOTEST	0	0.0164202	1,79769e+308	1,79769e+308	0.47443	1	no
PCK1	PCK1	PCK1	chr20:55569542-55574919	pLKO-E2	shC4-E2	NOTEST	0	0.00962282	1,79769e+308	1,79769e+308	0.290804	1	no
PCNA-AS1	PCNA-AS1	PCNA-AS1	chr20:5043598-5055268	pLKO-E2	shC4-E2	OK	0	3.75332	1,79769e+308	1,79769e+308	0.431276	0.999803	no
PCOLCE2	PCOLCE2	PCOLCE2	chr3:144019391-144090735	pLKO-E2	shC4-E2	NOTEST	0	0.00780796	1,79769e+308	1,79769e+308	0.291776	1	no
PCP2	PCP2	PCP2	chr19:7600670-7604570	pLKO-E2	shC4-E2	OK	0	0.74286	1,79769e+308	1,79769e+308	0.300294	0.999803	no
PDE8B	PDE8B	PDE8B	chr5:76542461-76759836	pLKO-E2	shC4-E2	NOTEST	0	0.110664	1,79769e+308	1,79769e+308	0.226678	1	no
PDLIM4	PDLIM4	PDLIM4	chr5:131621249-131637046	pLKO-E2	shC4-E2	NOTEST	0	0.0150248	1,79769e+308	1,79769e+308	0.322144	1	no
PEG10	PEG10	PEG10	chr7:94123572-94136942	pLKO-E2	shC4-E2	NOTEST	0	0.134417	1,79769e+308	1,79769e+308	0.303657	1	no
PGBD2	PGBD2	PGBD2	chr1:247167064-247179968	pLKO-E2	shC4-E2	OK	0	0.318543	1,79769e+308	1,79769e+308	0.217491	0.999803	no
PGF	PGF	PGF	chr14:74478285-74492220	pLKO-E2	shC4-E2	NOTEST	0	0.065528	1,79769e+308	1,79769e+308	0.28054	1	no
PGLYRP1	PGLYRP1	PGLYRP1	chr19:51214251-51218396	pLKO-E2	shC4-E2	NOTEST	0	0.0107509	1,79769e+308	1,79769e+308	0.305873	1	no
PHACTR1	PHACTR1	PHACTR1	chr6:12825022-13403797	pLKO-E2	shC4-E2	NOTEST	0	0.00187791	1,79769e+308	1,79769e+308	0.426043	1	no
PHKG1	PHKG1	PHKG1	chr7:56116168-56128183	pLKO-E2	shC4-E2	NOTEST	0	0.0283222	1,79769e+308	1,79769e+308	0.286973	1	no
PHOSPHO1	PHOSPHO1	PHOSPHO1	chr17:44655730-44663127	pLKO-E2	shC4-E2	NOTEST	0	0.00456654	1,79769e+308	1,79769e+308	0.427473	1	no
PI4KAP2	PI4KAP2	PI4KAP2	chr22:20157286-20201780	pLKO-E2	shC4-E2	NOTEST	0	0.00303124	1,79769e+308	1,79769e+308	0.305873	1	no
PIGF	PIGF	PIGF	chr2:46623370-46697755	pLKO-E2	shC4-E2	OK	0	1.43216	1,79769e+308	1,79769e+308	0.280738	0.999803	no
PIH1D2	PIH1D2	PIH1D2	chr11:111400747-111450105	pLKO-E2	shC4-E2	OK	0	0.617858	1,79769e+308	1,79769e+308	0.40821	0.999803	no
PIK3CG	PIK3CG	PIK3CG	chr7:106293159-106334828	pLKO-E2	shC4-E2	NOTEST	0	0.0110679	1,79769e+308	1,79769e+308	0.285113	1	no
PILRA	PILRA	PILRA	chr7:99809003-99835658	pLKO-E2	shC4-E2	NOTEST	0	0.0151978	1,79769e+308	1,79769e+308	0.365735	1	no
PIWIL2	PIWIL2	PIWIL2	chr8:22188754-22269529	pLKO-E2	shC4-E2	NOTEST	0	0.00158781	1,79769e+308	1,79769e+308	0.424019	1	no
PKIA	PKIA	PKIA	chr8:79590890-79680057	pLKO-E2	shC4-E2	NOTEST	0	0.0246935	1,79769e+308	1,79769e+308	0.284981	1	no
PKLR	PKLR	PKLR	chr1:153513997-153537849	pLKO-E2	shC4-E2	NOTEST	0	0.0820758	1,79769e+308	1,79769e+308	0.430863	1	no
PLA2R1	PLA2R1	PLA2R1	chr2:160505505-160627372	pLKO-E2	shC4-E2	NOTEST	0	0.0702275	1,79769e+308	1,79769e+308	0.234873	1	no
PLAC4	PLAC4	PLAC4	chr21:41461597-41570394	pLKO-E2	shC4-E2	OK	0	0.514543	1,79769e+308	1,79769e+308	0.158532	0.999803	no
PLAC8L1	PLAC8L1	PLAC8L1	chr5:145444068-145464139	pLKO-E2	shC4-E2	OK	0	2.19517	1,79769e+308	1,79769e+308	0.223284	0.999803	no
PLCXD2	PLCXD2	PLCXD2	chr3:112876212-113178054	pLKO-E2	shC4-E2	NOTEST	0	0.239829	1,79769e+308	1,79769e+308	0.324163	1	no
PLEK	PLEK	PLEK	chr2:68445825-68478089	pLKO-E2	shC4-E2	NOTEST	0	0.00901625	1,79769e+308	1,79769e+308	0.290804	1	no
PLTP	PLTP	PLTP	chr20:43950673-43974410	pLKO-E2	shC4-E2	NOTEST	0	0.0892956	1,79769e+308	1,79769e+308	0.452151	1	no
PMS2P4	PMS2P4	PMS2P4	chr7:66378552-66404864	pLKO-E2	shC4-E2	OK	0	6.48409	1,79769e+308	1,79769e+308	0.183319	0.999803	no
PNMAL2	PNMAL2	PNMAL2	chr19:51675884-51796297	pLKO-E2	shC4-E2	NOTEST	0	0.0128597	1,79769e+308	1,79769e+308	0.286928	1	no
PNPLA3	PNPLA3	PNPLA3	chr22:42650951-42674781	pLKO-E2	shC4-E2	NOTEST	0	0.00244173	1,79769e+308	1,79769e+308	0.305873	1	no
POLR2J4	POLR2J4	POLR2J4	chr7:43932559-44025273	pLKO-E2	shC4-E2	NOTEST	0	0.0610559	1,79769e+308	1,79769e+308	0.428492	1	no
POSTN	POSTN	POSTN	chr13:37034718-37070981	pLKO-E2	shC4-E2	NOTEST	0	0.0081738	1,79769e+308	1,79769e+308	0.342356	1	no
POU5F1	POU5F1	POU5F1	chr6_qbl_hap2:2381912-2388267	pLKO-E2	shC4-E2	NOTEST	0	0.235344	1,79769e+308	1,79769e+308	0.257549	1	no
POU6F2	POU6F2	POU6F2	chr7:38984133-39470915	pLKO-E2	shC4-E2	NOTEST	0	0.222785	1,79769e+308	1,79769e+308	0.247263	1	no
PP2D1	PP2D1	PP2D1	chr3:19963575-20028769	pLKO-E2	shC4-E2	NOTEST	0	0.0123939	1,79769e+308	1,79769e+308	0.481614	1	no
PPAN-P2RY11	PPAN-P2RY11	PPAN-P2RY11	chr19:10077898-10091599	pLKO-E2	shC4-E2	OK	0	0.545013	1,79769e+308	1,79769e+308	0.395311	0.999803	no
PPP1R1B	PPP1R1B	PPP1R1B	chr17:35036702-35046404	pLKO-E2	shC4-E2	NOTEST	0	0.0033998	1,79769e+308	1,79769e+308	0.426411	1	no
PPP1R27	PPP1R27	PPP1R27	chr17:77384656-77386215	pLKO-E2	shC4-E2	NOTEST	0	0.0444946	1,79769e+308	1,79769e+308	0.290176	1	no
PRG4	PRG4	PRG4	chr1:184532027-184611080	pLKO-E2	shC4-E2	NOTEST	0	0.146073	1,79769e+308	1,79769e+308	0.461651	1	no
PRH1	PRH1	PRH1	chr12:10889714-11216990	pLKO-E2	shC4-E2	NOTEST	0	0.121685	1,79769e+308	1,79769e+308	0.451644	1	no
PRKACG	PRKACG	PRKACG	chr9:70817268-70818859	pLKO-E2	shC4-E2	OK	0	0.353451	1,79769e+308	1,79769e+308	0.233642	0.999803	no
PRKG1	PRKG1	PRKG1	chr10:52420916-53743894	pLKO-E2	shC4-E2	NOTEST	0	0.020085	1,79769e+308	1,79769e+308	0.440138	1	no
PROC	PROC	PROC	chr2:127892465-127903292	pLKO-E2	shC4-E2	NOTEST	0	0.00361076	1,79769e+308	1,79769e+308	0.398343	1	no
PROP1	PROP1	PROP1	chr5:177351841-177355849	pLKO-E2	shC4-E2	NOTEST	0	0.189381	1,79769e+308	1,79769e+308	0.267678	1	no
PRRT4	PRRT4	PRRT4	chr7:127777614-127788975	pLKO-E2	shC4-E2	NOTEST	0	0.0443044	1,79769e+308	1,79769e+308	0.285423	1	no
PSD	PSD	PSD	chr10:104152365-104168891	pLKO-E2	shC4-E2	NOTEST	0	0.0316109	1,79769e+308	1,79769e+308	0.241781	1	no
PSPN	PSPN	PSPN	chr19:6326304-6326860	pLKO-E2	shC4-E2	OK	0	0.801232	1,79769e+308	1,79769e+308	0.269569	0.999803	no
PTCHD4	PTCHD4	PTCHD4	chr6:47953722-48144384	pLKO-E2	shC4-E2	NOTEST	0	0.0854985	1,79769e+308	1,79769e+308	0.293679	1	no
PTPRB	PTPRB	PTPRB	chr12:69196898-69317487	pLKO-E2	shC4-E2	NOTEST	0	0.0528183	1,79769e+308	1,79769e+308	0.30597	1	no
PTPRCAP	PTPRCAP	PTPRCAP	chr11:66959556-66961729	pLKO-E2	shC4-E2	NOTEST	0	0.19454	1,79769e+308	1,79769e+308	0.257848	1	no
PXDC1	PXDC1	PXDC1	chr6:3667834-3697245	pLKO-E2	shC4-E2	NOTEST	0	0.0119955	1,79769e+308	1,79769e+308	0.290804	1	no
PXT1	PXT1	PXT1	chr6:36466306-36566293	pLKO-E2	shC4-E2	NOTEST	0	0.0399196	1,79769e+308	1,79769e+308	0.469638	1	no
RAB41	RAB41	RAB41	chrX:69418746-69421577	pLKO-E2	shC4-E2	NOTEST	0	0.00697211	1,79769e+308	1,79769e+308	0.305873	1	no
RAB4B-EGLN2	RAB4B-EGLN2	RAB4B-EGLN2	chr19:45972921-46006186	pLKO-E2	shC4-E2	NOTEST	0	0.0840672	1,79769e+308	1,79769e+308	0.419895	1	no
RAD9B	RAD9B	RAD9B	chr12:109424387-109454274	pLKO-E2	shC4-E2	NOTEST	0	0.0425964	1,79769e+308	1,79769e+308	0.283852	1	no
RAET1K	RAET1K	RAET1K	chr6:150360847-150367973	pLKO-E2	shC4-E2	NOTEST	0	0.104897	1,79769e+308	1,79769e+308	0.269209	1	no
RARB	RARB	RARB	chr3:25444757-25614426	pLKO-E2	shC4-E2	NOTEST	0	0.0290652	1,79769e+308	1,79769e+308	0.285648	1	no
RARRES2	RARRES2	RARRES2	chr7:149666339-149669696	pLKO-E2	shC4-E2	NOTEST	0	0.157095	1,79769e+308	1,79769e+308	0.280989	1	no
RASA4P	RASA4P	RASA4P	chr7:44035010-44048607	pLKO-E2	shC4-E2	NOTEST	0	0.00990438	1,79769e+308	1,79769e+308	0.43528	1	no
RASAL1	RASAL1	RASAL1	chr12:112021006-112058427	pLKO-E2	shC4-E2	NOTEST	0	0.0127649	1,79769e+308	1,79769e+308	0.302036	1	no
RASD1	RASD1	RASD1	chr17:17338477-17340434	pLKO-E2	shC4-E2	NOTEST	0	0.00535652	1,79769e+308	1,79769e+308	0.42428	1	no
RASGRP3	RASGRP3	RASGRP3	chr2:33514919-33643302	pLKO-E2	shC4-E2	NOTEST	0	0.00577908	1,79769e+308	1,79769e+308	0.323615	1	no
RASSF10	RASSF10	RASSF10	chr11:12987545-12990229	pLKO-E2	shC4-E2	NOTEST	0	0.240668	1,79769e+308	1,79769e+308	0.246344	1	no
RASSF5	RASSF5	RASSF5	chr1:204747501-204829239	pLKO-E2	shC4-E2	NOTEST	0	0.110648	1,79769e+308	1,79769e+308	0.291126	1	no
RBM44	RBM44	RBM44	chr2:238372126-238416190	pLKO-E2	shC4-E2	OK	0	2.99734	1,79769e+308	1,79769e+308	0.0973704	0.999803	no
RECK	RECK	RECK	chr9:36026909-36114452	pLKO-E2	shC4-E2	NOTEST	0	0.0808185	1,79769e+308	1,79769e+308	0.263616	1	no
RERGL	RERGL	RERGL	chr12:18125069-18134381	pLKO-E2	shC4-E2	NOTEST	0	0.00649128	1,79769e+308	1,79769e+308	0.305873	1	no
RFTN1	RFTN1	RFTN1	chr3:16332355-16530226	pLKO-E2	shC4-E2	NOTEST	0	0.0178958	1,79769e+308	1,79769e+308	0.285113	1	no
RFX4	RFX4	RFX4	chr12:105275565-105807224	pLKO-E2	shC4-E2	NOTEST	0	0.0075287	1,79769e+308	1,79769e+308	0.470489	1	no
RGPD4	RGPD4	RGPD4	chr2:107809819-107875432	pLKO-E2	shC4-E2	NOTEST	0	0.00269372	1,79769e+308	1,79769e+308	0.291342	1	no
RGS2	RGS2	RGS2	chr1:191044791-191048030	pLKO-E2	shC4-E2	NOTEST	0	0.00495584	1,79769e+308	1,79769e+308	0.305873	1	no
RGS5	RGS5	RGS5	chr1:161378712-161558205	pLKO-E2	shC4-E2	OK	0	0.269723	1,79769e+308	1,79769e+308	0.2334	0.999803	no
RIIAD1	RIIAD1	RIIAD1	chr1:149960636-149968706	pLKO-E2	shC4-E2	NOTEST	0	0.254136	1,79769e+308	1,79769e+308	0.226383	1	no
RIN3	RIN3	RIN3	chr14:92049877-92225087	pLKO-E2	shC4-E2	OK	0	0.314619	1,79769e+308	1,79769e+308	0.223284	0.999803	no
RINL	RINL	RINL	chr19:44050311-44060759	pLKO-E2	shC4-E2	NOTEST	0	0.084069	1,79769e+308	1,79769e+308	0.268318	1	no
RMST	RMST	RMST	chr12:96382929-96451675	pLKO-E2	shC4-E2	NOTEST	0	0.0077332	1,79769e+308	1,79769e+308	0.323587	1	no
RNASE4	RNASE4	RNASE4	chr14:20222175-20238598	pLKO-E2	shC4-E2	NOTEST	0	0.206333	1,79769e+308	1,79769e+308	0.344821	1	no
RNASEK-C17ORF49	RNASEK-C17ORF49	RNASEK-C17ORF49	chr17:6856459-6863697	pLKO-E2	shC4-E2	OK	0	0.514726	1,79769e+308	1,79769e+308	0.4528	0.999803	no
RNF128	RNF128	RNF128	chrX:105823723-105926902	pLKO-E2	shC4-E2	NOTEST	0	0.00688093	1,79769e+308	1,79769e+308	0.366809	1	no
RNF224	RNF224	RNF224	chr9:139241838-139243911	pLKO-E2	shC4-E2	NOTEST	0	0.0254759	1,79769e+308	1,79769e+308	0.290176	1	no
RNU86	RNU86	RNU86	chr22:38038832-38045616	pLKO-E2	shC4-E2	OK	0	168.389	1,79769e+308	1,79769e+308	0.48916	0.999803	no
ROCK1P1	ROCK1P1	ROCK1P1	chr18:99064-112222	pLKO-E2	shC4-E2	NOTEST	0	0.0221584	1,79769e+308	1,79769e+308	0.287972	1	no
RPGRIP1	RPGRIP1	RPGRIP1	chr14:20825975-20889300	pLKO-E2	shC4-E2	OK	0	0.574309	1,79769e+308	1,79769e+308	0.191886	0.999803	no
RPH3A	RPH3A	RPH3A	chr12:111713931-111821067	pLKO-E2	shC4-E2	NOTEST	0	0.0415485	1,79769e+308	1,79769e+308	0.270001	1	no
RPL21P44	RPL21P44	RPL21P44	chr4:54546422-54548206	pLKO-E2	shC4-E2	NOTEST	0	0.00424316	1,79769e+308	1,79769e+308	0.305873	1	no
RPL23AP53	RPL23AP53	RPL23AP53	chr8:148344-187339	pLKO-E2	shC4-E2	NOTEST	0	0.0697107	1,79769e+308	1,79769e+308	0.240672	1	no
RPS10-NUDT3	RPS10-NUDT3	RPS10-NUDT3	chr6:34362950-34501880	pLKO-E2	shC4-E2	OK	0	2.58013	1,79769e+308	1,79769e+308	0.347698	0.999803	no
RPS16P5	RPS16P5	RPS16P5	chr6:53240154-53321936	pLKO-E2	shC4-E2	NOTEST	0	0.241373	1,79769e+308	1,79769e+308	0.390149	1	no
RPS3A	RPS3A	RPS3A	chr4:152240203-152245254	pLKO-E2	shC4-E2	OK	0	0.700041	1,79769e+308	1,79769e+308	0.307756	0.999803	no
RPSAP9	RPSAP9	RPSAP9	chr9:78203334-78204774	pLKO-E2	shC4-E2	NOTEST	0	0.0246879	1,79769e+308	1,79769e+308	0.249173	1	no
RSPH9	RSPH9	RSPH9	chr6:43720744-43746726	pLKO-E2	shC4-E2	NOTEST	0	0.0943752	1,79769e+308	1,79769e+308	0.290797	1	no
RSPO1	RSPO1	RSPO1	chr1:37849537-37873182	pLKO-E2	shC4-E2	NOTEST	0	0.0924075	1,79769e+308	1,79769e+308	0.266997	1	no
RTBDN	RTBDN	RTBDN	chr19:12797295-12807230	pLKO-E2	shC4-E2	NOTEST	0	0.113704	1,79769e+308	1,79769e+308	0.282683	1	no
RTP4	RTP4	RTP4	chr3:188568861-188572063	pLKO-E2	shC4-E2	OK	0	1.0343	1,79769e+308	1,79769e+308	0.235482	0.999803	no
RXFP4	RXFP4	RXFP4	chr1:154178103-154179249	pLKO-E2	shC4-E2	NOTEST	0	0.0100222	1,79769e+308	1,79769e+308	0.305873	1	no
S100A9	S100A9	S100A9	chr1:151596953-151600127	pLKO-E2	shC4-E2	NOTEST	0	0.0638151	1,79769e+308	1,79769e+308	0.290804	1	no
S100P	S100P	S100P	chr4:6746466-6749798	pLKO-E2	shC4-E2	OK	0	0.63192	1,79769e+308	1,79769e+308	0.264589	0.999803	no
SAMD12-AS1	SAMD12-AS1	SAMD12-AS1	chr8:119270875-119807487	pLKO-E2	shC4-E2	NOTEST	0	0.186926	1,79769e+308	1,79769e+308	0.437059	1	no
SCARA5	SCARA5	SCARA5	chr8:27783317-27906288	pLKO-E2	shC4-E2	NOTEST	0	0.0015965	1,79769e+308	1,79769e+308	0.398343	1	no
SCARNA1	SCARNA1	SCARNA1	chr1:28029838-28050770	pLKO-E2	shC4-E2	OK	0	12.6173	1,79769e+308	1,79769e+308	0.424492	0.999803	no
SCARNA14	SCARNA14	SCARNA14	chr15:64416061-64436108	pLKO-E2	shC4-E2	OK	0	9.82643	1,79769e+308	1,79769e+308	0.417195	0.999803	no
SCN4A	SCN4A	SCN4A	chr17:59369645-59404010	pLKO-E2	shC4-E2	NOTEST	0	0.00314205	1,79769e+308	1,79769e+308	0.290804	1	no
SDCBP2	SDCBP2	SDCBP2	chr20:1238554-1321816	pLKO-E2	shC4-E2	NOTEST	0	0.0206569	1,79769e+308	1,79769e+308	0.483013	1	no
SDK2	SDK2	SDK2	chr17:68842117-69151822	pLKO-E2	shC4-E2	NOTEST	0	0.00509175	1,79769e+308	1,79769e+308	0.286023	1	no
SEC14L5	SEC14L5	SEC14L5	chr16:4948318-5009157	pLKO-E2	shC4-E2	NOTEST	0	0.0151739	1,79769e+308	1,79769e+308	0.280227	1	no
SEC16B	SEC16B	SEC16B	chr1:176164864-176205673	pLKO-E2	shC4-E2	NOTEST	0	0.00625096	1,79769e+308	1,79769e+308	0.290804	1	no
SELPLG	SELPLG	SELPLG	chr12:107539808-107551799	pLKO-E2	shC4-E2	NOTEST	0	0.0202316	1,79769e+308	1,79769e+308	0.301762	1	no
SEMA3A	SEMA3A	SEMA3A	chr7:83425594-83662153	pLKO-E2	shC4-E2	NOTEST	0	0.0218892	1,79769e+308	1,79769e+308	0.278452	1	no
SERHL	SERHL	SERHL	chr22:41226528-41245773	pLKO-E2	shC4-E2	OK	0	0.522657	1,79769e+308	1,79769e+308	0.422029	0.999803	no
SERPINA5	SERPINA5	SERPINA5	chr14:94117483-94129210	pLKO-E2	shC4-E2	NOTEST	0	0.0679468	1,79769e+308	1,79769e+308	0.276034	1	no
SERPINB9	SERPINB9	SERPINB9	chr6:2832502-2848544	pLKO-E2	shC4-E2	NOTEST	0	0.206607	1,79769e+308	1,79769e+308	0.242762	1	no
SEZ6	SEZ6	SEZ6	chr17:24306072-24357207	pLKO-E2	shC4-E2	NOTEST	0	0.0358637	1,79769e+308	1,79769e+308	0.277828	1	no
SFTPB	SFTPB	SFTPB	chr2:85737950-85749375	pLKO-E2	shC4-E2	NOTEST	0	0.00289429	1,79769e+308	1,79769e+308	0.418653	1	no
SH2D4B	SH2D4B	SH2D4B	chr10:82287637-82396296	pLKO-E2	shC4-E2	OK	0	1.34546	1,79769e+308	1,79769e+308	0.220101	0.999803	no
SH3GL1P2	SH3GL1P2	SH3GL1P2	chr17:25927608-25988610	pLKO-E2	shC4-E2	NOTEST	0	0.124802	1,79769e+308	1,79769e+308	0.350929	1	no
SHANK1	SHANK1	SHANK1	chr19:55856895-55912007	pLKO-E2	shC4-E2	NOTEST	0	0.0111269	1,79769e+308	1,79769e+308	0.283852	1	no
SHC3	SHC3	SHC3	chr9:90810505-90983502	pLKO-E2	shC4-E2	NOTEST	0	0.0106738	1,79769e+308	1,79769e+308	0.267864	1	no
SHISA4	SHISA4	SHISA4	chr1:200124419-200128338	pLKO-E2	shC4-E2	OK	0	0.314243	1,79769e+308	1,79769e+308	0.264343	0.999803	no
SKOR1	SKOR1	SKOR1	chr15:65904994-65913228	pLKO-E2	shC4-E2	NOTEST	0	0.0634483	1,79769e+308	1,79769e+308	0.277336	1	no
SLC10A5	SLC10A5	SLC10A5	chr8:82768445-82769762	pLKO-E2	shC4-E2	NOTEST	0	0.115623	1,79769e+308	1,79769e+308	0.277336	1	no
SLC11A1	SLC11A1	SLC11A1	chr2:218954995-218969861	pLKO-E2	shC4-E2	NOTEST	0	0.00433194	1,79769e+308	1,79769e+308	0.291776	1	no
SLC16A2	SLC16A2	SLC16A2	chrX:73557809-73670477	pLKO-E2	shC4-E2	NOTEST	0	0.0754827	1,79769e+308	1,79769e+308	0.26457	1	no
SLC16A8	SLC16A8	SLC16A8	chr22:36804089-36809116	pLKO-E2	shC4-E2	OK	0	1.0765	1,79769e+308	1,79769e+308	0.165362	0.999803	no
SLC16A9	SLC16A9	SLC16A9	chr10:61080527-61139655	pLKO-E2	shC4-E2	NOTEST	0	0.0223222	1,79769e+308	1,79769e+308	0.284237	1	no
SLC1A1	SLC1A1	SLC1A1	chr9:4480426-4577469	pLKO-E2	shC4-E2	NOTEST	0	0.126203	1,79769e+308	1,79769e+308	0.254681	1	no
SLC22A1	SLC22A1	SLC22A1	chr6:160462852-160499740	pLKO-E2	shC4-E2	NOTEST	0	0.128396	1,79769e+308	1,79769e+308	0.274782	1	no
SLC22A18AS	SLC22A18AS	SLC22A18AS	chr11:2865902-2903052	pLKO-E2	shC4-E2	NOTEST	0	0.137759	1,79769e+308	1,79769e+308	0.387542	1	no
SLC22A6	SLC22A6	SLC22A6	chr11:62500644-62509071	pLKO-E2	shC4-E2	NOTEST	0	0.0129233	1,79769e+308	1,79769e+308	0.325968	1	no
SLC23A3	SLC23A3	SLC23A3	chr2:219734424-219743061	pLKO-E2	shC4-E2	NOTEST	0	0.0473451	1,79769e+308	1,79769e+308	0.439463	1	no
SLC24A5	SLC24A5	SLC24A5	chr15:46200460-46257850	pLKO-E2	shC4-E2	OK	0	0.408882	1,79769e+308	1,79769e+308	0.462861	0.999803	no
SLC25A2	SLC25A2	SLC25A2	chr5:140662379-140663796	pLKO-E2	shC4-E2	NOTEST	0	0.142289	1,79769e+308	1,79769e+308	0.210887	1	no
SLC25A5-AS1	SLC25A5-AS1	SLC25A5-AS1	chrX:118484023-118489387	pLKO-E2	shC4-E2	NOTEST	0	0.00262427	1,79769e+308	1,79769e+308	0.492478	1	no
SLC26A3	SLC26A3	SLC26A3	chr7:107193147-107230914	pLKO-E2	shC4-E2	NOTEST	0	0.00521928	1,79769e+308	1,79769e+308	0.291776	1	no
SLC27A6	SLC27A6	SLC27A6	chr5:128329108-128397234	pLKO-E2	shC4-E2	NOTEST	0	0.144711	1,79769e+308	1,79769e+308	0.269302	1	no
SLC2A12	SLC2A12	SLC2A12	chr6:134350411-134415482	pLKO-E2	shC4-E2	NOTEST	0	0.163657	1,79769e+308	1,79769e+308	0.239022	1	no
SLC34A3	SLC34A3	SLC34A3	chr9:139245029-139250827	pLKO-E2	shC4-E2	OK	0	0.268283	1,79769e+308	1,79769e+308	0.290832	0.999803	no
SLC35G5	SLC35G5	SLC35G5	chr8:11225904-11227105	pLKO-E2	shC4-E2	OK	0	0.46662	1,79769e+308	1,79769e+308	0.255464	0.999803	no
SLC3A1	SLC3A1	SLC3A1	chr2:44356100-44442505	pLKO-E2	shC4-E2	NOTEST	0	0.0649409	1,79769e+308	1,79769e+308	0.41381	1	no
SLC44A3	SLC44A3	SLC44A3	chr1:95058488-95133390	pLKO-E2	shC4-E2	NOTEST	0	0.038997	1,79769e+308	1,79769e+308	0.266318	1	no
SLC44A5	SLC44A5	SLC44A5	chr1:75440403-75849387	pLKO-E2	shC4-E2	NOTEST	0	0.0708031	1,79769e+308	1,79769e+308	0.274045	1	no
SLC47A1	SLC47A1	SLC47A1	chr17:19377758-19422938	pLKO-E2	shC4-E2	NOTEST	0	0.0668239	1,79769e+308	1,79769e+308	0.272435	1	no
SLC6A16	SLC6A16	SLC6A16	chr19:54484703-54520286	pLKO-E2	shC4-E2	OK	0	0.464861	1,79769e+308	1,79769e+308	0.237729	0.999803	no
SLC6A3	SLC6A3	SLC6A3	chr5:1445904-1498543	pLKO-E2	shC4-E2	NOTEST	0	0.0384104	1,79769e+308	1,79769e+308	0.276034	1	no
SLC9A3	SLC9A3	SLC9A3	chr5:526333-577549	pLKO-E2	shC4-E2	NOTEST	0	0.0184221	1,79769e+308	1,79769e+308	0.286023	1	no
SLC9A7P1	SLC9A7P1	SLC9A7P1	chr12:97371749-97375054	pLKO-E2	shC4-E2	NOTEST	0	0.187473	1,79769e+308	1,79769e+308	0.244054	1	no
SLC9B1	SLC9B1	SLC9B1	chr4:104009575-104160345	pLKO-E2	shC4-E2	OK	0	0.600628	1,79769e+308	1,79769e+308	0.270567	0.999803	no
SLCO2A1	SLCO2A1	SLCO2A1	chr3:135134229-135231610	pLKO-E2	shC4-E2	NOTEST	0	0.00160926	1,79769e+308	1,79769e+308	0.305873	1	no
SLCO5A1	SLCO5A1	SLCO5A1	chr8:70747121-70909853	pLKO-E2	shC4-E2	NOTEST	0	0.0894552	1,79769e+308	1,79769e+308	0.264665	1	no
SLFN13	SLFN13	SLFN13	chr17:30786227-30799969	pLKO-E2	shC4-E2	NOTEST	0	0.00374264	1,79769e+308	1,79769e+308	0.249173	1	no
SLIT3	SLIT3	SLIT3	chr5:168025648-168660711	pLKO-E2	shC4-E2	NOTEST	0	0.0049647	1,79769e+308	1,79769e+308	0.303179	1	no
SLURP1	SLURP1	SLURP1	chr8:143819363-143820831	pLKO-E2	shC4-E2	NOTEST	0	0.222334	1,79769e+308	1,79769e+308	0.22237	1	no
SMAD5-AS1	SMAD5-AS1	SMAD5-AS1	chr5:135493100-135546321	pLKO-E2	shC4-E2	OK	0	0.507973	1,79769e+308	1,79769e+308	0.415458	0.999803	no
SMYD1	SMYD1	SMYD1	chr2:88148413-88194017	pLKO-E2	shC4-E2	NOTEST	0	0.0113039	1,79769e+308	1,79769e+308	0.29417	1	no
SNAR-G2	SNAR-G2	SNAR-G2	chr19:54226737-54226856	pLKO-E2	shC4-E2	OK	0	4.13728	1,79769e+308	1,79769e+308	0.291776	0.999803	no
SNCB	SNCB	SNCB	chr5:175979815-175990163	pLKO-E2	shC4-E2	NOTEST	0	0.117687	1,79769e+308	1,79769e+308	0.279519	1	no
SNORA22	SNORA22	SNORA22	chr7:64749358-64873232	pLKO-E2	shC4-E2	OK	0	1.08281	1,79769e+308	1,79769e+308	0.480583	0.999803	no
SNORA53	SNORA53	SNORA53	chr12:97511533-97519909	pLKO-E2	shC4-E2	OK	0	1.66844	1,79769e+308	1,79769e+308	0.467859	0.999803	no
SNORD121A	SNORD121A	SNORD121A	chr9:33911690-34038947	pLKO-E2	shC4-E2	OK	0	15.2631	1,79769e+308	1,79769e+308	0.478056	0.999803	no
SNORD124	SNORD124	SNORD124	chr17:35428875-35464415	pLKO-E2	shC4-E2	OK	0	284.564	1,79769e+308	1,79769e+308	0.343189	0.999803	no
SNORD127	SNORD127	SNORD127	chr14:44623051-44673482	pLKO-E2	shC4-E2	OK	0	11.9436	1,79769e+308	1,79769e+308	0.46542	0.999803	no
SNORD1B	SNORD1B	SNORD1B	chr17:72065440-72073025	pLKO-E2	shC4-E2	OK	0	67.003	1,79769e+308	1,79769e+308	0.459026	0.999803	no
SNORD2	SNORD2	SNORD2	chr3:187984054-188007178	pLKO-E2	shC4-E2	OK	0	47.283	1,79769e+308	1,79769e+308	0.487802	0.999803	no
SNORD35B	SNORD35B	SNORD35B	chr19:54691445-54694756	pLKO-E2	shC4-E2	OK	0	46.795	1,79769e+308	1,79769e+308	0.475539	0.999803	no
SNORD36A	SNORD36A	SNORD36A	chr9:135204889-135208101	pLKO-E2	shC4-E2	OK	0	51.179	1,79769e+308	1,79769e+308	0.473844	0.999803	no
SNORD45C	SNORD45C	SNORD45C	chr1:76024473-76033352	pLKO-E2	shC4-E2	OK	0	29.0624	1,79769e+308	1,79769e+308	0.440544	0.999803	no
SNORD4A	SNORD4A	SNORD4A	chr17:24071126-24078076	pLKO-E2	shC4-E2	OK	0	9.73541	1,79769e+308	1,79769e+308	0.489227	0.999803	no
SNORD51	SNORD51	SNORD51	chr2:206732562-206735898	pLKO-E2	shC4-E2	OK	0	47.2483	1,79769e+308	1,79769e+308	0.475477	0.999803	no
SNORD58C	SNORD58C	SNORD58C	chr18:45261545-45272933	pLKO-E2	shC4-E2	OK	0	23.1467	1,79769e+308	1,79769e+308	0.480168	0.999803	no
SNORD65	SNORD65	SNORD65	chr17:16283025-16336205	pLKO-E2	shC4-E2	OK	0	311.726	1,79769e+308	1,79769e+308	0.464329	0.999803	no
SNORD7	SNORD7	SNORD7	chr17:30924788-30924885	pLKO-E2	shC4-E2	OK	0	46.529	1,79769e+308	1,79769e+308	0.278753	0.999803	no
SNORD70	SNORD70	SNORD70	chr2:202838759-202876629	pLKO-E2	shC4-E2	OK	0	34.9868	1,79769e+308	1,79769e+308	0.46643	0.999803	no
SNORD73A	SNORD73A	SNORD73A	chr4:152240203-152245254	pLKO-E2	shC4-E2	OK	0	67.4609	1,79769e+308	1,79769e+308	0.447359	0.999803	no
SNTB1	SNTB1	SNTB1	chr8:121617165-121893490	pLKO-E2	shC4-E2	NOTEST	0	0.129233	1,79769e+308	1,79769e+308	0.204447	1	no
SNTN	SNTN	SNTN	chr3:63613383-63625931	pLKO-E2	shC4-E2	NOTEST	0	0.127327	1,79769e+308	1,79769e+308	0.274644	1	no
SNX32	SNX32	SNX32	chr11:65357985-65377748	pLKO-E2	shC4-E2	NOTEST	0	0.0529306	1,79769e+308	1,79769e+308	0.234719	1	no
SNX7	SNX7	SNX7	chr1:98899823-98998644	pLKO-E2	shC4-E2	NOTEST	0	0.0508478	1,79769e+308	1,79769e+308	0.290639	1	no
SOAT2	SOAT2	SOAT2	chr12:51783540-51804590	pLKO-E2	shC4-E2	OK	0	0.351612	1,79769e+308	1,79769e+308	0.239512	0.999803	no
SOX2	SOX2	SOX2	chr3:182810844-182941699	pLKO-E2	shC4-E2	NOTEST	0	0.144079	1,79769e+308	1,79769e+308	0.266587	1	no
SOX6	SOX6	SOX6	chr11:15944570-16454511	pLKO-E2	shC4-E2	NOTEST	0	0.00827245	1,79769e+308	1,79769e+308	0.298522	1	no
SOX7	SOX7	SOX7	chr8:10618687-10625432	pLKO-E2	shC4-E2	NOTEST	0	0.198178	1,79769e+308	1,79769e+308	0.246344	1	no
SP110	SP110	SP110	chr2:230741889-230798688	pLKO-E2	shC4-E2	OK	0	0.623694	1,79769e+308	1,79769e+308	0.234722	0.999803	no
SP140	SP140	SP140	chr2:230798688-230886174	pLKO-E2	shC4-E2	NOTEST	0	0.00783866	1,79769e+308	1,79769e+308	0.30216	1	no
SP7	SP7	SP7	chr12:52006626-52016271	pLKO-E2	shC4-E2	NOTEST	0	0.0910101	1,79769e+308	1,79769e+308	0.270654	1	no
SPAG6	SPAG6	SPAG6	chr10:22674379-22746545	pLKO-E2	shC4-E2	NOTEST	0	0.103233	1,79769e+308	1,79769e+308	0.26828	1	no
SPATA25	SPATA25	SPATA25	chr20:43948536-43949645	pLKO-E2	shC4-E2	OK	0	0.414689	1,79769e+308	1,79769e+308	0.272111	0.999803	no
SPATA9	SPATA9	SPATA9	chr5:95019775-95044470	pLKO-E2	shC4-E2	NOTEST	0	0.0698914	1,79769e+308	1,79769e+308	0.283852	1	no
SPDYE5	SPDYE5	SPDYE5	chr7:74962234-74971564	pLKO-E2	shC4-E2	NOTEST	0	0.0430205	1,79769e+308	1,79769e+308	0.278038	1	no
SPHAR	SPHAR	SPHAR	chr1:227473501-227507873	pLKO-E2	shC4-E2	NOTEST	0	0.0358988	1,79769e+308	1,79769e+308	0.459772	1	no
SPOCK2	SPOCK2	SPOCK2	chr10:73488797-73518796	pLKO-E2	shC4-E2	NOTEST	0	0.00720592	1,79769e+308	1,79769e+308	0.398343	1	no
SPRY4	SPRY4	SPRY4	chr5:141670175-141684804	pLKO-E2	shC4-E2	NOTEST	0	0.0177159	1,79769e+308	1,79769e+308	0.286199	1	no
SRPX2	SRPX2	SRPX2	chrX:99785818-99812952	pLKO-E2	shC4-E2	NOTEST	0	0.0115045	1,79769e+308	1,79769e+308	0.290176	1	no
SRSF12	SRSF12	SRSF12	chr6:89862396-89884519	pLKO-E2	shC4-E2	NOTEST	0	0.0109362	1,79769e+308	1,79769e+308	0.290176	1	no
ST3GAL5	ST3GAL5	ST3GAL5	chr2:85919781-85969668	pLKO-E2	shC4-E2	NOTEST	0	0.122996	1,79769e+308	1,79769e+308	0.266186	1	no
ST3GAL6	ST3GAL6	ST3GAL6	chr3:99934261-99995926	pLKO-E2	shC4-E2	NOTEST	0	0.0129309	1,79769e+308	1,79769e+308	0.291342	1	no
ST7-AS1	ST7-AS1	ST7-AS1	chr7:116379736-116657311	pLKO-E2	shC4-E2	NOTEST	0	0.0329433	1,79769e+308	1,79769e+308	0.477221	1	no
STAC2	STAC2	STAC2	chr17:34620314-34635566	pLKO-E2	shC4-E2	NOTEST	0	0.00622678	1,79769e+308	1,79769e+308	0.291342	1	no
STARD9	STARD9	STARD9	chr15:40655148-40800488	pLKO-E2	shC4-E2	NOTEST	0	0.00155298	1,79769e+308	1,79769e+308	0.290804	1	no
STRADB	STRADB	STRADB	chr2:202024636-202053819	pLKO-E2	shC4-E2	NOTEST	0	0.128269	1,79769e+308	1,79769e+308	0.268333	1	no
STX19	STX19	STX19	chr3:95181672-95257212	pLKO-E2	shC4-E2	NOTEST	0	0.180362	1,79769e+308	1,79769e+308	0.373953	1	no
STX1B	STX1B	STX1B	chr16:30908077-30929330	pLKO-E2	shC4-E2	NOTEST	0	0.00550222	1,79769e+308	1,79769e+308	0.290804	1	no
STXBP5L	STXBP5L	STXBP5L	chr3:122109739-122626298	pLKO-E2	shC4-E2	NOTEST	0	0.00718726	1,79769e+308	1,79769e+308	0.285113	1	no
SUSD5	SUSD5	SUSD5	chr3:33166540-33235711	pLKO-E2	shC4-E2	NOTEST	0	0.0848469	1,79769e+308	1,79769e+308	0.254293	1	no
SVEP1	SVEP1	SVEP1	chr9:112167349-112381981	pLKO-E2	shC4-E2	NOTEST	0	0.00196757	1,79769e+308	1,79769e+308	0.290804	1	no
SYBU	SYBU	SYBU	chr8:110655580-110773196	pLKO-E2	shC4-E2	NOTEST	0	0.0473509	1,79769e+308	1,79769e+308	0.278382	1	no
SYCP2L	SYCP2L	SYCP2L	chr6:10995049-11082527	pLKO-E2	shC4-E2	NOTEST	0	0.0116855	1,79769e+308	1,79769e+308	0.286973	1	no
SYCP3	SYCP3	SYCP3	chr12:100615547-100657381	pLKO-E2	shC4-E2	NOTEST	0	0.0751494	1,79769e+308	1,79769e+308	0.442655	1	no
SYDE1	SYDE1	SYDE1	chr19:15079213-15097577	pLKO-E2	shC4-E2	NOTEST	0	0.00289999	1,79769e+308	1,79769e+308	0.481546	1	no
SYT5	SYT5	SYT5	chr19:60376280-60383532	pLKO-E2	shC4-E2	OK	0	0.535933	1,79769e+308	1,79769e+308	0.232055	0.999803	no
SYTL5	SYTL5	SYTL5	chrX:37750778-37873017	pLKO-E2	shC4-E2	NOTEST	0	0.116474	1,79769e+308	1,79769e+308	0.41071	1	no
TACR2	TACR2	TACR2	chr10:70833963-70846680	pLKO-E2	shC4-E2	NOTEST	0	0.034796	1,79769e+308	1,79769e+308	0.28339	1	no
TAS1R3	TAS1R3	TAS1R3	chr1_random:266953-270068	pLKO-E2	shC4-E2	NOTEST	0	0.056094	1,79769e+308	1,79769e+308	0.278753	1	no
TAS2R13	TAS2R13	TAS2R13	chr12:10889714-11216990	pLKO-E2	shC4-E2	NOTEST	0	0.207041	1,79769e+308	1,79769e+308	0.403996	1	no
TAS2R3	TAS2R3	TAS2R3	chr7:141110365-141111466	pLKO-E2	shC4-E2	NOTEST	0	0.00730634	1,79769e+308	1,79769e+308	0.305873	1	no
TAS2R4	TAS2R4	TAS2R4	chr7:141124757-141125657	pLKO-E2	shC4-E2	NOTEST	0	0.0107348	1,79769e+308	1,79769e+308	0.305873	1	no
TAS2R5	TAS2R5	TAS2R5	chr7:141136485-141137635	pLKO-E2	shC4-E2	NOTEST	0	0.254368	1,79769e+308	1,79769e+308	0.268122	1	no
TBC1D3P1-DHX40P1	TBC1D3P1-DHX40P1	TBC1D3P1-DHX40P1	chr17:55408166-55451118	pLKO-E2	shC4-E2	NOTEST	0	0.0645538	1,79769e+308	1,79769e+308	0.282568	1	no
TBR1	TBR1	TBR1	chr2:161980865-161989819	pLKO-E2	shC4-E2	OK	0	0.316143	1,79769e+308	1,79769e+308	0.24118	0.999803	no
TBX19	TBX19	TBX19	chr1:166516901-166550288	pLKO-E2	shC4-E2	OK	0	0.615839	1,79769e+308	1,79769e+308	0.155438	0.999803	no
TCEAL6	TCEAL6	TCEAL6	chrX:101281588-101284044	pLKO-E2	shC4-E2	NOTEST	0	0.0243688	1,79769e+308	1,79769e+308	0.287972	1	no
TCF4	TCF4	TCF4	chr18:51040559-51454186	pLKO-E2	shC4-E2	NOTEST	0	0.00334134	1,79769e+308	1,79769e+308	0.344002	1	no
TEKT4	TEKT4	TEKT4	chr2:94898156-94976814	pLKO-E2	shC4-E2	NOTEST	0	0.0381484	1,79769e+308	1,79769e+308	0.388271	1	no
TFAP2B	TFAP2B	TFAP2B	chr6:50894397-50923285	pLKO-E2	shC4-E2	NOTEST	0	0.0214528	1,79769e+308	1,79769e+308	0.278452	1	no
TFAP2E	TFAP2E	TFAP2E	chr1:35811557-35833514	pLKO-E2	shC4-E2	OK	0	0.565779	1,79769e+308	1,79769e+308	0.224164	0.999803	no
TFCP2L1	TFCP2L1	TFCP2L1	chr2:121690633-121759248	pLKO-E2	shC4-E2	NOTEST	0	0.0328769	1,79769e+308	1,79769e+308	0.234046	1	no
TFPI2	TFPI2	TFPI2	chr7:93353680-93358001	pLKO-E2	shC4-E2	NOTEST	0	0.024694	1,79769e+308	1,79769e+308	0.290804	1	no
TGFA	TGFA	TGFA	chr2:70527919-70634655	pLKO-E2	shC4-E2	NOTEST	0	0.0670939	1,79769e+308	1,79769e+308	0.266661	1	no
TGFBR2	TGFBR2	TGFBR2	chr3:30622997-30710637	pLKO-E2	shC4-E2	OK	0	0.547436	1,79769e+308	1,79769e+308	0.194922	0.999803	no
TGIF2-C20ORF24	TGIF2-C20ORF24	TGIF2-C20ORF24	chr20:34635289-34708033	pLKO-E2	shC4-E2	NOTEST	0	0.16579	1,79769e+308	1,79769e+308	0.495141	1	no
TGM1	TGM1	TGM1	chr14:23788159-23802256	pLKO-E2	shC4-E2	NOTEST	0	0.170307	1,79769e+308	1,79769e+308	0.250203	1	no
TH	TH	TH	chr11:2141734-2149611	pLKO-E2	shC4-E2	NOTEST	0	0.0140222	1,79769e+308	1,79769e+308	0.347185	1	no
THBS2	THBS2	THBS2	chr6:169357799-169396062	pLKO-E2	shC4-E2	NOTEST	0	0.0174869	1,79769e+308	1,79769e+308	0.238752	1	no
THBS4	THBS4	THBS4	chr5:79366925-79414863	pLKO-E2	shC4-E2	NOTEST	0	0.0316664	1,79769e+308	1,79769e+308	0.281039	1	no
THEG	THEG	THEG	chr19:313056-327013	pLKO-E2	shC4-E2	OK	0	0.671151	1,79769e+308	1,79769e+308	0.300642	0.999803	no
TIGIT	TIGIT	TIGIT	chr3:115495522-115511825	pLKO-E2	shC4-E2	NOTEST	0	0.00217782	1,79769e+308	1,79769e+308	0.305873	1	no
TLR2	TLR2	TLR2	chr4:154824890-154846692	pLKO-E2	shC4-E2	NOTEST	0	0.0357701	1,79769e+308	1,79769e+308	0.213744	1	no
TLR3	TLR3	TLR3	chr4:187227302-187243246	pLKO-E2	shC4-E2	NOTEST	0	0.0252476	1,79769e+308	1,79769e+308	0.283852	1	no
TLR5	TLR5	TLR5	chr1:221349370-221383247	pLKO-E2	shC4-E2	NOTEST	0	0.00802674	1,79769e+308	1,79769e+308	0.289033	1	no
TM4SF19-TCTEX1D2	TM4SF19-TCTEX1D2	TM4SF19-TCTEX1D2	chr3:197502486-197549688	pLKO-E2	shC4-E2	NOTEST	0	0.134663	1,79769e+308	1,79769e+308	0.479653	1	no
TMC2	TMC2	TMC2	chr20:2465252-2570430	pLKO-E2	shC4-E2	NOTEST	0	0.00341222	1,79769e+308	1,79769e+308	0.291776	1	no
TMCC3	TMCC3	TMCC3	chr12:93485030-93568455	pLKO-E2	shC4-E2	NOTEST	0	0.0222784	1,79769e+308	1,79769e+308	0.267693	1	no
TMED7-TICAM2	TMED7-TICAM2	TMED7-TICAM2	chr5:114942237-114989775	pLKO-E2	shC4-E2	NOTEST	0	0.201112	1,79769e+308	1,79769e+308	0.486147	1	no
TMEFF1	TMEFF1	TMEFF1	chr9:102229315-102379739	pLKO-E2	shC4-E2	NOTEST	0	0.1183	1,79769e+308	1,79769e+308	0.34008	1	no
TMEM133	TMEM133	TMEM133	chr11:100368020-100369876	pLKO-E2	shC4-E2	NOTEST	0	0.00558751	1,79769e+308	1,79769e+308	0.305873	1	no
TMEM14E	TMEM14E	TMEM14E	chr3:153463094-153666259	pLKO-E2	shC4-E2	NOTEST	0	0.252493	1,79769e+308	1,79769e+308	0.43539	1	no
TMEM191A	TMEM191A	TMEM191A	chr22:19385401-19388891	pLKO-E2	shC4-E2	NOTEST	0	0.00469512	1,79769e+308	1,79769e+308	0.305873	1	no
TMEM229A	TMEM229A	TMEM229A	chr7:123458205-123460759	pLKO-E2	shC4-E2	NOTEST	0	0.00472025	1,79769e+308	1,79769e+308	0.305873	1	no
TMEM232	TMEM232	TMEM232	chr5:109783096-110090349	pLKO-E2	shC4-E2	NOTEST	0	0.0513486	1,79769e+308	1,79769e+308	0.274644	1	no
TMEM25	TMEM25	TMEM25	chr11:117907012-117942001	pLKO-E2	shC4-E2	NOTEST	0	0.00494637	1,79769e+308	1,79769e+308	0.486015	1	no
TMEM40	TMEM40	TMEM40	chr3:12750391-12775808	pLKO-E2	shC4-E2	NOTEST	0	0.0475419	1,79769e+308	1,79769e+308	0.283852	1	no
TMEM55A	TMEM55A	TMEM55A	chr8:92075674-92122379	pLKO-E2	shC4-E2	NOTEST	0	0.153304	1,79769e+308	1,79769e+308	0.20194	1	no
TMEM59L	TMEM59L	TMEM59L	chr19:18584681-18592849	pLKO-E2	shC4-E2	NOTEST	0	0.010654	1,79769e+308	1,79769e+308	0.291776	1	no
TMSB15A	TMSB15A	TMSB15A	chrX:101655265-101658355	pLKO-E2	shC4-E2	OK	0	0.530311	1,79769e+308	1,79769e+308	0.267592	0.999803	no
TMX2-CTNND1	TMX2-CTNND1	TMX2-CTNND1	chr11:57236570-57343228	pLKO-E2	shC4-E2	OK	0	0.77064	1,79769e+308	1,79769e+308	0.39859	0.999803	no
TNFAIP3	TNFAIP3	TNFAIP3	chr6:138230273-138246142	pLKO-E2	shC4-E2	NOTEST	0	0.00310076	1,79769e+308	1,79769e+308	0.291776	1	no
TNFAIP8L2	TNFAIP8L2	TNFAIP8L2	chr1:149395728-149415171	pLKO-E2	shC4-E2	OK	0	2.79203	1,79769e+308	1,79769e+308	0.26998	0.999803	no
TNFRSF13C	TNFRSF13C	TNFRSF13C	chr22:40650981-40652767	pLKO-E2	shC4-E2	OK	0	0.8819	1,79769e+308	1,79769e+308	0.244034	0.999803	no
TNFRSF19	TNFRSF19	TNFRSF19	chr13:23042508-23148244	pLKO-E2	shC4-E2	NOTEST	0	0.130329	1,79769e+308	1,79769e+308	0.292953	1	no
TNFSF15	TNFSF15	TNFSF15	chr9:116586735-116608229	pLKO-E2	shC4-E2	NOTEST	0	0.00120429	1,79769e+308	1,79769e+308	0.425876	1	no
TNNI1	TNNI1	TNNI1	chr1:199639517-199657497	pLKO-E2	shC4-E2	NOTEST	0	0.00804229	1,79769e+308	1,79769e+308	0.287004	1	no
TP53TG5	TP53TG5	TP53TG5	chr20:43423990-43472664	pLKO-E2	shC4-E2	NOTEST	0	0.245469	1,79769e+308	1,79769e+308	0.434973	1	no
TPK1	TPK1	TPK1	chr7:143779966-144164079	pLKO-E2	shC4-E2	NOTEST	0	0.107134	1,79769e+308	1,79769e+308	0.298098	1	no
TREX2	TREX2	TREX2	chrX:152363371-152365139	pLKO-E2	shC4-E2	NOTEST	0	0.0480496	1,79769e+308	1,79769e+308	0.289033	1	no
TRIM17	TRIM17	TRIM17	chr1:226662258-226671206	pLKO-E2	shC4-E2	NOTEST	0	0.0919639	1,79769e+308	1,79769e+308	0.273313	1	no
TRIM31	TRIM31	TRIM31	chr6_qbl_hap2:1317586-1327774	pLKO-E2	shC4-E2	NOTEST	0	0.0633491	1,79769e+308	1,79769e+308	0.272729	1	no
TRIM9	TRIM9	TRIM9	chr14:50511730-50632172	pLKO-E2	shC4-E2	NOTEST	0	0.010697	1,79769e+308	1,79769e+308	0.2933	1	no
TRPV6	TRPV6	TRPV6	chr7:142279081-142293612	pLKO-E2	shC4-E2	NOTEST	0	0.0245514	1,79769e+308	1,79769e+308	0.28339	1	no
TSGA13	TSGA13	TSGA13	chr7:129913251-130021946	pLKO-E2	shC4-E2	NOTEST	0	0.00504347	1,79769e+308	1,79769e+308	0.488713	1	no
TSNAX-DISC1	TSNAX-DISC1	TSNAX-DISC1	chr1:229731021-230243641	pLKO-E2	shC4-E2	NOTEST	0	0.000116089	1,79769e+308	1,79769e+308	0.493888	1	no
TSPAN10	TSPAN10	TSPAN10	chr17:77219753-77226184	pLKO-E2	shC4-E2	NOTEST	0	0.0232195	1,79769e+308	1,79769e+308	0.291342	1	no
TSSK3	TSSK3	TSSK3	chr1:32600448-32602511	pLKO-E2	shC4-E2	NOTEST	0	0.0401539	1,79769e+308	1,79769e+308	0.286973	1	no
TSSK6	TSSK6	TSSK6	chr19:19486027-19487469	pLKO-E2	shC4-E2	NOTEST	0	0.181926	1,79769e+308	1,79769e+308	0.246107	1	no
TTC16	TTC16	TTC16	chr9:129518178-129537449	pLKO-E2	shC4-E2	NOTEST	0	0.00220318	1,79769e+308	1,79769e+308	0.480908	1	no
TTC21A	TTC21A	TTC21A	chr3:39124155-39155398	pLKO-E2	shC4-E2	NOTEST	0	0.0885775	1,79769e+308	1,79769e+308	0.254475	1	no
TTLL6	TTLL6	TTLL6	chr17:44194591-44249468	pLKO-E2	shC4-E2	NOTEST	0	0.0114809	1,79769e+308	1,79769e+308	0.299477	1	no
TUBB2A	TUBB2A	TUBB2A	chr6:3098900-3102782	pLKO-E2	shC4-E2	OK	0	0.628896	1,79769e+308	1,79769e+308	0.213603	0.999803	no
TUBB2B	TUBB2B	TUBB2B	chr6:3169493-3172967	pLKO-E2	shC4-E2	NOTEST	0	0.0162743	1,79769e+308	1,79769e+308	0.249173	1	no
TUBB8	TUBB8	TUBB8	chr10:82827-85178	pLKO-E2	shC4-E2	NOTEST	0	0.018356	1,79769e+308	1,79769e+308	0.290804	1	no
TYMP	TYMP	TYMP	chr22:49293510-49315380	pLKO-E2	shC4-E2	NOTEST	0	0.0404339	1,79769e+308	1,79769e+308	0.45855	1	no
UBA7	UBA7	UBA7	chr3:49817641-49826395	pLKO-E2	shC4-E2	NOTEST	0	0.0537592	1,79769e+308	1,79769e+308	0.273749	1	no
UNC5B	UNC5B	UNC5B	chr10:72642297-72732641	pLKO-E2	shC4-E2	NOTEST	0	0.0134698	1,79769e+308	1,79769e+308	0.306795	1	no
UNC5C	UNC5C	UNC5C	chr4:96302678-96689384	pLKO-E2	shC4-E2	NOTEST	0	0.0580543	1,79769e+308	1,79769e+308	0.199434	1	no
UNC5CL	UNC5CL	UNC5CL	chr6:41102617-41114916	pLKO-E2	shC4-E2	NOTEST	0	0.15432	1,79769e+308	1,79769e+308	0.19368	1	no
UNC79	UNC79	UNC79	chr14:92869317-93243442	pLKO-E2	shC4-E2	NOTEST	0	0.00549636	1,79769e+308	1,79769e+308	0.290866	1	no
UNC80	UNC80	UNC80	chr2:210344961-210572269	pLKO-E2	shC4-E2	NOTEST	0	0.00169432	1,79769e+308	1,79769e+308	0.322347	1	no
UNCX	UNCX	UNCX	chr7:1239179-1243139	pLKO-E2	shC4-E2	NOTEST	0	0.109522	1,79769e+308	1,79769e+308	0.266926	1	no
UPK3B	UPK3B	UPK3B	chr7:75977680-75995135	pLKO-E2	shC4-E2	NOTEST	0	0.0788883	1,79769e+308	1,79769e+308	0.271176	1	no
UPK3BL	UPK3BL	UPK3BL	chr7:101965370-102099412	pLKO-E2	shC4-E2	OK	0	0.4405	1,79769e+308	1,79769e+308	0.247289	0.999803	no
URGCP-MRPS24	URGCP-MRPS24	URGCP-MRPS24	chr7:43872681-43932521	pLKO-E2	shC4-E2	NOTEST	0	0.016225	1,79769e+308	1,79769e+308	0.484234	1	no
VANGL2	VANGL2	VANGL2	chr1:158636987-158665092	pLKO-E2	shC4-E2	NOTEST	0	0.0367756	1,79769e+308	1,79769e+308	0.216015	1	no
VASH2	VASH2	VASH2	chr1:211190509-211231550	pLKO-E2	shC4-E2	NOTEST	0	0.107968	1,79769e+308	1,79769e+308	0.293856	1	no
VEGFC	VEGFC	VEGFC	chr4:177841684-177950889	pLKO-E2	shC4-E2	NOTEST	0	0.214903	1,79769e+308	1,79769e+308	0.255071	1	no
VEPH1	VEPH1	VEPH1	chr3:158460225-158704109	pLKO-E2	shC4-E2	NOTEST	0	0.0498343	1,79769e+308	1,79769e+308	0.270617	1	no
VGLL1	VGLL1	VGLL1	chrX:135441976-135466632	pLKO-E2	shC4-E2	OK	0	10.1464	1,79769e+308	1,79769e+308	0.132204	0.999803	no
VHLL	VHLL	VHLL	chr1:154535038-154536052	pLKO-E2	shC4-E2	NOTEST	0	0.0294422	1,79769e+308	1,79769e+308	0.290804	1	no
VN1R1	VN1R1	VN1R1	chr19:62658353-62659919	pLKO-E2	shC4-E2	NOTEST	0	0.0525635	1,79769e+308	1,79769e+308	0.283852	1	no
VPS37D	VPS37D	VPS37D	chr7:72720109-72724376	pLKO-E2	shC4-E2	OK	0	0.576896	1,79769e+308	1,79769e+308	0.211315	0.999803	no
VTN	VTN	VTN	chr17:23718425-23721500	pLKO-E2	shC4-E2	NOTEST	0	0.0122049	1,79769e+308	1,79769e+308	0.291342	1	no
VWA3A	VWA3A	VWA3A	chr16:22011363-22075788	pLKO-E2	shC4-E2	NOTEST	0	0.0138288	1,79769e+308	1,79769e+308	0.282568	1	no
VWCE	VWCE	VWCE	chr11:60782333-60819364	pLKO-E2	shC4-E2	NOTEST	0	0.0220231	1,79769e+308	1,79769e+308	0.28339	1	no
VWF	VWF	VWF	chr12:5928300-6104097	pLKO-E2	shC4-E2	NOTEST	0	0.00276779	1,79769e+308	1,79769e+308	0.290804	1	no
WAS	WAS	WAS	chrX:48427129-48434761	pLKO-E2	shC4-E2	NOTEST	0	0.0733975	1,79769e+308	1,79769e+308	0.273997	1	no
WASH3P	WASH3P	WASH3P	chr15:100318538-100336819	pLKO-E2	shC4-E2	NOTEST	0	0.0615401	1,79769e+308	1,79769e+308	0.451918	1	no
WDR96	WDR96	WDR96	chr10:105879635-105982110	pLKO-E2	shC4-E2	NOTEST	0	0.000880317	1,79769e+308	1,79769e+308	0.398343	1	no
WNK3	WNK3	WNK3	chrX:54235980-54401163	pLKO-E2	shC4-E2	NOTEST	0	0.00506748	1,79769e+308	1,79769e+308	0.29721	1	no
WNK4	WNK4	WNK4	chr17:38186174-38202610	pLKO-E2	shC4-E2	NOTEST	0	0.0170015	1,79769e+308	1,79769e+308	0.28339	1	no
WNT3A	WNT3A	WNT3A	chr1:226261345-226315595	pLKO-E2	shC4-E2	NOTEST	0	0.0172511	1,79769e+308	1,79769e+308	0.287004	1	no
WNT5A	WNT5A	WNT5A	chr3:55474782-55496710	pLKO-E2	shC4-E2	NOTEST	0	0.0710481	1,79769e+308	1,79769e+308	0.258035	1	no
WNT9A	WNT9A	WNT9A	chr1:226175787-226202299	pLKO-E2	shC4-E2	OK	0	3.50735	1,79769e+308	1,79769e+308	0.157304	0.999803	no
WWTR1-AS1	WWTR1-AS1	WWTR1-AS1	chr3:150717711-150903750	pLKO-E2	shC4-E2	NOTEST	0	0.0301535	1,79769e+308	1,79769e+308	0.452392	1	no
XKRX	XKRX	XKRX	chrX:100055086-100070554	pLKO-E2	shC4-E2	NOTEST	0	0.0444249	1,79769e+308	1,79769e+308	0.277336	1	no
ZCCHC18	ZCCHC18	ZCCHC18	chrX:103230553-103288364	pLKO-E2	shC4-E2	NOTEST	0	0.0179532	1,79769e+308	1,79769e+308	0.465352	1	no
ZFAT-AS1	ZFAT-AS1	ZFAT-AS1	chr8:135559212-135794474	pLKO-E2	shC4-E2	OK	0	1.65581	1,79769e+308	1,79769e+308	0.357389	0.999803	no
ZMAT4	ZMAT4	ZMAT4	chr8:40507267-40874500	pLKO-E2	shC4-E2	OK	0	0.434926	1,79769e+308	1,79769e+308	0.280516	0.999803	no
ZMYND15	ZMYND15	ZMYND15	chr17:4590067-4596159	pLKO-E2	shC4-E2	NOTEST	0	0.00504525	1,79769e+308	1,79769e+308	0.364514	1	no
ZNF10	ZNF10	ZNF10	chr12:132217286-132246122	pLKO-E2	shC4-E2	NOTEST	0	0.0616813	1,79769e+308	1,79769e+308	0.266556	1	no
ZNF155	ZNF155	ZNF155	chr19:49180194-49194317	pLKO-E2	shC4-E2	NOTEST	0	0.00233798	1,79769e+308	1,79769e+308	0.426679	1	no
ZNF222	ZNF222	ZNF222	chr19:49221333-49229102	pLKO-E2	shC4-E2	NOTEST	0	0.0453771	1,79769e+308	1,79769e+308	0.285522	1	no
ZNF223	ZNF223	ZNF223	chr19:49248003-49263982	pLKO-E2	shC4-E2	NOTEST	0	0.108021	1,79769e+308	1,79769e+308	0.267678	1	no
ZNF224	ZNF224	ZNF224	chr19:49290321-49309176	pLKO-E2	shC4-E2	OK	0	0.308859	1,79769e+308	1,79769e+308	0.279176	0.999803	no
ZNF300	ZNF300	ZNF300	chr5:150254146-150264738	pLKO-E2	shC4-E2	NOTEST	0	0.0158015	1,79769e+308	1,79769e+308	0.301958	1	no
ZNF300P1	ZNF300P1	ZNF300P1	chr5:150290190-150306339	pLKO-E2	shC4-E2	NOTEST	0	0.00505873	1,79769e+308	1,79769e+308	0.291776	1	no
ZNF321P	ZNF321P	ZNF321P	chr19:58122199-58157976	pLKO-E2	shC4-E2	NOTEST	0	0.00738785	1,79769e+308	1,79769e+308	0.422792	1	no
ZNF354C	ZNF354C	ZNF354C	chr5:178420212-178440297	pLKO-E2	shC4-E2	NOTEST	0	0.00264374	1,79769e+308	1,79769e+308	0.305873	1	no
ZNF461	ZNF461	ZNF461	chr19:41820122-41849579	pLKO-E2	shC4-E2	NOTEST	0	0.254323	1,79769e+308	1,79769e+308	0.235047	1	no
ZNF474	ZNF474	ZNF474	chr5:121493113-121517165	pLKO-E2	shC4-E2	NOTEST	0	0.180244	1,79769e+308	1,79769e+308	0.262683	1	no
ZNF486	ZNF486	ZNF486	chr19:20139022-20172299	pLKO-E2	shC4-E2	NOTEST	0	0.0254	1,79769e+308	1,79769e+308	0.282568	1	no
ZNF491	ZNF491	ZNF491	chr19:11770390-11780306	pLKO-E2	shC4-E2	NOTEST	0	0.00911603	1,79769e+308	1,79769e+308	0.290804	1	no
ZNF503-AS1	ZNF503-AS1	ZNF503-AS1	chr10:76726146-76791442	pLKO-E2	shC4-E2	NOTEST	0	0.00457458	1,79769e+308	1,79769e+308	0.424307	1	no
ZNF547	ZNF547	ZNF547	chr19:62566690-62582737	pLKO-E2	shC4-E2	NOTEST	0	0.111477	1,79769e+308	1,79769e+308	0.302991	1	no
ZNF608	ZNF608	ZNF608	chr5:124000508-124108704	pLKO-E2	shC4-E2	NOTEST	0	0.162028	1,79769e+308	1,79769e+308	0.181573	1	no
ZNF626	ZNF626	ZNF626	chr19:20594584-20636242	pLKO-E2	shC4-E2	NOTEST	0	0.00150498	1,79769e+308	1,79769e+308	0.398343	1	no
ZNF673	ZNF673	ZNF673	chrX:46191567-46219018	pLKO-E2	shC4-E2	NOTEST	0	0.214418	1,79769e+308	1,79769e+308	0.310728	1	no
ZNF682	ZNF682	ZNF682	chr19:19976226-20011277	pLKO-E2	shC4-E2	NOTEST	0	0.0502636	1,79769e+308	1,79769e+308	0.308548	1	no
ZNF699	ZNF699	ZNF699	chr19:9266985-9276795	pLKO-E2	shC4-E2	NOTEST	0	0.0694162	1,79769e+308	1,79769e+308	0.272729	1	no
ZNF724P	ZNF724P	ZNF724P	chr19:23198446-23225012	pLKO-E2	shC4-E2	NOTEST	0	0.142997	1,79769e+308	1,79769e+308	0.285113	1	no
ZNF774	ZNF774	ZNF774	chr15:88696480-88705719	pLKO-E2	shC4-E2	OK	0	0.442054	1,79769e+308	1,79769e+308	0.232055	0.999803	no
ZNF844	ZNF844	ZNF844	chr19:12036545-12049626	pLKO-E2	shC4-E2	NOTEST	0	0.0544675	1,79769e+308	1,79769e+308	0.276034	1	no
ZNF92	ZNF92	ZNF92	chr7:64476202-64503433	pLKO-E2	shC4-E2	OK	0	3.10144	1,79769e+308	1,79769e+308	0.208299	0.999803	no
ZRANB2-AS1	ZRANB2-AS1	ZRANB2-AS1	chr1:71090623-71319560	pLKO-E2	shC4-E2	NOTEST	0	0.0877383	1,79769e+308	1,79769e+308	0.493068	1	no
GALNT4	GALNT4	GALNT4	chr12:88337628-88444170	pLKO-E2	shC4-E2	OK	2.79e-05	0.294032	13.366	-0.0220878	0.982378	0.999803	no
H3F3A	H3F3A	H3F3A	chr1:224317030-224326326	pLKO-E2	shC4-E2	OK	7.74e-05	0.27265	11.7817	-0.00939109	0.992507	0.999803	no
CTSL2	CTSL2	CTSL2	chr9:98831779-98841746	pLKO-E2	shC4-E2	OK	0.00186714	4.16501	11.1233	-0.829909	0.40659	0.999803	no
RRAGD	RRAGD	RRAGD	chr6:90131053-90178714	pLKO-E2	shC4-E2	OK	0.00164977	2.69493	10.6738	-2.7675	0.00564889	0.999803	no
PRKD1	PRKD1	PRKD1	chr14:29115437-29466650	pLKO-E2	shC4-E2	OK	0.00192137	2.91455	10.5669	-2.71327	0.00666223	0.999803	no
STARD8	STARD8	STARD8	chrX:67784235-67862409	pLKO-E2	shC4-E2	OK	0.00186455	1.48961	9.64189	-0.588698	0.556064	0.999803	no
RASGRP1	RASGRP1	RASGRP1	chr15:36567593-36644299	pLKO-E2	shC4-E2	OK	0.00186299	1.45138	9.60559	-0.718729	0.472308	0.999803	no
RTEL1-TNFRSF6B	RTEL1-TNFRSF6B	RTEL1-TNFRSF6B	chr20:61759606-61837938	pLKO-E2	shC4-E2	NOTEST	0.000137343	0.0933179	9.40822	-0.0689296	0.945046	1	no
AIDA	AIDA	AIDA	chr1:220907977-220952487	pLKO-E2	shC4-E2	OK	0.00259216	1.63363	9.29972	-2.34635	0.0189582	0.999803	no
MITF	MITF	MITF	chr3:69871275-70100178	pLKO-E2	shC4-E2	OK	0.00200936	1.24157	9.27122	-0.557496	0.577188	0.999803	no
P4HA2	P4HA2	P4HA2	chr5:131556202-131591455	pLKO-E2	shC4-E2	OK	0.00593583	3.50495	9.20573	-1.14786	0.251027	0.999803	no
LOC100287616	LOC100287616	LOC100287616	chr15:71996861-72031531	pLKO-E2	shC4-E2	OK	0.00609585	3.09425	8.98755	-0.55639	0.577944	0.999803	no
LOC730102	LOC730102	LOC730102	chr1:176241897-176273765	pLKO-E2	shC4-E2	OK	0.00285441	1.38795	8.92554	-2.27992	0.0226122	0.999803	no
TAS2R20	TAS2R20	TAS2R20	chr12:10889714-11216990	pLKO-E2	shC4-E2	OK	0.00550129	2.4706	8.81088	-0.199966	0.841507	0.999803	no
FBP2	FBP2	FBP2	chr9:96360823-96395896	pLKO-E2	shC4-E2	OK	0.00609961	2.72734	8.80456	-2.20165	0.02769	0.999803	no
AMPH	AMPH	AMPH	chr7:38389821-38637692	pLKO-E2	shC4-E2	OK	0.00195538	0.846461	8.75785	-0.654127	0.51303	0.999803	no
PDF	PDF	PDF	chr16:67920024-67934514	pLKO-E2	shC4-E2	OK	0.0260677	10.9548	8.71509	-0.280267	0.779273	0.999803	no
PRDM5	PRDM5	PRDM5	chr4:121835378-122063463	pLKO-E2	shC4-E2	OK	0.00250168	0.987792	8.62517	-2.15561	0.0311141	0.999803	no
LOC340544	LOC340544	LOC340544	chrX:102817081-102834140	pLKO-E2	shC4-E2	OK	0.00785878	2.74967	8.45074	-0.156321	0.87578	0.999803	no
SIRT4	SIRT4	SIRT4	chr12:119224506-119235428	pLKO-E2	shC4-E2	OK	0.00756738	2.32392	8.26255	-2.03436	0.0419155	0.999803	no
SEC14L2	SEC14L2	SEC14L2	chr22:29122929-29151291	pLKO-E2	shC4-E2	OK	0.0114745	3.3423	8.18627	-2.29029	0.0220045	0.999803	no
PELI2	PELI2	PELI2	chr14:55654845-55837784	pLKO-E2	shC4-E2	OK	0.00497616	1.34632	8.07977	-3.33364	0.000857182	0.999803	no
PALMD	PALMD	PALMD	chr1:99884018-99932685	pLKO-E2	shC4-E2	OK	0.00155376	0.391358	7.97659	-1.93577	0.0528959	0.999803	no
TMEM234	TMEM234	TMEM234	chr1:32454384-32460513	pLKO-E2	shC4-E2	OK	0.00904423	2.23226	7.94729	-1.97614	0.0481385	0.999803	no
DICER1-AS1	DICER1-AS1	DICER1-AS1	chr14:94693777-94716023	pLKO-E2	shC4-E2	OK	0.00720156	1.68562	7.87075	-1.90622	0.0566223	0.999803	no
HEG1	HEG1	HEG1	chr3:126167243-126257492	pLKO-E2	shC4-E2	NOTEST	0.000873244	0.196191	7.81166	-1.91434	0.0555762	1	no
TYW1B	TYW1B	TYW1B	chr7:71661664-71936749	pLKO-E2	shC4-E2	OK	0.00311306	0.683362	7.77817	-0.793775	0.427327	0.999803	no
DKFZP686I15217	DKFZP686I15217	DKFZP686I15217	chr6:2933199-2936404	pLKO-E2	shC4-E2	OK	0.0125805	2.75246	7.77339	-1.47986	0.13891	0.999803	no
ANP32A-IT1	ANP32A-IT1	ANP32A-IT1	chr15:66857928-66900315	pLKO-E2	shC4-E2	OK	0.00279489	0.605258	7.75862	-0.0450839	0.96404	0.999803	no
SRRM5	SRRM5	SRRM5	chr19:48803215-48815854	pLKO-E2	shC4-E2	OK	0.00440788	0.9483	7.74912	-0.321462	0.74786	0.999803	no
MPL	MPL	MPL	chr1:43576061-43592722	pLKO-E2	shC4-E2	OK	0.00554468	1.1866	7.74152	-2.59142	0.00955811	0.999803	no
TIGD2	TIGD2	TIGD2	chr4:90252990-90255075	pLKO-E2	shC4-E2	OK	0.0100834	2.14137	7.73041	-3.00058	0.00269469	0.999803	no
HPX	HPX	HPX	chr11:6408843-6418830	pLKO-E2	shC4-E2	OK	0.0047987	1.00551	7.71107	-1.87694	0.0605263	0.999803	no
SDHAP1	SDHAP1	SDHAP1	chr3:197171188-197201547	pLKO-E2	shC4-E2	OK	0.0024746	0.518321	7.71051	-1.90959	0.0561864	0.999803	no
ENO3	ENO3	ENO3	chr17:4795128-4801150	pLKO-E2	shC4-E2	OK	0.00597627	1.23892	7.69562	-0.512173	0.60853	0.999803	no
SLC12A4	SLC12A4	SLC12A4	chr16:66531287-66560098	pLKO-E2	shC4-E2	OK	0.00188933	0.372842	7.62455	-0.395379	0.692563	0.999803	no
LOC100507086	LOC100507086	LOC100507086	chr3:198253827-198515018	pLKO-E2	shC4-E2	OK	0.0064416	1.25584	7.60702	-0.131506	0.895375	0.999803	no
POU6F1	POU6F1	POU6F1	chr12:49866985-49897744	pLKO-E2	shC4-E2	OK	0.0183993	3.52753	7.58286	-2.66542	0.00768913	0.999803	no
FAM184B	FAM184B	FAM184B	chr4:17242806-17392233	pLKO-E2	shC4-E2	NOTEST	0.00109504	0.195511	7.48012	-1.79835	0.0721216	1	no
GRB14	GRB14	GRB14	chr2:165057568-165186606	pLKO-E2	shC4-E2	OK	0.00760559	1.34451	7.4658	-2.52415	0.0115978	0.999803	no
CSNK1A1P1	CSNK1A1P1	CSNK1A1P1	chr15:34659103-34897999	pLKO-E2	shC4-E2	OK	0.00421546	0.700377	7.3763	-0.754648	0.45046	0.999803	no
TAF7L	TAF7L	TAF7L	chrX:100409896-100434715	pLKO-E2	shC4-E2	OK	0.0234984	3.86415	7.36144	-2.44441	0.014509	0.999803	no
C15orf26	C15orf26	C15orf26	chr15:79213698-79228571	pLKO-E2	shC4-E2	OK	0.00554905	0.893582	7.33122	-1.78251	0.074666	0.999803	no
WNT8B	WNT8B	WNT8B	chr10:102212801-102233389	pLKO-E2	shC4-E2	OK	0.00987518	1.58615	7.32751	-2.38951	0.016871	0.999803	no
PMS2CL	PMS2CL	PMS2CL	chr7:6741460-6757757	pLKO-E2	shC4-E2	OK	0.0523707	8.29129	7.30669	-2.73608	0.0062175	0.999803	no
GMPR	GMPR	GMPR	chr6:16346789-16403759	pLKO-E2	shC4-E2	OK	0.00465038	0.698379	7.23052	-1.7359	0.0825822	0.999803	no
LOC100506649	LOC100506649	LOC100506649	chr12:119123476-119187957	pLKO-E2	shC4-E2	OK	0.0220041	3.20447	7.18617	-0.132045	0.894948	0.999803	no
ZNF570	ZNF570	ZNF570	chr19:42651821-42668082	pLKO-E2	shC4-E2	OK	0.00572084	0.817759	7.1593	-2.35017	0.0187651	0.999803	no
TULP1	TULP1	TULP1	chr6:35573628-35588625	pLKO-E2	shC4-E2	OK	0.00392042	0.54308	7.11401	-2.17794	0.0294104	0.999803	no
ACTG2	ACTG2	ACTG2	chr2:73973600-74000288	pLKO-E2	shC4-E2	OK	0.00617991	0.851985	7.1071	-0.579446	0.562289	0.999803	no
HOXC9	HOXC9	HOXC9	chr12:52680143-52683387	pLKO-E2	shC4-E2	OK	0.00634447	0.85226	7.06965	-1.74095	0.0816928	0.999803	no
B3GALT4	B3GALT4	B3GALT4	chr6_qbl_hap2:4431102-4432788	pLKO-E2	shC4-E2	OK	0.0216462	2.82446	7.02771	-2.76481	0.00569553	0.999803	no
TMEM86A	TMEM86A	TMEM86A	chr11:18676926-18704353	pLKO-E2	shC4-E2	OK	0.00224868	0.292351	7.02248	-0.704285	0.481255	0.999803	no
LOC100131067	LOC100131067	LOC100131067	chr5:80564894-80633144	pLKO-E2	shC4-E2	OK	0.0105626	1.35515	7.00335	-0.975729	0.329199	0.999803	no
KBTBD10	KBTBD10	KBTBD10	chr2:170074457-170091018	pLKO-E2	shC4-E2	OK	0.0365847	4.48939	6.93914	-2.55539	0.0106069	0.999803	no
LOC100652759	LOC100652759	LOC100652759	chr3:64028679-64186171	pLKO-E2	shC4-E2	OK	0.0231981	2.84092	6.93621	-0.136484	0.891439	0.999803	no
ARHGAP26	ARHGAP26	ARHGAP26	chr5:142130475-142588765	pLKO-E2	shC4-E2	OK	0.0213729	2.54265	6.8944	-2.15283	0.0313321	0.999803	no
ZNF594	ZNF594	ZNF594	chr17:5023554-5035902	pLKO-E2	shC4-E2	OK	0.0139152	1.56149	6.81012	-2.54498	0.0109283	0.999803	no
HERC6	HERC6	HERC6	chr4:89518914-89583272	pLKO-E2	shC4-E2	OK	0.046252	5.14202	6.79668	-2.51534	0.0118917	0.999803	no
IFI6	IFI6	IFI6	chr1:27865158-27871311	pLKO-E2	shC4-E2	OK	0.0559211	6.15134	6.78136	-1.42401	0.154444	0.999803	no
SEC61G	SEC61G	SEC61G	chr7:54787433-54794433	pLKO-E2	shC4-E2	OK	0.319024	34.0389	6.73738	-2.27109	0.0231418	0.999803	no
IL11RA	IL11RA	IL11RA	chr9:34642181-34651884	pLKO-E2	shC4-E2	OK	0.00747584	0.764323	6.6758	-0.476715	0.633565	0.999803	no
FAM186B	FAM186B	FAM186B	chr12:48262924-48285700	pLKO-E2	shC4-E2	NOTEST	0.00159755	0.160083	6.64682	-0.659728	0.509428	1	no
ZNF266	ZNF266	ZNF266	chr19:9384270-9407234	pLKO-E2	shC4-E2	OK	0.00397295	0.386061	6.60247	-0.978663	0.327746	0.999803	no
LOC100329109	LOC100329109	LOC100329109	chr2:206688541-206689541	pLKO-E2	shC4-E2	OK	0.0106328	1.0235	6.58884	-1.56818	0.116839	0.999803	no
C2orf81	C2orf81	C2orf81	chr2:74494810-74498352	pLKO-E2	shC4-E2	OK	0.0238696	2.25251	6.56021	-2.48349	0.0130101	0.999803	no
WDR66	WDR66	WDR66	chr12:120840845-120926215	pLKO-E2	shC4-E2	NOTEST	0.00163804	0.152491	6.54061	-0.50643	0.612555	1	no
SLC25A12	SLC25A12	SLC25A12	chr2:172348160-172459059	pLKO-E2	shC4-E2	NOTEST	0.00205063	0.184911	6.49462	-1.56304	0.118043	1	no
PLCH2	PLCH2	PLCH2	chr1:2397613-2426824	pLKO-E2	shC4-E2	NOTEST	0.00160699	0.144514	6.49071	-1.56972	0.116481	1	no
CACNA2D2	CACNA2D2	CACNA2D2	chr3:50375234-50515896	pLKO-E2	shC4-E2	OK	0.00713685	0.640587	6.48796	-1.64895	0.0991573	0.999803	no
[truncated: 4,176 more rows]

## Sheet: Table S7
test_id	gene_id	gene	locus	sample_1	sample_2	status	value_1	value_2	log2(fold_change)	test_stat	p_value	q_value	significant
[truncated: 5,611 more rows]

[truncated: 2 more sheets: Table S8, Table S9]
